# Supplementary material for: Evolutionary selection of trimethoprim-resistant dfrA genes in lytic phages affects phage and host fitness during infection
Source: Sci Adv. 2025 Sep 26;11(39):eadt4817. doi: 10.1126/sciadv.adt4817 (PMC12466917; doi:10.1126/sciadv.adt4817)
Supplement: Supplementary file 2 — Data S1 to S5 [file sciadv.adt4817_data_s1_to_s5.zip]

Archive with 5 entries (5 files):
- adt4817_data_s1.xlsx
- adt4817_data_s2.xlsx
- adt4817_data_s3.xlsx
- adt4817_data_s4.xlsx
- adt4817_data_s5.xlsx
