# Supplementary material for: Evolutionary selection of trimethoprim-resistant dfrA genes in lytic phages affects phage and host fitness during infection
Source: Sci Adv. 2025 Sep 26;11(39):eadt4817. doi: 10.1126/sciadv.adt4817 (PMC12466917; doi:10.1126/sciadv.adt4817)
Supplement: Supplementary file 2 — Data S1 to S5 [file sciadv.adt4817_data_s1_to_s5.zip › adt4817_data_s1.xlsx]

## Sheet: List of all potential ARGs
Query protein ID	Search strategies	Phage accession ID	Phage name	Phage genome length (bp)	Lifestyle of this phage isolates	Subject sequence ID	Coverage (Blastp)(%)	Identity (Blastp)(%)	E-value(Blastp)	score(HMMScan)	E-value(HMMScan)	ARGs Family	CARD Short Name	Class of ARGs	Resistance to	Resistance Mechanism	PCM_type	TM.score_TMalign_ref	TM.score_TMalign_tneg	prob.Ref	prob.tneg	response	Prediction
QEM40833.1	Blastp+HMMScan	MK359990.1	Streptococcus phage phi-SC181, complete genome	59334	temperate	gb|AKA86814.1|ARO:3003746|optrA	100	99.237	0	173.1	8.5e-53	Miscellaneous ABC-F subfamily ATP-binding cassette ribosomal protection proteins	optrA	protection_ABC_F	oxazolidinone antibiotic;phenicol antibiotic	antibiotic target protection
QEM40830.1	Blastp+HMMScan	MK359990.1	Streptococcus phage phi-SC181, complete genome	59334	temperate	gb|AAA88548.1|ARO:3002597|AAC6_Ie_APH2_Ia	100	100	0	78.3	5.2e-24	aminoglycoside bifunctional resistance protein	AAC(6)-Ie-APH(2)-Ia	AAC(6)-Ie-APH(2)-Ia	aminoglycoside antibiotic	antibiotic inactivation
QEM40829.1	Blastp+HMMScan	MK359990.1	Streptococcus phage phi-SC181, complete genome	59334	temperate	gb|AAL73129.1|ARO:3000616|mel	100	98.272	0	125.5	2.2e-38	msr-type ABC-F protein	mel	protection_ABC_F	macrolide antibiotic;streptogramin antibiotic	antibiotic target protection
QEM40832.1	Blastp+HMMScan	MK359990.1	Streptococcus phage phi-SC181, complete genome	59334	temperate	gb|BAC11901.1|ARO:3004455|Ssui_ACT_CHL	100	94.907	5.48e-155	317.9	2.8e-97	chloramphenicol acetyltransferase (CAT)	Ssui_ACT_CHL	CAT	phenicol antibiotic	antibiotic inactivation
QEM40831.1	PCM	MK359990.1	Streptococcus phage phi-SC181, complete genome	59334	temperate							Candidate_aph	APH(3')-IIIa	APH	aminoglycoside	antibiotic inactivation	Candidate_aph	0.324	0.478	0.844	0.156	Ref	Not_a_ref
QEM40834.1	PCM	MK359990.1	Streptococcus phage phi-SC181, complete genome	59334	temperate							Candidate_aph	APH(3')-IIIa	APH	aminoglycoside	antibiotic inactivation	Candidate_aph	0.324	0.478	0.844	0.156	Ref	Not_a_ref
QGJ86509.1	Blastp+HMMScan	MN270277.1	Streptococcus phage phi-SsuYTJ2_rum, partial genome	53191	temperate	gb|AKA86814.1|ARO:3003746|optrA	100	100	0	172.3	1.4e-52	Miscellaneous ABC-F subfamily ATP-binding cassette ribosomal protection proteins	optrA	protection_ABC_F	oxazolidinone antibiotic;phenicol antibiotic	antibiotic target protection
QGJ86559.1	Blastp+HMMScan+PCM	MN270277.1	Streptococcus phage phi-SsuYTJ2_rum, partial genome	53191	temperate	gb|ABF69686.1|ARO:3007122|tet(O/W/32/O)	100	97.966	0	1276.9	0	tetracycline-resistant ribosomal protection protein	tet(O/W/32/O)	tetM/O/W	tetracycline antibiotic	antibiotic target protection	Candidate_tetM	0.844	0.781	0.919	0.081	Ref	Likely_ref
QGJ86560.1	Blastp+HMMScan	MN270277.1	Streptococcus phage phi-SsuYTJ2_rum, partial genome	53191	temperate	gb|CAM12479.1|ARO:3000567|tet(40)	100	96.059	0	69.4	2.4e-21	major facilitator superfamily (MFS) antibiotic efflux pump	tet(40)	MFS	tetracycline antibiotic	antibiotic efflux
QGJ86511.1	PCM	MN270277.1	Streptococcus phage phi-SsuYTJ2_rum, partial genome	53191	temperate							Candidate_aph	APH(3')-IIIa	APH	aminoglycoside	antibiotic inactivation	Candidate_aph	0.312	0.462	0.964	0.036	Ref	Not_a_ref
WRN93159.1	Blastp+HMMScan	OQ418408.1	Streptococcus phage PhiSdyV1524-fexAoptrA, complete genome	62021	temperate	gb|AKA86814.1|ARO:3003746|optrA	100	96.947	0	175.5	1.6e-53	Miscellaneous ABC-F subfamily ATP-binding cassette ribosomal protection proteins	optrA	protection_ABC_F	oxazolidinone antibiotic;phenicol antibiotic	antibiotic target protection
WRN93157.1	Blastp+HMMScan	OQ418408.1	Streptococcus phage PhiSdyV1524-fexAoptrA, complete genome	62021	temperate	gb|CAD70268.1|ARO:3002704|fexA	100	98.947	0	480.5	3.9e-146	major facilitator superfamily (MFS) antibiotic efflux pump	fexA	MFS	phenicol antibiotic	antibiotic efflux
WRN93161.1	Blastp+HMMScan	OQ418408.1	Streptococcus phage PhiSdyV1524-fexAoptrA, complete genome	62021	temperate	gb|AAK99775.1|ARO:3000614|mef(E)	99	92.672	1.08e-151	57.8	8.4e-18	major facilitator superfamily (MFS) antibiotic efflux pump	mef(E)	MFS	macrolide antibiotic	antibiotic efflux
WRN93162.1	Blastp	OQ418408.1	Streptococcus phage PhiSdyV1524-fexAoptrA, complete genome	62021	temperate	gb|AAK99775.1|ARO:3000614|mef(E)	99	79.87	3.24e-79			major facilitator superfamily (MFS) antibiotic efflux pump	mef(E)	MFS	macrolide antibiotic	antibiotic efflux
QPB07827.1	Blastp+HMMScan	MT880872.1	Staphylococcus phage PhiSepi-HH3, complete genome	147057	temperate	gb|AKA86814.1|ARO:3003746|optrA	98	34.681	2.84e-127	201	2.8e-61	Miscellaneous ABC-F subfamily ATP-binding cassette ribosomal protection proteins	optrA	protection_ABC_F	oxazolidinone antibiotic;phenicol antibiotic	antibiotic target protection
QPB07752.1	Blastp+HMMScan	MT880872.1	Staphylococcus phage PhiSepi-HH3, complete genome	147057	temperate	gb|AAA88548.1|ARO:3002597|AAC6_Ie_APH2_Ia	100	99.791	0	75	7.8e-23	aminoglycoside bifunctional resistance protein	AAC(6)-Ie-APH(2)-Ia	AAC(6)-Ie-APH(2)-Ia	aminoglycoside antibiotic	antibiotic inactivation
QPB07756.1	Blastp+HMMScan	MT880872.1	Staphylococcus phage PhiSepi-HH3, complete genome	147057	temperate	gb|NP_217280.1|ARO:3004153|Mtub_thyA_PAS	97	48.387	1.33e-102	524.2	7.2e-160	aminosalicylate resistant thymidylate synthase	Mtub_thyA_PAS	thyA	salicylic acid antibiotic	antibiotic target alteration
QPB07755.1	Blastp+HMMScan+PCM	MT880872.1	Staphylococcus phage PhiSepi-HH3, complete genome	147057	temperate	gb|AAO04716.1|ARO:3002865|dfrC	100	98.137	3.65e-119	181.7	7.9e-56	trimethoprim resistant dihydrofolate reductase dfr	dfrC	Dfr	diaminopyrimidine antibiotic	antibiotic target replacement	Candidate_dfra	0.97	0.545	0.95	0.05	Ref	Very_likely_ref
QPB07753.1	Blastp+HMMScan+PCM	MT880872.1	Staphylococcus phage PhiSepi-HH3, complete genome	147057	temperate	gb|AAP26981.1|ARO:3005045|SatA	68	29.67	9.67e-08	63.8	1.2e-19	AAC(6)	AAC(6)	AAC	nucleoside antibiotic	antibiotic inactivation	Candidate_aac6	0.784	0.672	0.994	0.006	Ref	Fair_ref
QPB07830.1	Blastp+HMMScan	MT880872.1	Staphylococcus phage PhiSepi-HH3, complete genome	147057	temperate	gb|CAA88265.1|ARO:3002898|SAT-3	61	31.313	3.18e-06	49.8	2.9e-15	streptothricin acetyltransferase (SAT)	SAT-3	SAT	nucleoside antibiotic	antibiotic inactivation	Candidate_aac6	0.735	0.807	0.105	0.895	tneg	Not_a_ref
QPB07749.1	PCM	MT880872.1	Staphylococcus phage PhiSepi-HH3, complete genome	147057	temperate							Candidate_aph	APH(3')-IIIa	APH	aminoglycoside	antibiotic inactivation	Candidate_aph	0.278	0.46	0.947	0.053	Ref	Not_a_ref
QPB07757.1	PCM	MT880872.1	Staphylococcus phage PhiSepi-HH3, complete genome	147057	temperate							Candidate_aph	APH(3')-IIIa	APH	aminoglycoside	antibiotic inactivation	Candidate_aph	0.278	0.46	0.947	0.053	Ref	Not_a_ref
APD24140.1	Blastp+HMMScan+PCM	KY065497.1	Streptococcus phage IPP61, complete genome	59870	temperate	gb|BAB82500.1|ARO:3000186|tet(M)	100	99.374	0	1422.4	0	tetracycline-resistant ribosomal protection protein	tet(M)	tetM/O/W	tetracycline antibiotic	antibiotic target protection	Candidate_tetM	0.836	0.883	0.998	0.002	Ref	Fair_ref
ASD51118.1	Blastp+HMMScan+PCM	MF172979.1	Erysipelothrix phage phi1605, complete genome	90000	temperate	gb|BAB82500.1|ARO:3000186|tet(M)	100	95.618	0	1402.5	0	tetracycline-resistant ribosomal protection protein	tet(M)	tetM/O/W	tetracycline antibiotic	antibiotic target protection	Candidate_tetM	0.84	0.888	0.998	0.002	Ref	Fair_ref
ASD51129.1	Blastp+HMMScan	MF172979.1	Erysipelothrix phage phi1605, complete genome	90000	temperate	gb|AAL73129.1|ARO:3000616|mel	100	88.148	0	133	1.1e-40	msr-type ABC-F protein	mel	protection_ABC_F	macrolide antibiotic;streptogramin antibiotic	antibiotic target protection
ASD51130.1	Blastp+HMMScan	MF172979.1	Erysipelothrix phage phi1605, complete genome	90000	temperate	gb|ACB05808.1|ARO:3003109|msrE	99	62.526	0	378.8	3.8e-115	msr-type ABC-F protein	msrE	protection_ABC_F	macrolide antibiotic;streptogramin antibiotic	antibiotic target protection
ASD51097.1	Blastp+HMMScan	MF172979.1	Erysipelothrix phage phi1605, complete genome	90000	temperate	gb|ABR14060.1|ARO:3002838|lnuD	100	79.878	1.35e-97	40.5	2.3e-12	lincosamide nucleotidyltransferase (LNU)	lnuD	lincosamide nucleotidyltransferase (LNU)	lincosamide antibiotic	antibiotic inactivation
QGJ85573.1	Blastp+HMMScan+PCM	MN270261.1	Streptococcus phage phi-SsuFJNP8_rum, complete genome	77200	temperate	gb|BAB82500.1|ARO:3000186|tet(M)	100	94.053	0	1386.2	0	tetracycline-resistant ribosomal protection protein	tet(M)	tetM/O/W	tetracycline antibiotic	antibiotic target protection	Candidate_tetM	0.841	0.884	0.886	0.114	Ref	Fair_ref
QGJ85519.1	Blastp+HMMScan	MN270261.1	Streptococcus phage phi-SsuFJNP8_rum, complete genome	77200	temperate	gb|AAA88548.1|ARO:3002597|AAC6_Ie_APH2_Ia	100	100	0	78.3	5.2e-24	aminoglycoside bifunctional resistance protein	AAC(6)-Ie-APH(2)-Ia	AAC(6)-Ie-APH(2)-Ia	aminoglycoside antibiotic	antibiotic inactivation
QGJ85518.1	Blastp+HMMScan	MN270261.1	Streptococcus phage phi-SsuFJNP8_rum, complete genome	77200	temperate	gb|AAP26981.1|ARO:3005045|SatA	75	29.67	1.16e-07	64.2	9.3e-20	streptothricin acetyltransferase (SAT)	SatA	SAT	nucleoside antibiotic	antibiotic inactivation
QGJ85570.1	HMMScan	MN270261.1	Streptococcus phage phi-SsuFJNP8_rum, complete genome	77200	temperate					97.3	1e-29	Acetyltransf_3		Acetyltransferase	aminoglycoside	antibiotic inactivation
QGJ85278.1	Blastp+HMMScan+PCM	MN270258.1	Streptococcus phage phi-SgaBSJ27_rum, complete genome	110666	temperate	gb|AAA23033.2|ARO:3000190|tet(O)	100	98.748	0	1229.8	0	tetracycline-resistant ribosomal protection protein	tet(O)	tetM/O/W	tetracycline antibiotic	antibiotic target protection	Candidate_tetM	0.843	0.878	0.999	0.001	Ref	Fair_ref
QGJ85280.1	Blastp	MN270258.1	Streptococcus phage phi-SgaBSJ27_rum, complete genome	110666	temperate	gb|AAY32951.1|ARO:3002837|lnuC	100	97.561	2.59e-119			lincosamide nucleotidyltransferase (LNU)	lnuC	lincosamide nucleotidyltransferase (LNU)	lincosamide antibiotic	antibiotic inactivation
QGJ85322.1	Blastp+HMMScan	MN270258.1	Streptococcus phage phi-SgaBSJ27_rum, complete genome	110666	temperate	gb|ADM92605.1|ARO:3000553|adeR	97	29.075	1.13e-30	189.6	5.1e-58	resistance-nodulation-cell division (RND) antibiotic efflux pump	adeR	RND	glycylcycline;tetracycline antibiotic	antibiotic efflux
QGJ85324.1	Blastp+HMMScan	MN270258.1	Streptococcus phage phi-SgaBSJ27_rum, complete genome	110666	temperate	gb|WP_323056190.1|ARO:3007843|VRA-F	96	25.21	1.23e-19	181.2	2.5e-55	ATP-binding cassette (ABC) antibiotic efflux pump	VRA-F	efflux-ABC	glycopeptide antibiotic	antibiotic efflux
QGJ85389.1	Blastp+HMMScan+PCM	MN270259.1	Streptococcus phage phi-SgaBSJ31_rum, complete genome	106491	temperate	gb|AAA23033.2|ARO:3000190|tet(O)	100	98.748	0	1229.8	0	tetracycline-resistant ribosomal protection protein	tet(O)	tetM/O/W	tetracycline antibiotic	antibiotic target protection	Candidate_tetM	0.843	0.878	0.999	0.001	Ref	Fair_ref
QGJ85391.1	Blastp	MN270259.1	Streptococcus phage phi-SgaBSJ31_rum, complete genome	106491	temperate	gb|AAY32951.1|ARO:3002837|lnuC	100	97.561	2.59e-119			lincosamide nucleotidyltransferase (LNU)	lnuC	lincosamide nucleotidyltransferase (LNU)	lincosamide antibiotic	antibiotic inactivation
QGJ85433.1	Blastp+HMMScan	MN270259.1	Streptococcus phage phi-SgaBSJ31_rum, complete genome	106491	temperate	gb|ADM92605.1|ARO:3000553|adeR	97	29.075	1.13e-30	189.6	5.1e-58	resistance-nodulation-cell division (RND) antibiotic efflux pump	adeR	RND	glycylcycline;tetracycline antibiotic	antibiotic efflux
QGJ85435.1	Blastp+HMMScan	MN270259.1	Streptococcus phage phi-SgaBSJ31_rum, complete genome	106491	temperate	gb|WP_323056190.1|ARO:3007843|VRA-F	96	25.21	1.23e-19	181.2	2.5e-55	ATP-binding cassette (ABC) antibiotic efflux pump	VRA-F	efflux-ABC	glycopeptide antibiotic	antibiotic efflux
QGJ86630.1	Blastp+HMMScan+PCM	MN270279.1	Streptococcus phage phi-SsuZKB4_rum, complete genome	110533	temperate	gb|AAA23033.2|ARO:3000190|tet(O)	100	98.435	0	1228.8	0	tetracycline-resistant ribosomal protection protein	tet(O)	tetM/O/W	tetracycline antibiotic	antibiotic target protection	Candidate_tetM	0.834	0.859	0.998	0.002	Ref	Fair_ref
QGJ86670.1	Blastp+HMMScan	MN270279.1	Streptococcus phage phi-SsuZKB4_rum, complete genome	110533	temperate	gb|AAL73129.1|ARO:3000616|mel	100	92.593	0	107.1	8.6e-33	msr-type ABC-F protein	mel	protection_ABC_F	macrolide antibiotic;streptogramin antibiotic	antibiotic target protection
QGJ86631.1	Blastp+HMMScan	MN270279.1	Streptococcus phage phi-SsuZKB4_rum, complete genome	110533	temperate	gb|CAM12479.1|ARO:3000567|tet(40)	100	98.276	0	84.5	6.4e-26	major facilitator superfamily (MFS) antibiotic efflux pump	tet(40)	MFS	tetracycline antibiotic	antibiotic efflux
QGJ86671.1	Blastp+HMMScan	MN270279.1	Streptococcus phage phi-SsuZKB4_rum, complete genome	110533	temperate	gb|ACB05808.1|ARO:3003109|msrE	99	61.077	0	407.2	9.4e-124	msr-type ABC-F protein	msrE	protection_ABC_F	macrolide antibiotic;streptogramin antibiotic	antibiotic target protection
QGJ86730.1	Blastp+HMMScan+PCM	MN270279.1	Streptococcus phage phi-SsuZKB4_rum, complete genome	110533	temperate	gb|AAU10334.1|ARO:3002628|aad(6)	91	100	0	566.7	8.1e-173	ANT(6)	aad(6)	ANT	aminoglycoside antibiotic	antibiotic inactivation	Candidate_ant	0.739	0.585	0.994	0.006	Ref	Fair_ref
QGJ86728.1	Blastp+HMMScan+PCM	MN270279.1	Streptococcus phage phi-SsuZKB4_rum, complete genome	110533	temperate	gb|AGV10830.1|ARO:3002647|APH(3')-IIIa	100	100	0	370.6	4.4e-113	APH(3')	APH(3')-IIIa	APH	aminoglycoside antibiotic	antibiotic inactivation	Candidate_aph	0.993	0.593	0.991	0.009	Ref	Very_likely_ref
QGJ86732.1	Blastp+HMMScan+PCM	MN270279.1	Streptococcus phage phi-SsuZKB4_rum, complete genome	110533	temperate	gb|AAF86219.1|ARO:3000375|ErmB	100	98.367	8.27e-180	568.1	1.6e-173	Erm 23S ribosomal RNA methyltransferase	ErmB	Cfr/ErmB	lincosamide antibiotic;macrolide antibiotic;streptogramin A antibiotic;streptogramin B antibiotic;streptogramin antibiotic	antibiotic target alteration	Candidate_erm	0.917	0.42	0.966	0.034	Ref	Very_likely_ref
QGJ86729.1	Blastp+HMMScan	MN270279.1	Streptococcus phage phi-SsuZKB4_rum, complete genome	110533	temperate	gb|AAB53445.1|ARO:3002897|SAT-4	100	99.444	3.1e-134	71.4	5.4e-22	streptothricin acetyltransferase (SAT)	SAT-4	SAT	nucleoside antibiotic	antibiotic inactivation	Candidate_aac6	0.805	0.794	0.327	0.673	tneg	Not_a_ref
QGJ86664.1	Blastp+HMMScan	MN270279.1	Streptococcus phage phi-SsuZKB4_rum, complete genome	110533	temperate	gb|AAF67494.2|ARO:3002522|novA	94	23.818	1.99e-35	226.5	4.3e-69	ATP-binding cassette (ABC) antibiotic efflux pump	novA	efflux-ABC	aminocoumarin antibiotic	antibiotic efflux
QGJ86657.1	Blastp+HMMScan	MN270279.1	Streptococcus phage phi-SsuZKB4_rum, complete genome	110533	temperate	gb|ADM92605.1|ARO:3000553|adeR	97	28.879	1.03e-30	189.5	5.5e-58	resistance-nodulation-cell division (RND) antibiotic efflux pump	adeR	RND	glycylcycline;tetracycline antibiotic	antibiotic efflux
QGJ86659.1	Blastp+HMMScan	MN270279.1	Streptococcus phage phi-SsuZKB4_rum, complete genome	110533	temperate	gb|WP_323056190.1|ARO:3007843|VRA-F	96	25.21	1.23e-19	181.2	2.5e-55	ATP-binding cassette (ABC) antibiotic efflux pump	VRA-F	efflux-ABC	glycopeptide antibiotic	antibiotic efflux
WAX25170.1	Blastp+HMMScan+PCM	OP662525.1	Streptococcus phage YS225, complete genome	62131	temperate	gb|AAA23033.2|ARO:3000190|tet(O)	100	98.435	0	1228.8	0	tetracycline-resistant ribosomal protection protein	tet(O)	tetM/O/W	tetracycline antibiotic	antibiotic target protection	Candidate_tetM	0.834	0.859	0.998	0.002	Ref	Fair_ref
WAX25238.1	Blastp+HMMScan+PCM	OP662526.1	Streptococcus phage YS262, complete genome	62131	temperate	gb|AAA23033.2|ARO:3000190|tet(O)	100	98.435	0	1228.8	0	tetracycline-resistant ribosomal protection protein	tet(O)	tetM/O/W	tetracycline antibiotic	antibiotic target protection	Candidate_tetM	0.834	0.859	0.998	0.002	Ref	Fair_ref
WAX25184.1	Blastp+HMMScan	OP662526.1	Streptococcus phage YS262, complete genome	62131	temperate	gb|AAL73129.1|ARO:3000616|mel	99	88.395	0	106.4	1.4e-32	msr-type ABC-F protein	mel	protection_ABC_F	macrolide antibiotic;streptogramin antibiotic	antibiotic target protection
WAX25185.1	Blastp+HMMScan	OP662526.1	Streptococcus phage YS262, complete genome	62131	temperate	gb|ACB05808.1|ARO:3003109|msrE	99	61.491	0	380	1.6e-115	msr-type ABC-F protein	msrE	protection_ABC_F	macrolide antibiotic;streptogramin antibiotic	antibiotic target protection
WAX25306.1	Blastp+HMMScan+PCM	OP662527.1	Streptococcus phage YS255, complete genome	62131	temperate	gb|AAA23033.2|ARO:3000190|tet(O)	100	98.435	0	1228.8	0	tetracycline-resistant ribosomal protection protein	tet(O)	tetM/O/W	tetracycline antibiotic	antibiotic target protection	Candidate_tetM	0.834	0.859	0.998	0.002	Ref	Fair_ref
WAX25252.1	Blastp+HMMScan	OP662527.1	Streptococcus phage YS255, complete genome	62131	temperate	gb|AAL73129.1|ARO:3000616|mel	99	88.395	0	106.4	1.4e-32	msr-type ABC-F protein	mel	protection_ABC_F	macrolide antibiotic;streptogramin antibiotic	antibiotic target protection
WAX25253.1	Blastp+HMMScan	OP662527.1	Streptococcus phage YS255, complete genome	62131	temperate	gb|ACB05808.1|ARO:3003109|msrE	99	61.491	0	380	1.6e-115	msr-type ABC-F protein	msrE	protection_ABC_F	macrolide antibiotic;streptogramin antibiotic	antibiotic target protection
WAX25374.1	Blastp+HMMScan+PCM	OP662528.1	Streptococcus phage YS214, complete genome	62131	temperate	gb|AAA23033.2|ARO:3000190|tet(O)	100	98.435	0	1228.8	0	tetracycline-resistant ribosomal protection protein	tet(O)	tetM/O/W	tetracycline antibiotic	antibiotic target protection	Candidate_tetM	0.834	0.859	0.998	0.002	Ref	Fair_ref
WAX25320.1	Blastp+HMMScan	OP662528.1	Streptococcus phage YS214, complete genome	62131	temperate	gb|AAL73129.1|ARO:3000616|mel	99	88.395	0	106.4	1.4e-32	msr-type ABC-F protein	mel	protection_ABC_F	macrolide antibiotic;streptogramin antibiotic	antibiotic target protection
WAX25321.1	Blastp+HMMScan	OP662528.1	Streptococcus phage YS214, complete genome	62131	temperate	gb|ACB05808.1|ARO:3003109|msrE	99	61.491	0	380	1.6e-115	msr-type ABC-F protein	msrE	protection_ABC_F	macrolide antibiotic;streptogramin antibiotic	antibiotic target protection
WAX25442.1	Blastp+HMMScan+PCM	OP662529.1	Streptococcus phage YS199, complete genome	62131	temperate	gb|AAA23033.2|ARO:3000190|tet(O)	100	98.435	0	1228.8	0	tetracycline-resistant ribosomal protection protein	tet(O)	tetM/O/W	tetracycline antibiotic	antibiotic target protection	Candidate_tetM	0.834	0.859	0.998	0.002	Ref	Fair_ref
WAX25388.1	Blastp+HMMScan	OP662529.1	Streptococcus phage YS199, complete genome	62131	temperate	gb|AAL73129.1|ARO:3000616|mel	99	88.395	0	106.4	1.4e-32	msr-type ABC-F protein	mel	protection_ABC_F	macrolide antibiotic;streptogramin antibiotic	antibiotic target protection
WAX25389.1	Blastp+HMMScan	OP662529.1	Streptococcus phage YS199, complete genome	62131	temperate	gb|ACB05808.1|ARO:3003109|msrE	99	61.491	0	380	1.6e-115	msr-type ABC-F protein	msrE	protection_ABC_F	macrolide antibiotic;streptogramin antibiotic	antibiotic target protection
WAX25593.1	Blastp+HMMScan+PCM	OP662532.1	Streptococcus phage YS34-rum, complete genome	90936	temperate	gb|AAA23033.2|ARO:3000190|tet(O)	100	98.435	0	1229.9	0	tetracycline-resistant ribosomal protection protein	tet(O)	tetM/O/W	tetracycline antibiotic	antibiotic target protection	Candidate_tetM	0.833	0.887	0.998	0.002	Ref	Fair_ref
WAX25594.1	Blastp+HMMScan	OP662532.1	Streptococcus phage YS34-rum, complete genome	90936	temperate	gb|CAM12479.1|ARO:3000567|tet(40)	100	98.768	0	51.3	7.1e-16	major facilitator superfamily (MFS) antibiotic efflux pump	tet(40)	MFS	tetracycline antibiotic	antibiotic efflux
WAX25153.1	Blastp+HMMScan+PCM	OP662524.1	Streptococcus phage YS387, complete genome	71311	temperate	gb|AAA23033.2|ARO:3000190|tet(O)	100	98.279	0	1226.6	0	tetracycline-resistant ribosomal protection protein	tet(O)	tetM/O/W	tetracycline antibiotic	antibiotic target protection	Candidate_tetM	0.848	0.855	0.998	0.002	Ref	Fair_ref
WAX25100.1	Blastp+HMMScan	OP662524.1	Streptococcus phage YS387, complete genome	71311	temperate	gb|AAA88548.1|ARO:3002597|AAC6_Ie_APH2_Ia	100	99.791	0	76.8	1.4e-23	aminoglycoside bifunctional resistance protein	AAC(6)-Ie-APH(2)-Ia	AAC(6)-Ie-APH(2)-Ia	aminoglycoside antibiotic	antibiotic inactivation
WAX25097.1	Blastp+HMMScan+PCM	OP662524.1	Streptococcus phage YS387, complete genome	71311	temperate	gb|AHE40557.1|ARO:3002626|ANT(6)-Ia	100	100	0	534.1	7e-163	ANT(6)	ANT(6)-Ia	ANT	aminoglycoside antibiotic	antibiotic inactivation	Candidate_ant	0.751	0.43	0.995	0.005	Ref	Fair_ref
WAX25089.1	Blastp+HMMScan+PCM	OP662524.1	Streptococcus phage YS387, complete genome	71311	temperate	gb|AAF86219.1|ARO:3000375|ErmB	100	98.367	8.27e-180	568.1	1.6e-173	Erm 23S ribosomal RNA methyltransferase	ErmB	Cfr/ErmB	lincosamide antibiotic;macrolide antibiotic;streptogramin A antibiotic;streptogramin B antibiotic;streptogramin antibiotic	antibiotic target alteration	Candidate_erm	0.917	0.42	0.966	0.034	Ref	Very_likely_ref
WAX25090.1	Blastp+HMMScan	OP662524.1	Streptococcus phage YS387, complete genome	71311	temperate	gb|AAA86871.1|ARO:3002841|vatB	94	67	1.77e-103	75.5	4.2e-23	streptogramin vat acetyltransferase	vatB	SAT	streptogramin A antibiotic;streptogramin antibiotic	antibiotic inactivation
WAX25091.1	Blastp+HMMScan	OP662524.1	Streptococcus phage YS387, complete genome	71311	temperate	gb|ABR14060.1|ARO:3002838|lnuD	100	82.317	1.09e-99	45.1	8.9e-14	lincosamide nucleotidyltransferase (LNU)	lnuD	lincosamide nucleotidyltransferase (LNU)	lincosamide antibiotic	antibiotic inactivation
WAX25099.1	Blastp+HMMScan	OP662524.1	Streptococcus phage YS387, complete genome	71311	temperate	gb|AAP26981.1|ARO:3005045|SatA	75	29.67	1.16e-07	64.2	9.3e-20	streptothricin acetyltransferase (SAT)	SatA	SAT	nucleoside antibiotic	antibiotic inactivation
WAX25096.1	HMMScan	OP662524.1	Streptococcus phage YS387, complete genome	71311	temperate					67.1	2e-20	Methyltransf_18		Methyltransferase		antibiotic inactivation
QGJ86204.1	Blastp+HMMScan+PCM	MN270271.1	Streptococcus phage phi-SsuNJ2_rum, complete genome	53896	temperate	gb|AAA23033.2|ARO:3000190|tet(O)	100	98.279	0	1227	0	tetracycline-resistant ribosomal protection protein	tet(O)	tetM/O/W	tetracycline antibiotic	antibiotic target protection	Candidate_tetM	0.845	0.874	0.997	0.003	Ref	Fair_ref
QGJ86149.1	Blastp+HMMScan	MN270271.1	Streptococcus phage phi-SsuNJ2_rum, complete genome	53896	temperate	gb|AAL73129.1|ARO:3000616|mel	100	88.148	0	107.5	6.5e-33	msr-type ABC-F protein	mel	protection_ABC_F	macrolide antibiotic;streptogramin antibiotic	antibiotic target protection
QGJ86150.1	Blastp+HMMScan	MN270271.1	Streptococcus phage phi-SsuNJ2_rum, complete genome	53896	temperate	gb|ACB05808.1|ARO:3003109|msrE	99	62.319	0	377.2	1.1e-114	msr-type ABC-F protein	msrE	protection_ABC_F	macrolide antibiotic;streptogramin antibiotic	antibiotic target protection
QGJ86265.1	Blastp+HMMScan+PCM	MN270272.1	Streptococcus phage phi-SsuNJ5_rum, complete genome	53801	temperate	gb|AAA23033.2|ARO:3000190|tet(O)	100	98.279	0	1227	0	tetracycline-resistant ribosomal protection protein	tet(O)	tetM/O/W	tetracycline antibiotic	antibiotic target protection	Candidate_tetM	0.845	0.874	0.997	0.003	Ref	Fair_ref
QGJ86210.1	Blastp+HMMScan	MN270272.1	Streptococcus phage phi-SsuNJ5_rum, complete genome	53801	temperate	gb|AAL73129.1|ARO:3000616|mel	100	99.012	0	100.9	6.4e-31	msr-type ABC-F protein	mel	protection_ABC_F	macrolide antibiotic;streptogramin antibiotic	antibiotic target protection
QGJ86211.1	Blastp+HMMScan	MN270272.1	Streptococcus phage phi-SsuNJ5_rum, complete genome	53801	temperate	gb|ACB05808.1|ARO:3003109|msrE	99	61.284	0	408	5.2e-124	msr-type ABC-F protein	msrE	protection_ABC_F	macrolide antibiotic;streptogramin antibiotic	antibiotic target protection
ALA07062.1	Blastp+HMMScan+PCM	KT336320.1	Streptococcus phage phiNJ3, complete genome	53802	temperate	gb|AAA23033.2|ARO:3000190|tet(O)	100	98.279	0	1227	0	tetracycline-resistant ribosomal protection protein	tet(O)	tetM/O/W	tetracycline antibiotic	antibiotic target protection	Candidate_tetM	0.845	0.874	0.997	0.003	Ref	Fair_ref
ALA07007.1	Blastp+HMMScan	KT336320.1	Streptococcus phage phiNJ3, complete genome	53802	temperate	gb|AAL73129.1|ARO:3000616|mel	100	98.272	0	102	3.1e-31	msr-type ABC-F protein	mel	protection_ABC_F	macrolide antibiotic;streptogramin antibiotic	antibiotic target protection
ALA07008.1	Blastp+HMMScan	KT336320.1	Streptococcus phage phiNJ3, complete genome	53802	temperate	gb|ACB05808.1|ARO:3003109|msrE	99	61.284	0	408	5.2e-124	msr-type ABC-F protein	msrE	protection_ABC_F	macrolide antibiotic;streptogramin antibiotic	antibiotic target protection
CAR95429.1	Blastp+HMMScan+PCM	FM864213.1	Streptococcus phage phi-m46.1	58144	temperate	gb|AAA23033.2|ARO:3000190|tet(O)	100	97.496	0	1217.9	0	tetracycline-resistant ribosomal protection protein	tet(O)	tetM/O/W	tetracycline antibiotic	antibiotic target protection	Candidate_tetM	0.844	0.862	0.997	0.003	Ref	Fair_ref
CAR95373.1	Blastp+HMMScan	FM864213.1	Streptococcus phage phi-m46.1	58144	temperate	gb|AAL73129.1|ARO:3000616|mel	100	99.506	0	84.4	5.4e-26	msr-type ABC-F protein	mel	protection_ABC_F	macrolide antibiotic;streptogramin antibiotic	antibiotic target protection
CAR95374.1	Blastp+HMMScan	FM864213.1	Streptococcus phage phi-m46.1	58144	temperate	gb|ACB05808.1|ARO:3003109|msrE	99	61.284	0	408	5.2e-124	msr-type ABC-F protein	msrE	protection_ABC_F	macrolide antibiotic;streptogramin antibiotic	antibiotic target protection
CAR95371.1	HMMScan	FM864213.1	Streptococcus phage phi-m46.1	58144	temperate					97.2	1.1e-29	Acetyltransf_3		Acetyltransferase	aminoglycoside	antibiotic inactivation
CBR26881.1	Blastp+HMMScan+PCM	FN997652.1	Streptococcus phage phi-SsUD.1 complete sequence	63748	temperate	gb|CAA10975.1|ARO:3000194|tet(W)	100	97.183	0	1359.7	0	tetracycline-resistant ribosomal protection protein	tet(W)	tetM/O/W	tetracycline antibiotic	antibiotic target protection	Candidate_tetM	0.841	0.78	0.955	0.045	Ref	Likely_ref
CBR26932.1	Blastp+HMMScan+PCM	FN997652.1	Streptococcus phage phi-SsUD.1 complete sequence	63748	temperate	gb|AAU10334.1|ARO:3002628|aad(6)	91	100	0	566.7	8.1e-173	ANT(6)	aad(6)	ANT	aminoglycoside antibiotic	antibiotic inactivation	Candidate_ant	0.739	0.585	0.994	0.006	Ref	Fair_ref
CBR26930.1	Blastp+HMMScan+PCM	FN997652.1	Streptococcus phage phi-SsUD.1 complete sequence	63748	temperate	gb|AGV10830.1|ARO:3002647|APH(3')-IIIa	100	100	0	370.6	4.4e-113	APH(3')	APH(3')-IIIa	APH	aminoglycoside antibiotic	antibiotic inactivation	Candidate_aph	0.993	0.593	0.991	0.009	Ref	Very_likely_ref
CBR26934.1	Blastp+HMMScan+PCM	FN997652.1	Streptococcus phage phi-SsUD.1 complete sequence	63748	temperate	gb|AAF86219.1|ARO:3000375|ErmB	100	98.367	8.27e-180	568.1	1.6e-173	Erm 23S ribosomal RNA methyltransferase	ErmB	Cfr/ErmB	lincosamide antibiotic;macrolide antibiotic;streptogramin A antibiotic;streptogramin B antibiotic;streptogramin antibiotic	antibiotic target alteration	Candidate_erm	0.917	0.42	0.966	0.034	Ref	Very_likely_ref
CBR26931.1	Blastp+HMMScan+PCM	FN997652.1	Streptococcus phage phi-SsUD.1 complete sequence	63748	temperate	gb|AAB53445.1|ARO:3002897|SAT-4	100	99.432	3.84e-131	71.4	5.2e-22	AAC(6)	AAC(6)	AAC	aminoglycoside antibiotic	antibiotic inactivation	Candidate_aac6	0.791	0.817	0.6	0.4	Ref	Fair_ref
WAX25468.1	Blastp+HMMScan	OP662530.1	Streptococcus phage YS162, complete genome	71292	temperate	gb|AAL05553.1|ARO:3003206|lsaE	100	99.19	0	237.3	2.8e-72	lsa-type ABC-F protein	lsaE	protection_ABC_F	lincosamide antibiotic;pleuromutilin antibiotic;streptogramin antibiotic	antibiotic target protection
WAX25456.1	Blastp+HMMScan	OP662530.1	Streptococcus phage YS162, complete genome	71292	temperate	gb|AAL73129.1|ARO:3000616|mel	100	98.272	0	119.5	1.5e-36	msr-type ABC-F protein	mel	protection_ABC_F	macrolide antibiotic;streptogramin antibiotic	antibiotic target protection
WAX25464.1	Blastp+HMMScan+PCM	OP662530.1	Streptococcus phage YS162, complete genome	71292	temperate	gb|AHE40557.1|ARO:3002626|ANT(6)-Ia	100	100	0	534.1	7e-163	ANT(6)	ANT(6)-Ia	ANT	aminoglycoside antibiotic	antibiotic inactivation	Candidate_ant	0.751	0.43	0.995	0.005	Ref	Fair_ref
WAX25524.1	Blastp+HMMScan+PCM	OP662530.1	Streptococcus phage YS162, complete genome	71292	temperate	gb|AGV10830.1|ARO:3002647|APH(3')-IIIa	100	100	0	370.6	4.4e-113	APH(3')	APH(3')-IIIa	APH	aminoglycoside antibiotic	antibiotic inactivation	Candidate_aph	0.993	0.593	0.991	0.009	Ref	Very_likely_ref
WAX25469.1	Blastp	OP662530.1	Streptococcus phage YS162, complete genome	71292	temperate	gb|CAB41414.1|ARO:3002836|lnuB	100	96.255	0			lincosamide nucleotidyltransferase (LNU)	lnuB	lincosamide nucleotidyltransferase (LNU)	lincosamide antibiotic	antibiotic inactivation
WAX25525.1	Blastp+HMMScan+PCM	OP662530.1	Streptococcus phage YS162, complete genome	71292	temperate	gb|AAF86219.1|ARO:3000375|ErmB	100	98.367	8.27e-180	568.1	1.6e-173	Erm 23S ribosomal RNA methyltransferase	ErmB	Cfr/ErmB	lincosamide antibiotic;macrolide antibiotic;streptogramin A antibiotic;streptogramin B antibiotic;streptogramin antibiotic	antibiotic target alteration	Candidate_erm	0.917	0.42	0.966	0.034	Ref	Very_likely_ref
WAX25466.1	Blastp+HMMScan+PCM	OP662530.1	Streptococcus phage YS162, complete genome	71292	temperate	gb|CAA26428.1|ARO:3002630|ANT(9)-Ia	98	65.504	3.56e-123	352.1	1.4e-107	ANT(9)	ANT(9)-Ia	ANT	aminoglycoside antibiotic	antibiotic inactivation	Candidate_ant	0.543	0.304	0.999	0.001	Ref	Fair_ref
WAX25460.1	Blastp	OP662530.1	Streptococcus phage YS162, complete genome	71292	temperate	gb|AAC75429.1|ARO:3000833|evgS	96	36.111	1.32e-06			major facilitator superfamily (MFS) antibiotic efflux pump;resistance-nodulation-cell division (RND) antibiotic efflux pump	evgS	MFS	fluoroquinolone antibiotic;macrolide antibiotic;penicillin beta-lactam;tetracycline antibiotic	antibiotic efflux
WAX25461.1	HMMScan	OP662530.1	Streptococcus phage YS162, complete genome	71292	temperate					69.2	4.7e-21	APH		APH	aminoglycoside	antibiotic inactivation
WAX25458.1	HMMScan	OP662530.1	Streptococcus phage YS162, complete genome	71292	temperate					57.7	1.7e-17	Methyltransf_18		Methyltransferase		antibiotic inactivation
QGJ86032.1	Blastp+HMMScan	MN270269.1	Streptococcus phage phi-SsuHCJ3_rum, complete genome	56061	temperate	gb|AAA88548.1|ARO:3002597|AAC6_Ie_APH2_Ia	100	100	0	78.3	5.2e-24	aminoglycoside bifunctional resistance protein	AAC(6)-Ie-APH(2)-Ia	AAC(6)-Ie-APH(2)-Ia	aminoglycoside antibiotic	antibiotic inactivation
QGJ86029.1	Blastp+HMMScan+PCM	MN270269.1	Streptococcus phage phi-SsuHCJ3_rum, complete genome	56061	temperate	gb|AHE40557.1|ARO:3002626|ANT(6)-Ia	100	100	0	534.1	7e-163	ANT(6)	ANT(6)-Ia	ANT	aminoglycoside antibiotic	antibiotic inactivation	Candidate_ant	0.751	0.43	0.995	0.005	Ref	Fair_ref
QGJ86031.1	Blastp+HMMScan	MN270269.1	Streptococcus phage phi-SsuHCJ3_rum, complete genome	56061	temperate	gb|AAP26981.1|ARO:3005045|SatA	75	29.67	1.16e-07	64.2	9.3e-20	streptothricin acetyltransferase (SAT)	SatA	SAT	nucleoside antibiotic	antibiotic inactivation
QGJ86034.1	PCM	MN270269.1	Streptococcus phage phi-SsuHCJ3_rum, complete genome	56061	temperate							Candidate_aph	APH(3')-IIIa	APH	aminoglycoside	antibiotic inactivation	Candidate_aph	0.312	0.462	0.964	0.036	Ref	Not_a_ref
ANM47695.1	Blastp+HMMScan	KX077896.1	Streptococcus phage phiJH1301-2, complete genome	67195	temperate	gb|AAA88548.1|ARO:3002597|AAC6_Ie_APH2_Ia	100	100	0	78.3	5.2e-24	aminoglycoside bifunctional resistance protein	AAC(6)-Ie-APH(2)-Ia	AAC(6)-Ie-APH(2)-Ia	aminoglycoside antibiotic	antibiotic inactivation
ANM47703.1	Blastp+HMMScan+PCM	KX077896.1	Streptococcus phage phiJH1301-2, complete genome	67195	temperate	gb|AHE40557.1|ARO:3002626|ANT(6)-Ia	100	100	0	534.1	7e-163	ANT(6)	ANT(6)-Ia	ANT	aminoglycoside antibiotic	antibiotic inactivation	Candidate_ant	0.751	0.43	0.995	0.005	Ref	Fair_ref
ANM47690.1	Blastp+HMMScan	KX077896.1	Streptococcus phage phiJH1301-2, complete genome	67195	temperate	gb|BAC11901.1|ARO:3004455|Ssui_ACT_CHL	92	94.907	1.84e-155	317.5	3.8e-97	chloramphenicol acetyltransferase (CAT)	Ssui_ACT_CHL	CAT	phenicol antibiotic	antibiotic inactivation
ANM47696.1	Blastp+HMMScan	KX077896.1	Streptococcus phage phiJH1301-2, complete genome	67195	temperate	gb|AAP26981.1|ARO:3005045|SatA	75	29.67	1.16e-07	64.2	9.3e-20	streptothricin acetyltransferase (SAT)	SatA	SAT	nucleoside antibiotic	antibiotic inactivation
ANM47704.1	HMMScan	KX077896.1	Streptococcus phage phiJH1301-2, complete genome	67195	temperate					67.1	2e-20	Methyltransf_18		Methyltransferase		antibiotic inactivation
ANM47633.1	HMMScan	KX077896.1	Streptococcus phage phiJH1301-2, complete genome	67195	temperate					46.1	4.2e-14	Acetyltransf_1		Acetyltransferase	aminoglycoside	antibiotic inactivation
ANM47635.1	HMMScan	KX077896.1	Streptococcus phage phiJH1301-2, complete genome	67195	temperate					42.9	6.9e-13	Methyltransf_18		Methyltransferase		antibiotic inactivation
ANM47691.1	PCM	KX077896.1	Streptococcus phage phiJH1301-2, complete genome	67195	temperate							Candidate_aph	APH(3')-IIIa	APH	aminoglycoside	antibiotic inactivation	Candidate_aph	0.292	0.492	0.775	0.225	Ref	Not_a_ref
ANM47688.1	PCM	KX077896.1	Streptococcus phage phiJH1301-2, complete genome	67195	temperate							Candidate_aph	APH(3')-IIIa	APH	aminoglycoside	antibiotic inactivation	Candidate_aph	0.483	0.305	0.828	0.172	Ref	Not_a_ref
WAX25022.1	Blastp+HMMScan	OP662523.1	Streptococcus phage YS771, complete genome	65511	temperate	gb|AAA88548.1|ARO:3002597|AAC6_Ie_APH2_Ia	100	100	0	78.3	5.2e-24	aminoglycoside bifunctional resistance protein	AAC(6)-Ie-APH(2)-Ia	AAC(6)-Ie-APH(2)-Ia	aminoglycoside antibiotic	antibiotic inactivation
WAX25016.1	Blastp+HMMScan	OP662523.1	Streptococcus phage YS771, complete genome	65511	temperate	gb|AAL73129.1|ARO:3000616|mel	100	98.765	0	122.3	2e-37	msr-type ABC-F protein	mel	protection_ABC_F	macrolide antibiotic;streptogramin antibiotic	antibiotic target protection
WAX25019.1	Blastp+HMMScan+PCM	OP662523.1	Streptococcus phage YS771, complete genome	65511	temperate	gb|AHE40557.1|ARO:3002626|ANT(6)-Ia	100	100	0	534.1	7e-163	ANT(6)	ANT(6)-Ia	ANT	aminoglycoside antibiotic	antibiotic inactivation	Candidate_ant	0.751	0.43	0.995	0.005	Ref	Fair_ref
WAX25012.1	Blastp+HMMScan	OP662523.1	Streptococcus phage YS771, complete genome	65511	temperate	gb|AAA86871.1|ARO:3002841|vatB	94	65.534	1.14e-102	67.5	1.2e-20	streptogramin vat acetyltransferase	vatB	SAT	streptogramin A antibiotic;streptogramin antibiotic	antibiotic inactivation
WAX25021.1	Blastp+HMMScan	OP662523.1	Streptococcus phage YS771, complete genome	65511	temperate	gb|AAP26981.1|ARO:3005045|SatA	75	29.67	1.16e-07	64.2	9.3e-20	streptothricin acetyltransferase (SAT)	SatA	SAT	nucleoside antibiotic	antibiotic inactivation
WAX25018.1	HMMScan	OP662523.1	Streptococcus phage YS771, complete genome	65511	temperate					67.1	2e-20	Methyltransf_18		Methyltransferase		antibiotic inactivation
WAX25013.1	HMMScan	OP662523.1	Streptococcus phage YS771, complete genome	65511	temperate					62.2	6.8e-19	Acetyltransf_3		Acetyltransferase	aminoglycoside	antibiotic inactivation
WAX25024.1	PCM	OP662523.1	Streptococcus phage YS771, complete genome	65511	temperate							Candidate_aph	APH(3')-IIIa	APH	aminoglycoside	antibiotic inactivation	Candidate_aph	0.312	0.462	0.964	0.036	Ref	Not_a_ref
YP_009226826.1	Blastp+HMMScan	NC_029119.1	Staphylococcus phage SPbeta-like, complete genome	127726	temperate	gb|AAA88548.1|ARO:3002597|AAC6_Ie_APH2_Ia	100	99.791	0	75	7.8e-23	aminoglycoside bifunctional resistance protein	AAC(6)-Ie-APH(2)-Ia	AAC(6)-Ie-APH(2)-Ia	aminoglycoside antibiotic	antibiotic inactivation
YP_009226831.1	Blastp+HMMScan	NC_029119.1	Staphylococcus phage SPbeta-like, complete genome	127726	temperate	gb|NP_217280.1|ARO:3004153|Mtub_thyA_PAS	97	48.387	1.33e-102	524.2	7.2e-160	aminosalicylate resistant thymidylate synthase	Mtub_thyA_PAS	thyA	salicylic acid antibiotic	antibiotic target alteration
YP_009226830.1	Blastp+HMMScan+PCM	NC_029119.1	Staphylococcus phage SPbeta-like, complete genome	127726	temperate	gb|AAO04716.1|ARO:3002865|dfrC	100	98.137	3.65e-119	181.7	7.9e-56	trimethoprim resistant dihydrofolate reductase dfr	dfrC	Dfr	diaminopyrimidine antibiotic	antibiotic target replacement	Candidate_dfra	0.968	0.581	0.955	0.045	Ref	Very_likely_ref
YP_009226827.1	Blastp+HMMScan	NC_029119.1	Staphylococcus phage SPbeta-like, complete genome	127726	temperate	gb|AAP26981.1|ARO:3005045|SatA	68	29.67	9.67e-08	63.8	1.2e-19	streptothricin acetyltransferase (SAT)	SatA	SAT	nucleoside antibiotic	antibiotic inactivation
YP_009226822.1	PCM	NC_029119.1	Staphylococcus phage SPbeta-like, complete genome	127726	temperate							Candidate_aph	APH(3')-IIIa	APH	aminoglycoside	antibiotic inactivation	Candidate_aph	0.302	0.466	0.964	0.036	Ref	Not_a_ref
QOR60865.1	Blastp+HMMScan	MT955612.1	Staphylococcus phage SPbeta-like 2, partial genome	124000	temperate	gb|AAA88548.1|ARO:3002597|AAC6_Ie_APH2_Ia	100	99.791	0	75	7.9e-23	aminoglycoside bifunctional resistance protein	AAC(6)-Ie-APH(2)-Ia	AAC(6)-Ie-APH(2)-Ia	aminoglycoside antibiotic	antibiotic inactivation
QOR60862.1	Blastp+HMMScan	MT955612.1	Staphylococcus phage SPbeta-like 2, partial genome	124000	temperate	gb|NP_217280.1|ARO:3004153|Mtub_thyA_PAS	97	48.387	1.33e-102	524.2	7.2e-160	aminosalicylate resistant thymidylate synthase	Mtub_thyA_PAS	thyA	salicylic acid antibiotic	antibiotic target alteration
QOR60861.1	Blastp+HMMScan+PCM	MT955612.1	Staphylococcus phage SPbeta-like 2, partial genome	124000	temperate	gb|AAO04716.1|ARO:3002865|dfrC	100	98.137	3.65e-119	181.7	7.9e-56	trimethoprim resistant dihydrofolate reductase dfr	dfrC	Dfr	diaminopyrimidine antibiotic	antibiotic target replacement	Candidate_dfra	0.97	0.545	0.95	0.05	Ref	Very_likely_ref
QOR60866.1	Blastp+HMMScan	MT955612.1	Staphylococcus phage SPbeta-like 2, partial genome	124000	temperate	gb|AAP26981.1|ARO:3005045|SatA	68	29.67	9.67e-08	63.8	1.2e-19	streptothricin acetyltransferase (SAT)	SatA	SAT	nucleoside antibiotic	antibiotic inactivation
QOR60859.1	PCM	MT955612.1	Staphylococcus phage SPbeta-like 2, partial genome	124000	temperate							Candidate_aph	APH(3')-IIIa	APH	aminoglycoside	antibiotic inactivation	Candidate_aph	0.55	0.6	0.884	0.116	Ref	Fair_ref
WAX25536.1	Blastp+HMMScan	OP662531.1	Streptococcus phage YS43, complete genome	57644	temperate	gb|AAA88548.1|ARO:3002597|AAC6_Ie_APH2_Ia	100	99.791	0	76.8	1.4e-23	aminoglycoside bifunctional resistance protein	AAC(6)-Ie-APH(2)-Ia	AAC(6)-Ie-APH(2)-Ia	aminoglycoside antibiotic	antibiotic inactivation
WAX25533.1	Blastp+HMMScan+PCM	OP662531.1	Streptococcus phage YS43, complete genome	57644	temperate	gb|AHE40557.1|ARO:3002626|ANT(6)-Ia	100	100	0	534.1	7e-163	ANT(6)	ANT(6)-Ia	ANT	aminoglycoside antibiotic	antibiotic inactivation	Candidate_ant	0.751	0.43	0.995	0.005	Ref	Fair_ref
WAX25531.1	Blastp+HMMScan	OP662531.1	Streptococcus phage YS43, complete genome	57644	temperate	gb|AAF86219.1|ARO:3000375|ErmB	99	97.436	4.32e-106	342.8	9.7e-105	Erm 23S ribosomal RNA methyltransferase	ErmB	Cfr/ErmB	lincosamide antibiotic;macrolide antibiotic;streptogramin A antibiotic;streptogramin B antibiotic;streptogramin antibiotic	antibiotic target alteration
WAX25535.1	Blastp+HMMScan	OP662531.1	Streptococcus phage YS43, complete genome	57644	temperate	gb|AAP26981.1|ARO:3005045|SatA	75	29.67	1.16e-07	64.2	9.3e-20	streptothricin acetyltransferase (SAT)	SatA	SAT	nucleoside antibiotic	antibiotic inactivation
QGJ86451.1	Blastp+HMMScan+PCM	MN270276.1	Streptococcus phage phi-SsuSSJ28_rum, complete genome	62100	temperate	gb|AAA88548.1|ARO:3002597|AAC6_Ie_APH2_Ia	94	99.671	0	76.4	3.1e-23	aminoglycoside bifunctional resistance protein	AAC(6)-Ie-APH(2)-Ia	AAC(6)-Ie-APH(2)-Ia	aminoglycoside antibiotic	antibiotic inactivation	Candidate_aph	0.929	0.44	0.988	0.012	Ref	Very_likely_ref
QGJ86450.1	Blastp+HMMScan+PCM	MN270276.1	Streptococcus phage phi-SsuSSJ28_rum, complete genome	62100	temperate	gb|AHE40557.1|ARO:3002626|ANT(6)-Ia	100	100	0	534.1	7e-163	ANT(6)	ANT(6)-Ia	ANT	aminoglycoside antibiotic	antibiotic inactivation	Candidate_ant	0.751	0.43	0.995	0.005	Ref	Fair_ref
QGJ86443.1	Blastp+HMMScan+PCM	MN270276.1	Streptococcus phage phi-SsuSSJ28_rum, complete genome	62100	temperate	gb|AAF86219.1|ARO:3000375|ErmB	100	98.367	8.27e-180	568.1	1.6e-173	Erm 23S ribosomal RNA methyltransferase	ErmB	Cfr/ErmB	lincosamide antibiotic;macrolide antibiotic;streptogramin A antibiotic;streptogramin B antibiotic;streptogramin antibiotic	antibiotic target alteration	Candidate_erm	0.917	0.42	0.966	0.034	Ref	Very_likely_ref
QGJ86445.1	Blastp+HMMScan	MN270276.1	Streptococcus phage phi-SsuSSJ28_rum, complete genome	62100	temperate	gb|AAA86871.1|ARO:3002841|vatB	94	67	1.77e-103	75.5	4.2e-23	streptogramin vat acetyltransferase	vatB	SAT	streptogramin A antibiotic;streptogramin antibiotic	antibiotic inactivation
QGJ86446.1	Blastp+HMMScan	MN270276.1	Streptococcus phage phi-SsuSSJ28_rum, complete genome	62100	temperate	gb|ABR14060.1|ARO:3002838|lnuD	100	82.317	1.09e-99	45.1	8.9e-14	lincosamide nucleotidyltransferase (LNU)	lnuD	lincosamide nucleotidyltransferase (LNU)	lincosamide antibiotic	antibiotic inactivation
QGJ86449.1	HMMScan	MN270276.1	Streptococcus phage phi-SsuSSJ28_rum, complete genome	62100	temperate					69.3	4.3e-21	Methyltransf_18		Methyltransferase		antibiotic inactivation
AXN57517.1	Blastp+HMMScan	MH445380.1	Escherichia phage P1 isolate transconjugant 2(L-II), complete genome	126505	temperate	gb|AAA26057.1|ARO:3002693|cmlA1	100	99.761	0	593.2	2.5e-180	major facilitator superfamily (MFS) antibiotic efflux pump	cmlA1	MFS	phenicol antibiotic	antibiotic efflux
AXN57527.1	Blastp	MH445380.1	Escherichia phage P1 isolate transconjugant 2(L-II), complete genome	126505	temperate	gb|AAS13767.1|ARO:3003839|Mrx	100	99.742	0			macrolide phosphotransferase (MPH)	Mrx	MPH	macrolide antibiotic	antibiotic inactivation
AXN57509.1	Blastp+HMMScan+PCM	MH445380.1	Escherichia phage P1 isolate transconjugant 2(L-II), complete genome	126505	temperate	gb|CAD09800.1|ARO:3000873|TEM-1	100	100	0	673.4	2.5e-205	TEM beta-lactamase	TEM-1	SBLs	cephalosporin;monobactam;penicillin beta-lactam	antibiotic inactivation	Candidate_blaa	0.995	0.888	0.971	0.029	Ref	Very_likely_ref
AXN57529.1	Blastp+HMMScan+PCM	MH445380.1	Escherichia phage P1 isolate transconjugant 2(L-II), complete genome	126505	temperate	gb|AHN60527.1|ARO:3001071|SHV-12	100	100	0	667.9	1.1e-203	SHV beta-lactamase	SHV-12	SBLs	cephalosporin;penicillin beta-lactam	antibiotic inactivation	Candidate_blaa	0.996	0.849	0.966	0.034	Ref	Very_likely_ref
AXN57514.1	Blastp+HMMScan+PCM	MH445380.1	Escherichia phage P1 isolate transconjugant 2(L-II), complete genome	126505	temperate	gb|ACJ63260.1|ARO:3000413|sul3	100	100	0	283.4	1.7e-86	sulfonamide resistant sul	sul3	dihydropteroate synthase	sulfonamide antibiotic;sulfone antibiotic	antibiotic target replacement	Candidate_sul	0.905	0.663	0.958	0.042	Ref	Very_likely_ref
AXN57516.1	Blastp+HMMScan+PCM	MH445380.1	Escherichia phage P1 isolate transconjugant 2(L-II), complete genome	126505	temperate	gb|AAO49597.1|ARO:3002601|aadA	100	100	0	553.4	6.1e-169	ANT(3'')	aadA	ANT	aminoglycoside antibiotic	antibiotic inactivation	Candidate_ant	0.425	0.44	0.882	0.118	Ref	Not_a_ref
AXN57518.1	Blastp+HMMScan+PCM	MH445380.1	Escherichia phage P1 isolate transconjugant 2(L-II), complete genome	126505	temperate	gb|AAF27727.1|ARO:3002602|aadA2	100	100	0	544.6	2.8e-166	ANT(3'')	aadA2	ANT	aminoglycoside antibiotic	antibiotic inactivation	Candidate_ant	0.373	0.45	0.979	0.021	Ref	Not_a_ref
AXN57520.1	Blastp+HMMScan	MH445380.1	Escherichia phage P1 isolate transconjugant 2(L-II), complete genome	126505	temperate	gb|UXD71803.1|ARO:3007459|EstT	77	44.604	2.2e-90	138.1	2.7e-42	macrolide esterase	EstT	EstT	macrolide antibiotic	antibiotic inactivation
AXN57512.1	Blastp	MH445380.1	Escherichia phage P1 isolate transconjugant 2(L-II), complete genome	126505	temperate	gb|ACJ63262.1|ARO:3003107|mef(B)	100	100	4.03e-36			major facilitator superfamily (MFS) antibiotic efflux pump	mef(B)	MFS	macrolide antibiotic	antibiotic efflux
AXN57524.1	Blastp	MH445380.1	Escherichia phage P1 isolate transconjugant 2(L-II), complete genome	126505	temperate	gb|AHK10285.1|ARO:3002859|dfrA14	100	100	5.66e-33			trimethoprim resistant dihydrofolate reductase dfr	dfrA14	Dfr	diaminopyrimidine antibiotic	antibiotic target replacement
AXN57507.1	PCM	MH445380.1	Escherichia phage P1 isolate transconjugant 2(L-II), complete genome	126505	temperate							Candidate_aph	APH(3')-IIIa	APH	aminoglycoside	antibiotic inactivation	Candidate_aph	0.466	0.554	0.562	0.438	Ref	Not_a_ref
AXN57528.1	PCM	MH445380.1	Escherichia phage P1 isolate transconjugant 2(L-II), complete genome	126505	temperate							Candidate_aph	APH(3')-IIIa	APH	aminoglycoside	antibiotic inactivation	Candidate_aph	0.466	0.554	0.562	0.438	Ref	Not_a_ref
AXN57511.1	PCM	MH445380.1	Escherichia phage P1 isolate transconjugant 2(L-II), complete genome	126505	temperate							Candidate_aph	APH(3')-IIIa	APH	aminoglycoside	antibiotic inactivation	Candidate_aph	0.466	0.554	0.562	0.438	Ref	Not_a_ref
CAH1091346.1	Blastp+HMMScan+PCM	CAKLQF020000022.1	Acinetobacter phage MD-2021a strain 5899STDY8049186 genome assembly, contig: ERS3583562SCcontig000022, whole genome shotgun sequence	69750	temperate	gb|CAG39573.1|ARO:3003735|Saur_fusA_FA	98	58.203	0	331.6	7.3e-101	tetracycline-resistant ribosomal protection protein	tetM	tetM/O/W	tetracycline antibiotic	antibiotic target protection	Candidate_tetM	0.838	0.944	0.945	0.055	Ref	Fair_ref
CAH1091298.1	Blastp	CAKLQF020000022.1	Acinetobacter phage MD-2021a strain 5899STDY8049186 genome assembly, contig: ERS3583562SCcontig000022, whole genome shotgun sequence	69750	temperate	gb|ALH22601.1|ARO:3000620|adeL	78	30.35	5.67e-32			resistance-nodulation-cell division (RND) antibiotic efflux pump	adeL	RND	fluoroquinolone antibiotic;tetracycline antibiotic	antibiotic efflux
CAH1091340.1	Blastp+HMMScan	CAKLQF020000022.1	Acinetobacter phage MD-2021a strain 5899STDY8049186 genome assembly, contig: ERS3583562SCcontig000022, whole genome shotgun sequence	69750	temperate	gb|NP_215196.1|ARO:3003395|Mtub_rpsL_STR	99	71.545	1.24e-61	66.8	1.8e-20	APH(3'')	APH(3'')-Ib	APH	aminoglycoside antibiotic	antibiotic inactivation
QJD49465.1	Blastp+HMMScan	MT311967.1	Streptococcus phage phi29854, complete genome	54779	temperate	gb|AAL73129.1|ARO:3000616|mel	100	99.753	0	122.3	2.1e-37	msr-type ABC-F protein	mel	protection_ABC_F	macrolide antibiotic;streptogramin antibiotic	antibiotic target protection
QJD49466.1	Blastp+HMMScan	MT311967.1	Streptococcus phage phi29854, complete genome	54779	temperate	gb|ACB05808.1|ARO:3003109|msrE	99	61.077	0	406.9	1.1e-123	msr-type ABC-F protein	msrE	protection_ABC_F	macrolide antibiotic;streptogramin antibiotic	antibiotic target protection
QKN61622.1	Blastp+HMMScan	MT303952.1	Streptococcus phage phi29862, complete genome	54735	temperate	gb|AAL73129.1|ARO:3000616|mel	100	100	0	121.4	4e-37	msr-type ABC-F protein	mel	protection_ABC_F	macrolide antibiotic;streptogramin antibiotic	antibiotic target protection
QKN61623.1	Blastp+HMMScan	MT303952.1	Streptococcus phage phi29862, complete genome	54735	temperate	gb|ACB05808.1|ARO:3003109|msrE	99	61.077	0	406.9	1.1e-123	msr-type ABC-F protein	msrE	protection_ABC_F	macrolide antibiotic;streptogramin antibiotic	antibiotic target protection
AAT72347.1	Blastp+HMMScan	AY657002.1	Streptococcus phage phi1207.3, complete genome	52491	temperate	gb|AAL73129.1|ARO:3000616|mel	100	100	0	121.4	4e-37	msr-type ABC-F protein	mel	protection_ABC_F	macrolide antibiotic;streptogramin antibiotic	antibiotic target protection
AAT72348.1	Blastp+HMMScan	AY657002.1	Streptococcus phage phi1207.3, complete genome	52491	temperate	gb|ACB05808.1|ARO:3003109|msrE	99	61.077	0	406.9	1.1e-123	msr-type ABC-F protein	msrE	protection_ABC_F	macrolide antibiotic;streptogramin antibiotic	antibiotic target protection
QJD49529.1	Blastp+HMMScan	MT311968.1	Streptococcus phage phi29961, complete genome	59372	temperate	gb|AAL73129.1|ARO:3000616|mel	100	99.753	0	100.1	1.1e-30	msr-type ABC-F protein	mel	protection_ABC_F	macrolide antibiotic;streptogramin antibiotic	antibiotic target protection
QJD49530.1	Blastp+HMMScan	MT311968.1	Streptococcus phage phi29961, complete genome	59372	temperate	gb|ACB05808.1|ARO:3003109|msrE	99	61.077	0	406.9	1.1e-123	msr-type ABC-F protein	msrE	protection_ABC_F	macrolide antibiotic;streptogramin antibiotic	antibiotic target protection
QGJ86270.1	Blastp+HMMScan	MN270273.1	Streptococcus phage phi-SsuSC05017_rum, complete genome	57591	temperate	gb|AAL73129.1|ARO:3000616|mel	100	99.506	0	100.9	6.4e-31	msr-type ABC-F protein	mel	protection_ABC_F	macrolide antibiotic;streptogramin antibiotic	antibiotic target protection
QGJ86271.1	Blastp+HMMScan	MN270273.1	Streptococcus phage phi-SsuSC05017_rum, complete genome	57591	temperate	gb|ACB05808.1|ARO:3003109|msrE	99	61.284	0	408	5.2e-124	msr-type ABC-F protein	msrE	protection_ABC_F	macrolide antibiotic;streptogramin antibiotic	antibiotic target protection
QGJ86332.1	Blastp+HMMScan+PCM	MN270273.1	Streptococcus phage phi-SsuSC05017_rum, complete genome	57591	temperate	gb|AAU10334.1|ARO:3002628|aad(6)	91	100	0	566.7	8.1e-173	ANT(6)	aad(6)	ANT	aminoglycoside antibiotic	antibiotic inactivation	Candidate_ant	0.739	0.585	0.994	0.006	Ref	Fair_ref
QGJ86330.1	Blastp+HMMScan+PCM	MN270273.1	Streptococcus phage phi-SsuSC05017_rum, complete genome	57591	temperate	gb|AGV10830.1|ARO:3002647|APH(3')-IIIa	100	100	0	370.6	4.4e-113	APH(3')	APH(3')-IIIa	APH	aminoglycoside antibiotic	antibiotic inactivation	Candidate_aph	0.993	0.593	0.991	0.009	Ref	Very_likely_ref
QGJ86334.1	Blastp+HMMScan+PCM	MN270273.1	Streptococcus phage phi-SsuSC05017_rum, complete genome	57591	temperate	gb|AAF86219.1|ARO:3000375|ErmB	100	98.367	8.27e-180	568.1	1.6e-173	Erm 23S ribosomal RNA methyltransferase	ErmB	Cfr/ErmB	lincosamide antibiotic;macrolide antibiotic;streptogramin A antibiotic;streptogramin B antibiotic;streptogramin antibiotic	antibiotic target alteration	Candidate_erm	0.917	0.42	0.966	0.034	Ref	Very_likely_ref
QGJ86331.1	Blastp+HMMScan	MN270273.1	Streptococcus phage phi-SsuSC05017_rum, complete genome	57591	temperate	gb|AAB53445.1|ARO:3002897|SAT-4	100	99.444	3.1e-134	71.4	5.4e-22	streptothricin acetyltransferase (SAT)	SAT-4	SAT	nucleoside antibiotic	antibiotic inactivation	Candidate_aac6	0.805	0.794	0.327	0.673	tneg	Not_a_ref
ALA07067.1	Blastp+HMMScan	KT336321.1	Streptococcus phage phiSC070807, complete genome	57638	temperate	gb|AAL73129.1|ARO:3000616|mel	100	99.506	0	100.9	6.4e-31	msr-type ABC-F protein	mel	protection_ABC_F	macrolide antibiotic;streptogramin antibiotic	antibiotic target protection
ALA07068.1	Blastp+HMMScan	KT336321.1	Streptococcus phage phiSC070807, complete genome	57638	temperate	gb|ACB05808.1|ARO:3003109|msrE	99	61.284	0	408	5.2e-124	msr-type ABC-F protein	msrE	protection_ABC_F	macrolide antibiotic;streptogramin antibiotic	antibiotic target protection
ALA07129.1	Blastp+HMMScan+PCM	KT336321.1	Streptococcus phage phiSC070807, complete genome	57638	temperate	gb|AAU10334.1|ARO:3002628|aad(6)	91	100	0	566.7	8.1e-173	ANT(6)	aad(6)	ANT	aminoglycoside antibiotic	antibiotic inactivation	Candidate_ant	0.739	0.585	0.994	0.006	Ref	Fair_ref
ALA07127.1	Blastp+HMMScan+PCM	KT336321.1	Streptococcus phage phiSC070807, complete genome	57638	temperate	gb|AGV10830.1|ARO:3002647|APH(3')-IIIa	100	100	0	370.6	4.4e-113	APH(3')	APH(3')-IIIa	APH	aminoglycoside antibiotic	antibiotic inactivation	Candidate_aph	0.993	0.593	0.991	0.009	Ref	Very_likely_ref
ALA07130.1	Blastp+HMMScan+PCM	KT336321.1	Streptococcus phage phiSC070807, complete genome	57638	temperate	gb|AAF86219.1|ARO:3000375|ErmB	100	98.367	8.27e-180	568.1	1.6e-173	Erm 23S ribosomal RNA methyltransferase	ErmB	Cfr/ErmB	lincosamide antibiotic;macrolide antibiotic;streptogramin A antibiotic;streptogramin B antibiotic;streptogramin antibiotic	antibiotic target alteration	Candidate_erm	0.917	0.42	0.966	0.034	Ref	Very_likely_ref
ALA07128.1	Blastp+HMMScan	KT336321.1	Streptococcus phage phiSC070807, complete genome	57638	temperate	gb|AAB53445.1|ARO:3002897|SAT-4	100	99.444	3.1e-134	71.4	5.4e-22	streptothricin acetyltransferase (SAT)	SAT-4	SAT	nucleoside antibiotic	antibiotic inactivation	Candidate_aac6	0.805	0.794	0.327	0.673	tneg	Not_a_ref
XHH73658.1	Blastp+HMMScan	PQ159899.1	Helicobacter phage Pt11444_1, complete genome	32449	temperate	gb|WP_001153763.1|ARO:3007052|Hpyl_gyrA_FLO	100	96.742	0	361.2	9.4e-110	fluoroquinolone resistant gyrA	Hpyl_gyrA_FLO	Fluor_Res_DNA_Topo	fluoroquinolone antibiotic;nybomycin-like antibiotic	antibiotic target alteration
XHH73661.1	Blastp+HMMScan	PQ159899.1	Helicobacter phage Pt11444_1, complete genome	32449	temperate	gb|AAK37618.1|ARO:3005008|TxR	64	40.816	6.41e-64	50	2.3e-15	ATP-binding cassette (ABC) antibiotic efflux pump	TxR	efflux-ABC	tetracycline antibiotic	antibiotic efflux
XHH73654.1	HMMScan	PQ159899.1	Helicobacter phage Pt11444_1, complete genome	32449	temperate					109.2	1.4e-33	msbA		efflux-ABC		antibiotic efflux
QXV73849.1	Blastp+HMMScan	MW980063.1	Rhizobium phage RHph_N46, complete genome	192456	lytic	gb|WP_001153763.1|ARO:3007052|Hpyl_gyrA_FLO	92	30.849	1.02e-49	243.4	3.8e-74	fluoroquinolone resistant gyrA	Hpyl_gyrA_FLO	Fluor_Res_DNA_Topo	fluoroquinolone antibiotic;nybomycin-like antibiotic	antibiotic target alteration
QXV73850.1	Blastp	MW980063.1	Rhizobium phage RHph_N46, complete genome	192456	lytic	gb|WP_004025678.1|ARO:3003305|Uure_gyrB_FLO	99	28.549	1.31e-66			fluoroquinolone resistant gyrB	Uure_gyrB_FLO	Fluor_Res_DNA_Topo	aminocoumarin antibiotic;fluoroquinolone antibiotic	antibiotic target alteration
QXV73756.1	Blastp+HMMScan	MW980063.1	Rhizobium phage RHph_N46, complete genome	192456	lytic	gb|NP_217280.1|ARO:3004153|Mtub_thyA_PAS	93	36.337	1.66e-62	291.1	6.5e-89	aminosalicylate resistant thymidylate synthase	Mtub_thyA_PAS	thyA	salicylic acid antibiotic	antibiotic target alteration
QXV73920.1	Blastp+HMMScan+PCM	MW980063.1	Rhizobium phage RHph_N46, complete genome	192456	lytic	gb|WP_132586462.1|ARO:3005347|DfrA37	80	28.369	2.93e-07	58.2	8.1e-18	trimethoprim resistant dihydrofolate reductase dfr	DfrA37	Dfr	diaminopyrimidine antibiotic	antibiotic target replacement	Candidate_dfra	0.804	0.631	0.967	0.033	Ref	Likely_ref
QIG70262.1	Blastp+HMMScan	MN988515.1	Rhizobium phage RHph_N28_1, complete genome	193452	lytic	gb|WP_001153763.1|ARO:3007052|Hpyl_gyrA_FLO	92	30.849	1.02e-49	243.4	3.8e-74	fluoroquinolone resistant gyrA	Hpyl_gyrA_FLO	Fluor_Res_DNA_Topo	fluoroquinolone antibiotic;nybomycin-like antibiotic	antibiotic target alteration
QIG70263.1	Blastp	MN988515.1	Rhizobium phage RHph_N28_1, complete genome	193452	lytic	gb|WP_004025678.1|ARO:3003305|Uure_gyrB_FLO	99	28.549	2.13e-66			fluoroquinolone resistant gyrB	Uure_gyrB_FLO	Fluor_Res_DNA_Topo	aminocoumarin antibiotic;fluoroquinolone antibiotic	antibiotic target alteration
QIG70168.1	Blastp+HMMScan	MN988515.1	Rhizobium phage RHph_N28_1, complete genome	193452	lytic	gb|NP_217280.1|ARO:3004153|Mtub_thyA_PAS	97	36.216	1.49e-63	287.1	1.1e-87	aminosalicylate resistant thymidylate synthase	Mtub_thyA_PAS	thyA	salicylic acid antibiotic	antibiotic target alteration
QIG70331.1	Blastp+HMMScan+PCM	MN988515.1	Rhizobium phage RHph_N28_1, complete genome	193452	lytic	gb|WP_132586462.1|ARO:3005347|DfrA37	80	28.369	2.93e-07	58.2	8.1e-18	trimethoprim resistant dihydrofolate reductase dfr	DfrA37	Dfr	diaminopyrimidine antibiotic	antibiotic target replacement	Candidate_dfra	0.804	0.631	0.967	0.033	Ref	Likely_ref
QIG74191.1	Blastp+HMMScan	MN988535.1	Rhizobium phage RHph_N42, complete genome	193452	lytic	gb|WP_001153763.1|ARO:3007052|Hpyl_gyrA_FLO	92	30.849	1.02e-49	243.4	3.8e-74	fluoroquinolone resistant gyrA	Hpyl_gyrA_FLO	Fluor_Res_DNA_Topo	fluoroquinolone antibiotic;nybomycin-like antibiotic	antibiotic target alteration
QIG74192.1	Blastp	MN988535.1	Rhizobium phage RHph_N42, complete genome	193452	lytic	gb|WP_004025678.1|ARO:3003305|Uure_gyrB_FLO	99	28.549	2.13e-66			fluoroquinolone resistant gyrB	Uure_gyrB_FLO	Fluor_Res_DNA_Topo	aminocoumarin antibiotic;fluoroquinolone antibiotic	antibiotic target alteration
QIG74096.1	Blastp+HMMScan	MN988535.1	Rhizobium phage RHph_N42, complete genome	193452	lytic	gb|NP_217280.1|ARO:3004153|Mtub_thyA_PAS	97	36.216	1.49e-63	287.1	1.1e-87	aminosalicylate resistant thymidylate synthase	Mtub_thyA_PAS	thyA	salicylic acid antibiotic	antibiotic target alteration
QIG74260.1	Blastp+HMMScan+PCM	MN988535.1	Rhizobium phage RHph_N42, complete genome	193452	lytic	gb|WP_132586462.1|ARO:3005347|DfrA37	80	28.369	2.93e-07	58.2	8.1e-18	trimethoprim resistant dihydrofolate reductase dfr	DfrA37	Dfr	diaminopyrimidine antibiotic	antibiotic target replacement	Candidate_dfra	0.804	0.631	0.967	0.033	Ref	Likely_ref
QIG74797.1	Blastp+HMMScan	MN988540.1	Rhizobium phage RHph_I42, complete genome	193262	lytic	gb|WP_001153763.1|ARO:3007052|Hpyl_gyrA_FLO	92	30.849	2.63e-49	243.1	4.6e-74	fluoroquinolone resistant gyrA	Hpyl_gyrA_FLO	Fluor_Res_DNA_Topo	fluoroquinolone antibiotic;nybomycin-like antibiotic	antibiotic target alteration
QIG74798.1	Blastp	MN988540.1	Rhizobium phage RHph_I42, complete genome	193262	lytic	gb|WP_004025678.1|ARO:3003305|Uure_gyrB_FLO	99	28.395	2.47e-65			fluoroquinolone resistant gyrB	Uure_gyrB_FLO	Fluor_Res_DNA_Topo	aminocoumarin antibiotic;fluoroquinolone antibiotic	antibiotic target alteration
QIG74702.1	Blastp+HMMScan	MN988540.1	Rhizobium phage RHph_I42, complete genome	193262	lytic	gb|NP_217280.1|ARO:3004153|Mtub_thyA_PAS	97	36.216	1.49e-63	287.1	1.1e-87	aminosalicylate resistant thymidylate synthase	Mtub_thyA_PAS	thyA	salicylic acid antibiotic	antibiotic target alteration
QIG74870.1	Blastp+HMMScan+PCM	MN988540.1	Rhizobium phage RHph_I42, complete genome	193262	lytic	gb|WP_132586462.1|ARO:3005347|DfrA37	80	28.369	5.35e-07	58.4	6.7e-18	trimethoprim resistant dihydrofolate reductase dfr	DfrA37	Dfr	diaminopyrimidine antibiotic	antibiotic target replacement	Candidate_dfra	0.772	0.609	0.956	0.044	Ref	Fair_ref
AUR82996.1	Blastp+HMMScan	MG592415.1	Vibrio phage 1.031.O._10N.261.46.F8, partial genome	152942	lytic	gb|WP_001153763.1|ARO:3007052|Hpyl_gyrA_FLO	61	27.796	6.14e-18	67.6	5.2e-21	fluoroquinolone resistant gyrA	Hpyl_gyrA_FLO	Fluor_Res_DNA_Topo	fluoroquinolone antibiotic;nybomycin-like antibiotic	antibiotic target alteration
AUR82998.1	Blastp	MG592415.1	Vibrio phage 1.031.O._10N.261.46.F8, partial genome	152942	lytic	gb|BAE77086.1|ARO:3003316|Ecol_parE_FLO	93	28.832	6.74e-50			fluoroquinolone resistant parE	Ecol_parE_FLO	Fluor_Res_DNA_Topo	fluoroquinolone antibiotic	antibiotic target alteration
CAH9017270.1	Blastp+HMMScan	OX241562.1	Vibrio phage 150E35-1 genome assembly, chromosome: VP115E34_1	161442	lytic	gb|WP_001153763.1|ARO:3007052|Hpyl_gyrA_FLO	61	27.476	9.84e-16	68.1	3.9e-21	fluoroquinolone resistant gyrA	Hpyl_gyrA_FLO	Fluor_Res_DNA_Topo	fluoroquinolone antibiotic;nybomycin-like antibiotic	antibiotic target alteration
CAH9017254.1	Blastp	OX241562.1	Vibrio phage 150E35-1 genome assembly, chromosome: VP115E34_1	161442	lytic	gb|ADK13120.1|ARO:3004562|Cdif_gyrB_FLO	97	26.511	9.27e-22			fluoroquinolone resistant gyrB	Cdif_gyrB_FLO	Fluor_Res_DNA_Topo	aminocoumarin antibiotic;fluoroquinolone antibiotic	antibiotic target alteration
CAH9017266.1	Blastp	OX241562.1	Vibrio phage 150E35-1 genome assembly, chromosome: VP115E34_1	161442	lytic	gb|CAG40364.1|ARO:3003315|Saur_parE_FLO	88	29.63	1.01e-16			fluoroquinolone resistant parE	Saur_parE_FLO	Fluor_Res_DNA_Topo	fluoroquinolone antibiotic	antibiotic target alteration
WRM43403.1	Blastp+HMMScan	OR836606.1	Staphylococcus phage LY01, complete genome	258897	lytic	gb|WP_001153763.1|ARO:3007052|Hpyl_gyrA_FLO	96	28.253	5.01e-16	112.9	1.1e-34	fluoroquinolone resistant gyrA	Hpyl_gyrA_FLO	Fluor_Res_DNA_Topo	fluoroquinolone antibiotic;nybomycin-like antibiotic	antibiotic target alteration
WRM43405.1	Blastp+HMMScan	OR836606.1	Staphylococcus phage LY01, complete genome	258897	lytic	gb|CAC29514.1|ARO:3003298|Mlep_gyrA_FLO	99	26.359	7.48e-100	369	4.1e-112	fluoroquinolone resistant gyrA	Mlep_gyrA_FLO	Fluor_Res_DNA_Topo	fluoroquinolone antibiotic;nybomycin-like antibiotic	antibiotic target alteration
WRM43414.1	Blastp	OR836606.1	Staphylococcus phage LY01, complete genome	258897	lytic	gb|ABM44583.1|ARO:3003302|Bbac_gyrA_AMU	99	33.721	4.28e-80			aminocoumarin resistant gyrB	Bbac_gyrA_AMU	Fluor_Res_DNA_Topo	aminocoumarin antibiotic	antibiotic target alteration
WRM43376.1	Blastp	OR836606.1	Staphylococcus phage LY01, complete genome	258897	lytic	gb|AAD08242.1|ARO:3007051|Hpyl_rpoB_RIF	64	27.615	1.19e-10			rifamycin-resistant beta-subunit of RNA polymerase (rpoB)	Hpyl_rpoB_RIF	rpoB2	fluoroquinolone antibiotic;peptide antibiotic;rifamycin antibiotic	antibiotic target alteration
WZK93729.1	Blastp+HMMScan	PP468606.1	Staphylococcus phage SpP, complete genome	86443	temperate	gb|NP_217280.1|ARO:3004153|Mtub_thyA_PAS	89	29.88	1.05e-25	196.3	5.3e-60	aminosalicylate resistant thymidylate synthase	Mtub_thyA_PAS	thyA	salicylic acid antibiotic	antibiotic target alteration
YP_009599715.1	Blastp+HMMScan	KY630187.1	Serratia phage BF, complete genome	357154	lytic	gb|NP_217280.1|ARO:3004153|Mtub_thyA_PAS	98	46.053	1.03e-86	339.8	9.2e-104	aminosalicylate resistant thymidylate synthase	Mtub_thyA_PAS	thyA	salicylic acid antibiotic	antibiotic target alteration
YP_009599819.1	Blastp+HMMScan	KY630187.1	Serratia phage BF, complete genome	357154	lytic	gb|CBW16027.1|ARO:3003924|Hpin_gyrA_FLO	96	25.192	5.18e-22	94	5.5e-29	fluoroquinolone resistant gyrA	Hpin_gyrA_FLO	Fluor_Res_DNA_Topo	fluoroquinolone antibiotic;nybomycin-like antibiotic	antibiotic target alteration
YP_009599818.1	Blastp	KY630187.1	Serratia phage BF, complete genome	357154	lytic	gb|BAE77086.1|ARO:3003316|Ecol_parE_FLO	90	24.522	5.2e-41			fluoroquinolone resistant parE	Ecol_parE_FLO	Fluor_Res_DNA_Topo	fluoroquinolone antibiotic	antibiotic target alteration
AQW88835.1	Blastp+HMMScan+PCM	KY630187.1	Serratia phage BF, complete genome	357154	lytic	gb|EOD99669.1|ARO:3002875|dfrE	86	27.152	1.73e-15	127.2	4.6e-39	trimethoprim resistant dihydrofolate reductase dfr	dfrE	Dfr	diaminopyrimidine antibiotic	antibiotic target replacement	Candidate_dfra	0.918	0.797	0.994	0.006	Ref	Very_likely_ref
YP_006987322.1	Blastp+HMMScan	NC_019401.1	Cronobacter phage vB_CsaM_GAP32, complete genome	358663	lytic	gb|NP_217280.1|ARO:3004153|Mtub_thyA_PAS	100	46.602	1.04e-90	352	1.7e-107	aminosalicylate resistant thymidylate synthase	Mtub_thyA_PAS	thyA	salicylic acid antibiotic	antibiotic target alteration
YP_006987425.1	Blastp+HMMScan	NC_019401.1	Cronobacter phage vB_CsaM_GAP32, complete genome	358663	lytic	gb|CBW16027.1|ARO:3003924|Hpin_gyrA_FLO	93	25.641	3.92e-22	92.3	1.8e-28	fluoroquinolone resistant gyrA	Hpin_gyrA_FLO	Fluor_Res_DNA_Topo	fluoroquinolone antibiotic;nybomycin-like antibiotic	antibiotic target alteration
YP_006987424.1	Blastp	NC_019401.1	Cronobacter phage vB_CsaM_GAP32, complete genome	358663	lytic	gb|CAG39033.1|ARO:3003301|Saur_gyrB_AMU	93	27.402	5.98e-43			aminocoumarin resistant gyrB	Saur_gyrB_AMU	Fluor_Res_DNA_Topo	aminocoumarin antibiotic	antibiotic target alteration
YP_006987413.1	Blastp+HMMScan+PCM	NC_019401.1	Cronobacter phage vB_CsaM_GAP32, complete genome	358663	lytic	gb|CAI99385.1|ARO:3002856|dfrA24	85	34.337	8.51e-17	136	9.5e-42	trimethoprim resistant dihydrofolate reductase dfr	dfrA24	Dfr	diaminopyrimidine antibiotic	antibiotic target replacement	Candidate_dfra	0.953	0.752	0.99	0.01	Ref	Very_likely_ref
QXO11365.1	Blastp+HMMScan	MW879342.1	Erwinia phage pEa_SNUABM_19, complete genome	355277	lytic	gb|NP_217280.1|ARO:3004153|Mtub_thyA_PAS	98	46.053	1.03e-86	339.8	9.2e-104	aminosalicylate resistant thymidylate synthase	Mtub_thyA_PAS	thyA	salicylic acid antibiotic	antibiotic target alteration
QXO11456.1	Blastp+HMMScan+PCM	MW879342.1	Erwinia phage pEa_SNUABM_19, complete genome	355277	lytic	gb|BAE15963.1|ARO:3002868|dfrG	90	29.114	2.91e-15	126.4	8.3e-39	trimethoprim resistant dihydrofolate reductase dfr	dfrG	Dfr	diaminopyrimidine antibiotic	antibiotic target replacement	Candidate_dfra	0.918	0.788	0.998	0.002	Ref	Very_likely_ref
QXO11469.1	Blastp+HMMScan	MW879342.1	Erwinia phage pEa_SNUABM_19, complete genome	355277	lytic	gb|CBW16027.1|ARO:3003924|Hpin_gyrA_FLO	96	25.192	5.18e-22	94	5.5e-29	fluoroquinolone resistant gyrA	Hpin_gyrA_FLO	Fluor_Res_DNA_Topo	fluoroquinolone antibiotic;nybomycin-like antibiotic	antibiotic target alteration
QXO11468.1	Blastp	MW879342.1	Erwinia phage pEa_SNUABM_19, complete genome	355277	lytic	gb|BAE77086.1|ARO:3003316|Ecol_parE_FLO	90	24.522	5.2e-41			fluoroquinolone resistant parE	Ecol_parE_FLO	Fluor_Res_DNA_Topo	fluoroquinolone antibiotic	antibiotic target alteration
QXO11913.1	Blastp+HMMScan	MW879343.1	Erwinia phage pEa_SNUABM_44, complete genome	356749	lytic	gb|NP_217280.1|ARO:3004153|Mtub_thyA_PAS	98	46.053	1.03e-86	339.8	9.2e-104	aminosalicylate resistant thymidylate synthase	Mtub_thyA_PAS	thyA	salicylic acid antibiotic	antibiotic target alteration
QXO12004.1	Blastp+HMMScan+PCM	MW879343.1	Erwinia phage pEa_SNUABM_44, complete genome	356749	lytic	gb|BAE15963.1|ARO:3002868|dfrG	90	29.114	2.91e-15	126.4	8.3e-39	trimethoprim resistant dihydrofolate reductase dfr	dfrG	Dfr	diaminopyrimidine antibiotic	antibiotic target replacement	Candidate_dfra	0.918	0.788	0.998	0.002	Ref	Very_likely_ref
QXO12017.1	Blastp+HMMScan	MW879343.1	Erwinia phage pEa_SNUABM_44, complete genome	356749	lytic	gb|CBW16027.1|ARO:3003924|Hpin_gyrA_FLO	96	25.192	5.18e-22	94	5.5e-29	fluoroquinolone resistant gyrA	Hpin_gyrA_FLO	Fluor_Res_DNA_Topo	fluoroquinolone antibiotic;nybomycin-like antibiotic	antibiotic target alteration
QXO12016.1	Blastp	MW879343.1	Erwinia phage pEa_SNUABM_44, complete genome	356749	lytic	gb|BAE77086.1|ARO:3003316|Ecol_parE_FLO	90	24.522	5.2e-41			fluoroquinolone resistant parE	Ecol_parE_FLO	Fluor_Res_DNA_Topo	fluoroquinolone antibiotic	antibiotic target alteration
QXO12465.1	Blastp+HMMScan	MW879344.1	Erwinia phage pEa_SNUABM_49, complete genome	358049	lytic	gb|NP_217280.1|ARO:3004153|Mtub_thyA_PAS	98	46.053	9.48e-87	339.9	8.6e-104	aminosalicylate resistant thymidylate synthase	Mtub_thyA_PAS	thyA	salicylic acid antibiotic	antibiotic target alteration
QXO12570.1	Blastp+HMMScan	MW879344.1	Erwinia phage pEa_SNUABM_49, complete genome	358049	lytic	gb|CBW16027.1|ARO:3003924|Hpin_gyrA_FLO	96	24.71	7.24e-23	94.2	4.8e-29	fluoroquinolone resistant gyrA	Hpin_gyrA_FLO	Fluor_Res_DNA_Topo	fluoroquinolone antibiotic;nybomycin-like antibiotic	antibiotic target alteration
QXO12569.1	Blastp	MW879344.1	Erwinia phage pEa_SNUABM_49, complete genome	358049	lytic	gb|BAE77086.1|ARO:3003316|Ecol_parE_FLO	90	24.522	5.51e-41			fluoroquinolone resistant parE	Ecol_parE_FLO	Fluor_Res_DNA_Topo	fluoroquinolone antibiotic	antibiotic target alteration
QXO12557.1	Blastp+HMMScan+PCM	MW879344.1	Erwinia phage pEa_SNUABM_49, complete genome	358049	lytic	gb|CAI99385.1|ARO:3002856|dfrA24	84	29.878	4.4e-18	127.3	4.4e-39	trimethoprim resistant dihydrofolate reductase dfr	dfrA24	Dfr	diaminopyrimidine antibiotic	antibiotic target replacement	Candidate_dfra	0.94	0.785	0.997	0.003	Ref	Very_likely_ref
QIG62792.1	Blastp+HMMScan	MT001829.1	Salmonella phage SE_PL, complete genome	348657	lytic	gb|NP_217280.1|ARO:3004153|Mtub_thyA_PAS	100	48.387	5.43e-93	335	2.7e-102	aminosalicylate resistant thymidylate synthase	Mtub_thyA_PAS	thyA	salicylic acid antibiotic	antibiotic target alteration
QIG62702.1	Blastp+HMMScan+PCM	MT001829.1	Salmonella phage SE_PL, complete genome	348657	lytic	gb|AAO04716.1|ARO:3002865|dfrC	96	30	2.24e-17	130.6	4.3e-40	trimethoprim resistant dihydrofolate reductase dfr	dfrC	Dfr	diaminopyrimidine antibiotic	antibiotic target replacement	Candidate_dfra	0.942	0.569	0.973	0.027	Ref	Very_likely_ref
QIG62690.1	Blastp+HMMScan	MT001829.1	Salmonella phage SE_PL, complete genome	348657	lytic	gb|AAL82403.1|ARO:3003297|Bbac_gyrA_FLO	93	24.797	3.94e-25	100.3	7.2e-31	fluoroquinolone resistant gyrA	Bbac_gyrA_FLO	Fluor_Res_DNA_Topo	fluoroquinolone antibiotic;nybomycin-like antibiotic	antibiotic target alteration
QIG62691.1	Blastp	MT001829.1	Salmonella phage SE_PL, complete genome	348657	lytic	gb|AAG08352.1|ARO:3003685|Paer_parE_FLO	90	24.961	1.47e-42			fluoroquinolone resistant parE	Paer_parE_FLO	Fluor_Res_DNA_Topo	fluoroquinolone antibiotic	antibiotic target alteration
QOI71156.1	Blastp+HMMScan	MT939486.1	Erwinia phage pEa_SNUABM_12, complete genome	358115	lytic	gb|NP_217280.1|ARO:3004153|Mtub_thyA_PAS	98	46.053	1.03e-86	339.8	9.2e-104	aminosalicylate resistant thymidylate synthase	Mtub_thyA_PAS	thyA	salicylic acid antibiotic	antibiotic target alteration
QOI71247.1	Blastp+HMMScan+PCM	MT939486.1	Erwinia phage pEa_SNUABM_12, complete genome	358115	lytic	gb|BAE15963.1|ARO:3002868|dfrG	90	29.114	2.91e-15	126.4	8.3e-39	trimethoprim resistant dihydrofolate reductase dfr	dfrG	Dfr	diaminopyrimidine antibiotic	antibiotic target replacement	Candidate_dfra	0.918	0.788	0.998	0.002	Ref	Very_likely_ref
QOI71260.1	Blastp+HMMScan	MT939486.1	Erwinia phage pEa_SNUABM_12, complete genome	358115	lytic	gb|CBW16027.1|ARO:3003924|Hpin_gyrA_FLO	96	25.192	5.18e-22	94	5.5e-29	fluoroquinolone resistant gyrA	Hpin_gyrA_FLO	Fluor_Res_DNA_Topo	fluoroquinolone antibiotic;nybomycin-like antibiotic	antibiotic target alteration
QOI71259.1	Blastp	MT939486.1	Erwinia phage pEa_SNUABM_12, complete genome	358115	lytic	gb|BAE77086.1|ARO:3003316|Ecol_parE_FLO	90	24.522	5.2e-41			fluoroquinolone resistant parE	Ecol_parE_FLO	Fluor_Res_DNA_Topo	fluoroquinolone antibiotic	antibiotic target alteration
QOI71700.1	Blastp+HMMScan	MT939487.1	Erwinia phage pEa_SNUABM_47, complete genome	355376	lytic	gb|NP_217280.1|ARO:3004153|Mtub_thyA_PAS	98	46.053	1.03e-86	339.8	9.2e-104	aminosalicylate resistant thymidylate synthase	Mtub_thyA_PAS	thyA	salicylic acid antibiotic	antibiotic target alteration
QOI71804.1	Blastp+HMMScan	MT939487.1	Erwinia phage pEa_SNUABM_47, complete genome	355376	lytic	gb|CBW16027.1|ARO:3003924|Hpin_gyrA_FLO	96	25.192	5.18e-22	94	5.5e-29	fluoroquinolone resistant gyrA	Hpin_gyrA_FLO	Fluor_Res_DNA_Topo	fluoroquinolone antibiotic;nybomycin-like antibiotic	antibiotic target alteration
QOI71803.1	Blastp	MT939487.1	Erwinia phage pEa_SNUABM_47, complete genome	355376	lytic	gb|BAE77086.1|ARO:3003316|Ecol_parE_FLO	90	24.522	5.2e-41			fluoroquinolone resistant parE	Ecol_parE_FLO	Fluor_Res_DNA_Topo	fluoroquinolone antibiotic	antibiotic target alteration
QOI71791.1	Blastp+HMMScan+PCM	MT939487.1	Erwinia phage pEa_SNUABM_47, complete genome	355376	lytic	gb|CAI99385.1|ARO:3002856|dfrA24	84	29.878	5.72e-18	127.1	5.2e-39	trimethoprim resistant dihydrofolate reductase dfr	dfrA24	Dfr	diaminopyrimidine antibiotic	antibiotic target replacement	Candidate_dfra	0.936	0.804	0.998	0.002	Ref	Very_likely_ref
QOI72239.1	Blastp+HMMScan	MT939488.1	Erwinia phage pEa_SNUABM_50, complete genome	356948	lytic	gb|NP_217280.1|ARO:3004153|Mtub_thyA_PAS	98	46.053	1.03e-86	339.8	9.2e-104	aminosalicylate resistant thymidylate synthase	Mtub_thyA_PAS	thyA	salicylic acid antibiotic	antibiotic target alteration
QOI72330.1	Blastp+HMMScan+PCM	MT939488.1	Erwinia phage pEa_SNUABM_50, complete genome	356948	lytic	gb|BAE15963.1|ARO:3002868|dfrG	90	29.114	2.91e-15	126.4	8.3e-39	trimethoprim resistant dihydrofolate reductase dfr	dfrG	Dfr	diaminopyrimidine antibiotic	antibiotic target replacement	Candidate_dfra	0.918	0.788	0.998	0.002	Ref	Very_likely_ref
QOI72343.1	Blastp+HMMScan	MT939488.1	Erwinia phage pEa_SNUABM_50, complete genome	356948	lytic	gb|CBW16027.1|ARO:3003924|Hpin_gyrA_FLO	96	25.192	1.02e-21	93	1.2e-28	fluoroquinolone resistant gyrA	Hpin_gyrA_FLO	Fluor_Res_DNA_Topo	fluoroquinolone antibiotic;nybomycin-like antibiotic	antibiotic target alteration
QOI72342.1	Blastp	MT939488.1	Erwinia phage pEa_SNUABM_50, complete genome	356948	lytic	gb|BAE77086.1|ARO:3003316|Ecol_parE_FLO	90	24.522	5.2e-41			fluoroquinolone resistant parE	Ecol_parE_FLO	Fluor_Res_DNA_Topo	fluoroquinolone antibiotic	antibiotic target alteration
QCW18938.1	Blastp+HMMScan	MK773491.1	Salmonella phage 7t3, complete genome	348718	lytic	gb|NP_217280.1|ARO:3004153|Mtub_thyA_PAS	100	48.387	5.43e-93	335	2.7e-102	aminosalicylate resistant thymidylate synthase	Mtub_thyA_PAS	thyA	salicylic acid antibiotic	antibiotic target alteration
QCW19035.1	Blastp+HMMScan+PCM	MK773491.1	Salmonella phage 7t3, complete genome	348718	lytic	gb|AAO04716.1|ARO:3002865|dfrC	96	30	2.24e-17	130.6	4.3e-40	trimethoprim resistant dihydrofolate reductase dfr	dfrC	Dfr	diaminopyrimidine antibiotic	antibiotic target replacement	Candidate_dfra	0.942	0.569	0.973	0.027	Ref	Very_likely_ref
QCW19047.1	Blastp+HMMScan	MK773491.1	Salmonella phage 7t3, complete genome	348718	lytic	gb|AAL82403.1|ARO:3003297|Bbac_gyrA_FLO	93	24.797	3.94e-25	100.3	7.2e-31	fluoroquinolone resistant gyrA	Bbac_gyrA_FLO	Fluor_Res_DNA_Topo	fluoroquinolone antibiotic;nybomycin-like antibiotic	antibiotic target alteration
QCW19046.1	Blastp	MK773491.1	Salmonella phage 7t3, complete genome	348718	lytic	gb|AAG08352.1|ARO:3003685|Paer_parE_FLO	90	24.961	1.47e-42			fluoroquinolone resistant parE	Paer_parE_FLO	Fluor_Res_DNA_Topo	fluoroquinolone antibiotic	antibiotic target alteration
SOK59027.1	Blastp+HMMScan	LT960552.1	Yersinia phage fHe-Yen9-03 genome assembly, complete genome: monopartite	352596	lytic	gb|NP_217280.1|ARO:3004153|Mtub_thyA_PAS	98	44.3	1.06e-83	326	1.5e-99	aminosalicylate resistant thymidylate synthase	Mtub_thyA_PAS	thyA	salicylic acid antibiotic	antibiotic target alteration
SOK59131.1	Blastp	LT960552.1	Yersinia phage fHe-Yen9-03 genome assembly, complete genome: monopartite	352596	lytic	gb|CAG39033.1|ARO:3003301|Saur_gyrB_AMU	93	27.387	5.29e-39			aminocoumarin resistant gyrB	Saur_gyrB_AMU	Fluor_Res_DNA_Topo	aminocoumarin antibiotic	antibiotic target alteration
SOK59132.1	Blastp+HMMScan	LT960552.1	Yersinia phage fHe-Yen9-03 genome assembly, complete genome: monopartite	352596	lytic	gb|EEK14408.1|ARO:3003931|Cgin_gyrA_FLO	94	22.68	5.82e-20	102.5	1.5e-31	fluoroquinolone resistant gyrA	Cgin_gyrA_FLO	Fluor_Res_DNA_Topo	fluoroquinolone antibiotic;nybomycin-like antibiotic	antibiotic target alteration
SOK59119.1	Blastp+HMMScan+PCM	LT960552.1	Yersinia phage fHe-Yen9-03 genome assembly, complete genome: monopartite	352596	lytic	gb|ASF80997.1|ARO:3005164|dfrA35	86	32.484	2.06e-20	134.4	2.8e-41	trimethoprim resistant dihydrofolate reductase dfr	dfrA35	Dfr	diaminopyrimidine antibiotic	antibiotic target replacement	Candidate_dfra	0.966	0.729	0.976	0.024	Ref	Very_likely_ref
AZU98193.1	Blastp+HMMScan	MK268344.1	Salmonella phage Munch, complete genome	350103	temperate	gb|NP_217280.1|ARO:3004153|Mtub_thyA_PAS	100	48.387	5.43e-93	335	2.7e-102	aminosalicylate resistant thymidylate synthase	Mtub_thyA_PAS	thyA	salicylic acid antibiotic	antibiotic target alteration
AZU98282.1	Blastp+HMMScan+PCM	MK268344.1	Salmonella phage Munch, complete genome	350103	temperate	gb|AAO04716.1|ARO:3002865|dfrC	96	30	2.24e-17	130.6	4.3e-40	trimethoprim resistant dihydrofolate reductase dfr	dfrC	Dfr	diaminopyrimidine antibiotic	antibiotic target replacement	Candidate_dfra	0.942	0.569	0.973	0.027	Ref	Very_likely_ref
AZU98294.1	Blastp+HMMScan	MK268344.1	Salmonella phage Munch, complete genome	350103	temperate	gb|AAL82403.1|ARO:3003297|Bbac_gyrA_FLO	93	24.797	3.94e-25	100.3	7.2e-31	fluoroquinolone resistant gyrA	Bbac_gyrA_FLO	Fluor_Res_DNA_Topo	fluoroquinolone antibiotic;nybomycin-like antibiotic	antibiotic target alteration
AZU98293.1	Blastp	MK268344.1	Salmonella phage Munch, complete genome	350103	temperate	gb|AAG08352.1|ARO:3003685|Paer_parE_FLO	90	24.961	1.47e-42			fluoroquinolone resistant parE	Paer_parE_FLO	Fluor_Res_DNA_Topo	fluoroquinolone antibiotic	antibiotic target alteration
WNV47355.1	Blastp+HMMScan	OR228459.1	Klebsiella phage fENko-Kae01, complete genome	360105	lytic	gb|NP_217280.1|ARO:3004153|Mtub_thyA_PAS	100	48.387	5.43e-93	335	2.7e-102	aminosalicylate resistant thymidylate synthase	Mtub_thyA_PAS	thyA	salicylic acid antibiotic	antibiotic target alteration
WNV47445.1	Blastp+HMMScan+PCM	OR228459.1	Klebsiella phage fENko-Kae01, complete genome	360105	lytic	gb|AAO04716.1|ARO:3002865|dfrC	96	30	2.24e-17	130.6	4.3e-40	trimethoprim resistant dihydrofolate reductase dfr	dfrC	Dfr	diaminopyrimidine antibiotic	antibiotic target replacement	Candidate_dfra	0.942	0.569	0.973	0.027	Ref	Very_likely_ref
WNV47457.1	Blastp+HMMScan	OR228459.1	Klebsiella phage fENko-Kae01, complete genome	360105	lytic	gb|AAL82403.1|ARO:3003297|Bbac_gyrA_FLO	93	24.797	2.03e-25	101.7	2.7e-31	fluoroquinolone resistant gyrA	Bbac_gyrA_FLO	Fluor_Res_DNA_Topo	fluoroquinolone antibiotic;nybomycin-like antibiotic	antibiotic target alteration
WNV47456.1	Blastp	OR228459.1	Klebsiella phage fENko-Kae01, complete genome	360105	lytic	gb|AAG08352.1|ARO:3003685|Paer_parE_FLO	90	24.961	8.44e-43			fluoroquinolone resistant parE	Paer_parE_FLO	Fluor_Res_DNA_Topo	fluoroquinolone antibiotic	antibiotic target alteration
UYE98649.1	Blastp+HMMScan	OP292654.1	Xanthomonas phage XbC2, complete genome	367901	lytic	gb|NP_217280.1|ARO:3004153|Mtub_thyA_PAS	100	46.602	4.93e-89	348.7	1.8e-106	aminosalicylate resistant thymidylate synthase	Mtub_thyA_PAS	thyA	salicylic acid antibiotic	antibiotic target alteration
UYE98750.1	Blastp+HMMScan	OP292654.1	Xanthomonas phage XbC2, complete genome	367901	lytic	gb|CBW16027.1|ARO:3003924|Hpin_gyrA_FLO	92	25.992	4.79e-22	95.5	1.9e-29	fluoroquinolone resistant gyrA	Hpin_gyrA_FLO	Fluor_Res_DNA_Topo	fluoroquinolone antibiotic;nybomycin-like antibiotic	antibiotic target alteration
UYE98749.1	Blastp	OP292654.1	Xanthomonas phage XbC2, complete genome	367901	lytic	gb|CAG39033.1|ARO:3003301|Saur_gyrB_AMU	92	27.103	6.36e-38			aminocoumarin resistant gyrB	Saur_gyrB_AMU	Fluor_Res_DNA_Topo	aminocoumarin antibiotic	antibiotic target alteration
UYE98738.1	Blastp+HMMScan+PCM	OP292654.1	Xanthomonas phage XbC2, complete genome	367901	lytic	gb|AAA25550.1|ARO:3003105|dfrA3	87	33.113	3.42e-19	131.8	1.8e-40	trimethoprim resistant dihydrofolate reductase dfr	dfrA3	Dfr	diaminopyrimidine antibiotic	antibiotic target replacement	Candidate_dfra	0.955	0.634	0.979	0.021	Ref	Very_likely_ref
WOL22748.1	Blastp+HMMScan	OR670491.1	Escherichia phage vB_EcoM_JNE01, complete genome	355583	lytic	gb|NP_217280.1|ARO:3004153|Mtub_thyA_PAS	100	45.307	1.94e-86	325.1	2.7e-99	aminosalicylate resistant thymidylate synthase	Mtub_thyA_PAS	thyA	salicylic acid antibiotic	antibiotic target alteration
WOL22845.1	Blastp+HMMScan+PCM	OR670491.1	Escherichia phage vB_EcoM_JNE01, complete genome	355583	lytic	gb|BAE15963.1|ARO:3002868|dfrG	80	33.566	3.23e-19	129.3	1.1e-39	trimethoprim resistant dihydrofolate reductase dfr	dfrG	Dfr	diaminopyrimidine antibiotic	antibiotic target replacement	Candidate_dfra	0.95	0.678	0.96	0.04	Ref	Very_likely_ref
WOL22856.1	Blastp+HMMScan	OR670491.1	Escherichia phage vB_EcoM_JNE01, complete genome	355583	lytic	gb|CBW16027.1|ARO:3003924|Hpin_gyrA_FLO	93	23.913	1.54e-20	99.9	9e-31	fluoroquinolone resistant gyrA	Hpin_gyrA_FLO	Fluor_Res_DNA_Topo	fluoroquinolone antibiotic;nybomycin-like antibiotic	antibiotic target alteration
WOL22855.1	Blastp	OR670491.1	Escherichia phage vB_EcoM_JNE01, complete genome	355583	lytic	gb|AAL22055.1|ARO:3003317|Sser_parE_FLO	90	25.608	1.02e-42			fluoroquinolone resistant parE	Sser_parE_FLO	Fluor_Res_DNA_Topo	fluoroquinolone antibiotic	antibiotic target alteration
USL83642.1	Blastp+HMMScan	ON286972.1	Escherichia phage A4, complete genome	355528	lytic	gb|NP_217280.1|ARO:3004153|Mtub_thyA_PAS	100	46.278	6.4e-91	336.9	6.8e-103	aminosalicylate resistant thymidylate synthase	Mtub_thyA_PAS	thyA	salicylic acid antibiotic	antibiotic target alteration
USL83748.1	Blastp	ON286972.1	Escherichia phage A4, complete genome	355528	lytic	gb|AAL22055.1|ARO:3003317|Sser_parE_FLO	90	25.89	2.47e-44			fluoroquinolone resistant parE	Sser_parE_FLO	Fluor_Res_DNA_Topo	fluoroquinolone antibiotic	antibiotic target alteration
USL83735.1	Blastp+HMMScan+PCM	ON286972.1	Escherichia phage A4, complete genome	355528	lytic	gb|AAA85213.1|ARO:3002866|dfrD	81	31.034	1.34e-14	125.6	1.4e-38	trimethoprim resistant dihydrofolate reductase dfr	dfrD	Dfr	diaminopyrimidine antibiotic	antibiotic target replacement	Candidate_dfra	0.972	0.617	0.947	0.053	Ref	Very_likely_ref
USL83749.1	Blastp+HMMScan	ON286972.1	Escherichia phage A4, complete genome	355528	lytic	gb|AAG06556.1|ARO:3003684|Paer_gyrA_FLO	96	24.099	1.39e-21	102.9	1.1e-31	fluoroquinolone resistant gyrA	Paer_gyrA_FLO	Fluor_Res_DNA_Topo	fluoroquinolone antibiotic;nybomycin-like antibiotic	antibiotic target alteration
UTS53414.1	Blastp+HMMScan	ON568341.1	Escherichia phage UE-S1, complete genome	358076	lytic	gb|AAN43827.1|ARO:3003940|Sfle_gyrA_FLO	95	20.971	6.62e-17	99.2	1.5e-30	fluoroquinolone resistant gyrA	Sfle_gyrA_FLO	Fluor_Res_DNA_Topo	fluoroquinolone antibiotic;nybomycin-like antibiotic	antibiotic target alteration
UTS53413.1	Blastp	ON568341.1	Escherichia phage UE-S1, complete genome	358076	lytic	gb|AAG08352.1|ARO:3003685|Paer_parE_FLO	90	25.629	9.25e-43			fluoroquinolone resistant parE	Paer_parE_FLO	Fluor_Res_DNA_Topo	fluoroquinolone antibiotic	antibiotic target alteration
UTS53403.1	Blastp+HMMScan+PCM	ON568341.1	Escherichia phage UE-S1, complete genome	358076	lytic	gb|CAL48457.1|ARO:3002857|dfrA26	86	28.289	1.53e-13	117.5	4.3e-36	trimethoprim resistant dihydrofolate reductase dfr	dfrA26	Dfr	diaminopyrimidine antibiotic	antibiotic target replacement	Candidate_dfra	0.946	0.676	0.984	0.016	Ref	Very_likely_ref
UTS53884.1	HMMScan	ON568341.1	Escherichia phage UE-S1, complete genome	358076	lytic					300	1.5e-91	thym_sym	Thymidylat_synt	thyA	para-aminosalicylic acid	antibiotic target alteration
WAE77264.1	Blastp+HMMScan	OP557969.1	Escherichia phage ph0011, complete genome	348217	lytic	gb|AAL82403.1|ARO:3003297|Bbac_gyrA_FLO	93	22.811	9.23e-22	96.6	9e-30	fluoroquinolone resistant gyrA	Bbac_gyrA_FLO	Fluor_Res_DNA_Topo	fluoroquinolone antibiotic;nybomycin-like antibiotic	antibiotic target alteration
WAE77263.1	Blastp	OP557969.1	Escherichia phage ph0011, complete genome	348217	lytic	gb|AAL22055.1|ARO:3003317|Sser_parE_FLO	90	25.405	9.69e-42			fluoroquinolone resistant parE	Sser_parE_FLO	Fluor_Res_DNA_Topo	fluoroquinolone antibiotic	antibiotic target alteration
WAE77253.1	Blastp+HMMScan+PCM	OP557969.1	Escherichia phage ph0011, complete genome	348217	lytic	gb|WP_188331861.1|ARO:3005345|DfrA43_TMP	76	37.063	2.42e-15	120	7.6e-37	trimethoprim resistant dihydrofolate reductase dfr	DfrA43_TMP	Dfr	diaminopyrimidine antibiotic	antibiotic target replacement	Candidate_dfra	0.919	0.563	0.979	0.021	Ref	Very_likely_ref
WAE77159.1	HMMScan	OP557969.1	Escherichia phage ph0011, complete genome	348217	lytic					275	6e-84	thym_sym	Thymidylat_synt	thyA	para-aminosalicylic acid	antibiotic target alteration
YP_009623825.1	Blastp+HMMScan	NC_042116.1	Yersinia phage fHe-Yen9-04 genome assembly, complete genome: monopartite	354378	lytic	gb|NP_217280.1|ARO:3004153|Mtub_thyA_PAS	98	44.3	1.06e-83	326	1.5e-99	aminosalicylate resistant thymidylate synthase	Mtub_thyA_PAS	thyA	salicylic acid antibiotic	antibiotic target alteration
YP_009623930.1	Blastp	NC_042116.1	Yersinia phage fHe-Yen9-04 genome assembly, complete genome: monopartite	354378	lytic	gb|CAG39033.1|ARO:3003301|Saur_gyrB_AMU	93	27.387	5.29e-39			aminocoumarin resistant gyrB	Saur_gyrB_AMU	Fluor_Res_DNA_Topo	aminocoumarin antibiotic	antibiotic target alteration
YP_009623931.1	Blastp+HMMScan	NC_042116.1	Yersinia phage fHe-Yen9-04 genome assembly, complete genome: monopartite	354378	lytic	gb|EEK14408.1|ARO:3003931|Cgin_gyrA_FLO	94	22.68	5.82e-20	102.5	1.5e-31	fluoroquinolone resistant gyrA	Cgin_gyrA_FLO	Fluor_Res_DNA_Topo	fluoroquinolone antibiotic;nybomycin-like antibiotic	antibiotic target alteration
YP_009623918.1	Blastp+HMMScan+PCM	NC_042116.1	Yersinia phage fHe-Yen9-04 genome assembly, complete genome: monopartite	354378	lytic	gb|ASF80997.1|ARO:3005164|dfrA35	86	31.847	8.64e-20	132.4	1.2e-40	trimethoprim resistant dihydrofolate reductase dfr	dfrA35	Dfr	diaminopyrimidine antibiotic	antibiotic target replacement	Candidate_dfra	0.969	0.741	0.98	0.02	Ref	Very_likely_ref
QXN76288.1	Blastp+HMMScan	MW822008.1	Escherichia phage BF17, complete genome	383493	lytic	gb|NP_217280.1|ARO:3004153|Mtub_thyA_PAS	100	47.249	2.95e-91	332	2.2e-101	aminosalicylate resistant thymidylate synthase	Mtub_thyA_PAS	thyA	salicylic acid antibiotic	antibiotic target alteration
QXN76392.1	Blastp	MW822008.1	Escherichia phage BF17, complete genome	383493	lytic	gb|AAG08352.1|ARO:3003685|Paer_parE_FLO	90	25.515	8.26e-44			fluoroquinolone resistant parE	Paer_parE_FLO	Fluor_Res_DNA_Topo	fluoroquinolone antibiotic	antibiotic target alteration
QXN76382.1	Blastp+HMMScan+PCM	MW822008.1	Escherichia phage BF17, complete genome	383493	lytic	gb|CAL48457.1|ARO:3002857|dfrA26	86	31.788	3.46e-16	118.5	2.2e-36	trimethoprim resistant dihydrofolate reductase dfr	dfrA26	Dfr	diaminopyrimidine antibiotic	antibiotic target replacement	Candidate_dfra	0.924	0.629	0.978	0.022	Ref	Very_likely_ref
QXN76393.1	Blastp+HMMScan	MW822008.1	Escherichia phage BF17, complete genome	383493	lytic	gb|AAG06556.1|ARO:3003684|Paer_gyrA_FLO	94	22.667	2.95e-23	106.8	7.5e-33	fluoroquinolone resistant gyrA	Paer_gyrA_FLO	Fluor_Res_DNA_Topo	fluoroquinolone antibiotic;nybomycin-like antibiotic	antibiotic target alteration
QAY00490.1	Blastp+HMMScan	MH791411.1	UNVERIFIED: Escherichia phage Ecwhy_1, complete genome	354537	lytic	gb|NP_217280.1|ARO:3004153|Mtub_thyA_PAS	100	47.249	3.79e-91	332.3	1.8e-101	aminosalicylate resistant thymidylate synthase	Mtub_thyA_PAS	thyA	salicylic acid antibiotic	antibiotic target alteration
QAY00388.1	Blastp	MH791411.1	UNVERIFIED: Escherichia phage Ecwhy_1, complete genome	354537	lytic	gb|AAG08352.1|ARO:3003685|Paer_parE_FLO	90	25.515	3.15e-43			fluoroquinolone resistant parE	Paer_parE_FLO	Fluor_Res_DNA_Topo	fluoroquinolone antibiotic	antibiotic target alteration
QAY00398.1	Blastp+HMMScan+PCM	MH791411.1	UNVERIFIED: Escherichia phage Ecwhy_1, complete genome	354537	lytic	gb|CAL48457.1|ARO:3002857|dfrA26	86	31.788	3.46e-16	118.5	2.2e-36	trimethoprim resistant dihydrofolate reductase dfr	dfrA26	Dfr	diaminopyrimidine antibiotic	antibiotic target replacement	Candidate_dfra	0.924	0.629	0.978	0.022	Ref	Very_likely_ref
QAY00387.1	Blastp+HMMScan	MH791411.1	UNVERIFIED: Escherichia phage Ecwhy_1, complete genome	354537	lytic	gb|AAG06556.1|ARO:3003684|Paer_gyrA_FLO	94	22.667	4.19e-23	106.5	9.4e-33	fluoroquinolone resistant gyrA	Paer_gyrA_FLO	Fluor_Res_DNA_Topo	fluoroquinolone antibiotic;nybomycin-like antibiotic	antibiotic target alteration
VUE36261.1	Blastp+HMMScan	LR596615.1	Yersinia phage fHe-Yen9-04 genome assembly, chromosome: I	354378	lytic	gb|NP_217280.1|ARO:3004153|Mtub_thyA_PAS	98	44.3	1.06e-83	326	1.5e-99	aminosalicylate resistant thymidylate synthase	Mtub_thyA_PAS	thyA	salicylic acid antibiotic	antibiotic target alteration
VUE36366.1	Blastp	LR596615.1	Yersinia phage fHe-Yen9-04 genome assembly, chromosome: I	354378	lytic	gb|CAG39033.1|ARO:3003301|Saur_gyrB_AMU	93	27.387	5.29e-39			aminocoumarin resistant gyrB	Saur_gyrB_AMU	Fluor_Res_DNA_Topo	aminocoumarin antibiotic	antibiotic target alteration
VUE36367.1	Blastp+HMMScan	LR596615.1	Yersinia phage fHe-Yen9-04 genome assembly, chromosome: I	354378	lytic	gb|EEK14408.1|ARO:3003931|Cgin_gyrA_FLO	94	22.68	5.82e-20	102.5	1.5e-31	fluoroquinolone resistant gyrA	Cgin_gyrA_FLO	Fluor_Res_DNA_Topo	fluoroquinolone antibiotic;nybomycin-like antibiotic	antibiotic target alteration
VUE36354.1	Blastp+HMMScan+PCM	LR596615.1	Yersinia phage fHe-Yen9-04 genome assembly, chromosome: I	354378	lytic	gb|ASF80997.1|ARO:3005164|dfrA35	86	31.847	8.64e-20	132.4	1.2e-40	trimethoprim resistant dihydrofolate reductase dfr	dfrA35	Dfr	diaminopyrimidine antibiotic	antibiotic target replacement	Candidate_dfra	0.969	0.741	0.986	0.014	Ref	Very_likely_ref
XBS49395.1	Blastp+HMMScan	PP777464.1	Escherichia phage fEgEco12, complete genome	374733	lytic	gb|NP_217280.1|ARO:3004153|Mtub_thyA_PAS	100	47.249	3.79e-91	332.3	1.8e-101	aminosalicylate resistant thymidylate synthase	Mtub_thyA_PAS	thyA	salicylic acid antibiotic	antibiotic target alteration
XBS49500.1	Blastp	PP777464.1	Escherichia phage fEgEco12, complete genome	374733	lytic	gb|AAG08352.1|ARO:3003685|Paer_parE_FLO	90	25.515	1.12e-43			fluoroquinolone resistant parE	Paer_parE_FLO	Fluor_Res_DNA_Topo	fluoroquinolone antibiotic	antibiotic target alteration
XBS49490.1	Blastp+HMMScan+PCM	PP777464.1	Escherichia phage fEgEco12, complete genome	374733	lytic	gb|CAL48457.1|ARO:3002857|dfrA26	86	31.788	3.46e-16	118.5	2.2e-36	trimethoprim resistant dihydrofolate reductase dfr	dfrA26	Dfr	diaminopyrimidine antibiotic	antibiotic target replacement	Candidate_dfra	0.924	0.629	0.978	0.022	Ref	Very_likely_ref
XBS49501.1	Blastp+HMMScan	PP777464.1	Escherichia phage fEgEco12, complete genome	374733	lytic	gb|AAG06556.1|ARO:3003684|Paer_gyrA_FLO	94	22.476	2.84e-22	106.1	1.2e-32	fluoroquinolone resistant gyrA	Paer_gyrA_FLO	Fluor_Res_DNA_Topo	fluoroquinolone antibiotic;nybomycin-like antibiotic	antibiotic target alteration
WGM49542.1	Blastp+HMMScan	OQ718158.1	Escherichia phage vB_Ec-M-J, complete genome	378573	lytic	gb|NP_217280.1|ARO:3004153|Mtub_thyA_PAS	100	47.249	3.79e-91	332.3	1.8e-101	aminosalicylate resistant thymidylate synthase	Mtub_thyA_PAS	thyA	salicylic acid antibiotic	antibiotic target alteration
WGM49646.1	Blastp	OQ718158.1	Escherichia phage vB_Ec-M-J, complete genome	378573	lytic	gb|AAG08352.1|ARO:3003685|Paer_parE_FLO	90	25.515	3.15e-43			fluoroquinolone resistant parE	Paer_parE_FLO	Fluor_Res_DNA_Topo	fluoroquinolone antibiotic	antibiotic target alteration
WGM49636.1	Blastp+HMMScan+PCM	OQ718158.1	Escherichia phage vB_Ec-M-J, complete genome	378573	lytic	gb|CAL48457.1|ARO:3002857|dfrA26	86	31.788	3.46e-16	118.5	2.2e-36	trimethoprim resistant dihydrofolate reductase dfr	dfrA26	Dfr	diaminopyrimidine antibiotic	antibiotic target replacement	Candidate_dfra	0.924	0.629	0.978	0.022	Ref	Very_likely_ref
WGM49647.1	Blastp+HMMScan	OQ718158.1	Escherichia phage vB_Ec-M-J, complete genome	378573	lytic	gb|AAG06556.1|ARO:3003684|Paer_gyrA_FLO	94	22.667	2.95e-23	106.8	7.5e-33	fluoroquinolone resistant gyrA	Paer_gyrA_FLO	Fluor_Res_DNA_Topo	fluoroquinolone antibiotic;nybomycin-like antibiotic	antibiotic target alteration
WIL00819.1	Blastp+HMMScan	OQ708376.1	Escherichia phage vB_EcoM_CRJP21, complete genome	366301	lytic	gb|NP_217280.1|ARO:3004153|Mtub_thyA_PAS	100	46.926	1.98e-89	333.5	7.9e-102	aminosalicylate resistant thymidylate synthase	Mtub_thyA_PAS	thyA	salicylic acid antibiotic	antibiotic target alteration
WIL00922.1	Blastp	OQ708376.1	Escherichia phage vB_EcoM_CRJP21, complete genome	366301	lytic	gb|AAL22055.1|ARO:3003317|Sser_parE_FLO	90	25.566	2.66e-42			fluoroquinolone resistant parE	Sser_parE_FLO	Fluor_Res_DNA_Topo	fluoroquinolone antibiotic	antibiotic target alteration
WIL00912.1	Blastp+HMMScan+PCM	OQ708376.1	Escherichia phage vB_EcoM_CRJP21, complete genome	366301	lytic	gb|CAL48457.1|ARO:3002857|dfrA26	86	29.801	4.17e-13	114.8	3e-35	trimethoprim resistant dihydrofolate reductase dfr	dfrA26	Dfr	diaminopyrimidine antibiotic	antibiotic target replacement	Candidate_dfra	0.94	0.679	0.983	0.017	Ref	Very_likely_ref
WIL00923.1	Blastp+HMMScan	OQ708376.1	Escherichia phage vB_EcoM_CRJP21, complete genome	366301	lytic	gb|AAG06556.1|ARO:3003684|Paer_gyrA_FLO	94	21.714	3.37e-21	98.7	2.1e-30	fluoroquinolone resistant gyrA	Paer_gyrA_FLO	Fluor_Res_DNA_Topo	fluoroquinolone antibiotic;nybomycin-like antibiotic	antibiotic target alteration
AMM43788.1	Blastp+HMMScan	KU574722.1	Pectobacterium phage vB_PcaM_CBB, complete genome	378379	lytic	gb|NP_217280.1|ARO:3004153|Mtub_thyA_PAS	100	45.955	4.12e-90	352.5	1.2e-107	aminosalicylate resistant thymidylate synthase	Mtub_thyA_PAS	thyA	salicylic acid antibiotic	antibiotic target alteration
AMM43887.1	Blastp	KU574722.1	Pectobacterium phage vB_PcaM_CBB, complete genome	378379	lytic	gb|CAG39033.1|ARO:3003301|Saur_gyrB_AMU	93	27.244	5.32e-42			aminocoumarin resistant gyrB	Saur_gyrB_AMU	Fluor_Res_DNA_Topo	aminocoumarin antibiotic	antibiotic target alteration
AMM43888.1	Blastp+HMMScan	KU574722.1	Pectobacterium phage vB_PcaM_CBB, complete genome	378379	lytic	gb|CAL35145.1|ARO:3003789|Cjej_gyrA_FLO	97	24.641	2.96e-16	94.6	3.8e-29	fluoroquinolone resistant gyrA	Cjej_gyrA_FLO	Fluor_Res_DNA_Topo	fluoroquinolone antibiotic;nybomycin-like antibiotic	antibiotic target alteration
AMM43876.1	Blastp+HMMScan+PCM	KU574722.1	Pectobacterium phage vB_PcaM_CBB, complete genome	378379	lytic	gb|AAP74961.2|ARO:3002854|dfrA1	91	31.646	5.91e-14	136.1	8.4e-42	trimethoprim resistant dihydrofolate reductase dfr	dfrA1	Dfr	diaminopyrimidine antibiotic	antibiotic target replacement	Candidate_dfra	0.962	0.64	0.984	0.016	Ref	Very_likely_ref
YP_009594763.1	Blastp+HMMScan	NC_041878.1	Pectobacterium phage CBB, complete genome	378379	lytic	gb|NP_217280.1|ARO:3004153|Mtub_thyA_PAS	100	45.955	4.12e-90	352.5	1.2e-107	aminosalicylate resistant thymidylate synthase	Mtub_thyA_PAS	thyA	salicylic acid antibiotic	antibiotic target alteration
YP_009594864.1	Blastp	NC_041878.1	Pectobacterium phage CBB, complete genome	378379	lytic	gb|CAG39033.1|ARO:3003301|Saur_gyrB_AMU	93	27.244	5.32e-42			aminocoumarin resistant gyrB	Saur_gyrB_AMU	Fluor_Res_DNA_Topo	aminocoumarin antibiotic	antibiotic target alteration
YP_009594865.1	Blastp+HMMScan	NC_041878.1	Pectobacterium phage CBB, complete genome	378379	lytic	gb|CAL35145.1|ARO:3003789|Cjej_gyrA_FLO	97	24.641	2.96e-16	94.6	3.8e-29	fluoroquinolone resistant gyrA	Cjej_gyrA_FLO	Fluor_Res_DNA_Topo	fluoroquinolone antibiotic;nybomycin-like antibiotic	antibiotic target alteration
YP_009594853.1	Blastp+HMMScan+PCM	NC_041878.1	Pectobacterium phage CBB, complete genome	378379	lytic	gb|AAP74961.2|ARO:3002854|dfrA1	91	31.646	5.91e-14	136.1	8.4e-42	trimethoprim resistant dihydrofolate reductase dfr	dfrA1	Dfr	diaminopyrimidine antibiotic	antibiotic target replacement	Candidate_dfra	0.962	0.64	0.984	0.016	Ref	Very_likely_ref
YP_007007214.1	Blastp+HMMScan	NC_019526.1	Enterobacteria phage vB_KleM-RaK2, complete genome	345809	lytic	gb|NP_217280.1|ARO:3004153|Mtub_thyA_PAS	100	45.307	3.65e-86	329.1	1.7e-100	aminosalicylate resistant thymidylate synthase	Mtub_thyA_PAS	thyA	salicylic acid antibiotic	antibiotic target alteration
YP_007007314.1	Blastp+HMMScan	NC_019526.1	Enterobacteria phage vB_KleM-RaK2, complete genome	345809	lytic	gb|CBW16027.1|ARO:3003924|Hpin_gyrA_FLO	94	23.896	3.1e-23	98.5	2.5e-30	fluoroquinolone resistant gyrA	Hpin_gyrA_FLO	Fluor_Res_DNA_Topo	fluoroquinolone antibiotic;nybomycin-like antibiotic	antibiotic target alteration
YP_007007312.1	Blastp	NC_019526.1	Enterobacteria phage vB_KleM-RaK2, complete genome	345809	lytic	gb|CAG39033.1|ARO:3003301|Saur_gyrB_AMU	91	25.955	2.2e-37			aminocoumarin resistant gyrB	Saur_gyrB_AMU	Fluor_Res_DNA_Topo	aminocoumarin antibiotic	antibiotic target alteration
YP_007007303.1	Blastp+HMMScan+PCM	NC_019526.1	Enterobacteria phage vB_KleM-RaK2, complete genome	345809	lytic	gb|CAA40897.1|ARO:3004548|dfrA9	85	29.586	4.35e-16	121.3	3e-37	trimethoprim resistant dihydrofolate reductase dfr	dfrA9	Dfr	diaminopyrimidine antibiotic	antibiotic target replacement	Candidate_dfra	0.966	0.669	0.961	0.039	Ref	Very_likely_ref
YP_009102155.1	Blastp+HMMScan	NC_025447.1	Escherichia phage 121Q, complete genome	348532	lytic	gb|NP_217280.1|ARO:3004153|Mtub_thyA_PAS	100	46.926	1.49e-89	335.1	2.4e-102	aminosalicylate resistant thymidylate synthase	Mtub_thyA_PAS	thyA	salicylic acid antibiotic	antibiotic target alteration
YP_009101647.1	Blastp+HMMScan	NC_025447.1	Escherichia phage 121Q, complete genome	348532	lytic	gb|AAL82403.1|ARO:3003297|Bbac_gyrA_FLO	93	22.607	1.1e-20	95.2	2.4e-29	fluoroquinolone resistant gyrA	Bbac_gyrA_FLO	Fluor_Res_DNA_Topo	fluoroquinolone antibiotic;nybomycin-like antibiotic	antibiotic target alteration
YP_009101646.1	Blastp	NC_025447.1	Escherichia phage 121Q, complete genome	348532	lytic	gb|AAL22055.1|ARO:3003317|Sser_parE_FLO	90	25.566	3.75e-42			fluoroquinolone resistant parE	Sser_parE_FLO	Fluor_Res_DNA_Topo	fluoroquinolone antibiotic	antibiotic target alteration
YP_009101636.1	Blastp+HMMScan+PCM	NC_025447.1	Escherichia phage 121Q, complete genome	348532	lytic	gb|CAL48457.1|ARO:3002857|dfrA26	88	31.788	1.24e-15	120.6	5.1e-37	trimethoprim resistant dihydrofolate reductase dfr	dfrA26	Dfr	diaminopyrimidine antibiotic	antibiotic target replacement	Candidate_dfra	0.934	0.323	0.956	0.044	Ref	Very_likely_ref
YP_009150319.1	Blastp+HMMScan	NC_027364.1	Escherichia phage PBECO 4, complete genome	348113	lytic	gb|NP_217280.1|ARO:3004153|Mtub_thyA_PAS	100	46.926	1.98e-89	333.5	7.9e-102	aminosalicylate resistant thymidylate synthase	Mtub_thyA_PAS	thyA	salicylic acid antibiotic	antibiotic target alteration
YP_009150767.1	Blastp	NC_027364.1	Escherichia phage PBECO 4, complete genome	348113	lytic	gb|AAL22055.1|ARO:3003317|Sser_parE_FLO	90	25.728	7.23e-43			fluoroquinolone resistant parE	Sser_parE_FLO	Fluor_Res_DNA_Topo	fluoroquinolone antibiotic	antibiotic target alteration
YP_009150777.1	Blastp+HMMScan+PCM	NC_027364.1	Escherichia phage PBECO 4, complete genome	348113	lytic	gb|CAL48457.1|ARO:3002857|dfrA26	86	29.801	4.17e-13	114.8	3e-35	trimethoprim resistant dihydrofolate reductase dfr	dfrA26	Dfr	diaminopyrimidine antibiotic	antibiotic target replacement	Candidate_dfra	0.943	0.679	0.988	0.012	Ref	Very_likely_ref
YP_009150766.1	Blastp+HMMScan	NC_027364.1	Escherichia phage PBECO 4, complete genome	348113	lytic	gb|AAG06556.1|ARO:3003684|Paer_gyrA_FLO	94	21.714	3.37e-21	98.7	2.1e-30	fluoroquinolone resistant gyrA	Paer_gyrA_FLO	Fluor_Res_DNA_Topo	fluoroquinolone antibiotic;nybomycin-like antibiotic	antibiotic target alteration
XDC03558.1	Blastp+HMMScan	PP886230.1	Escherichia phage vB_EcoM_E9.1, complete genome	367851	lytic	gb|NP_217280.1|ARO:3004153|Mtub_thyA_PAS	100	46.926	1.49e-89	335.1	2.4e-102	aminosalicylate resistant thymidylate synthase	Mtub_thyA_PAS	thyA	salicylic acid antibiotic	antibiotic target alteration
XDC03668.1	Blastp	PP886230.1	Escherichia phage vB_EcoM_E9.1, complete genome	367851	lytic	gb|AAL22055.1|ARO:3003317|Sser_parE_FLO	90	25.728	7.23e-43			fluoroquinolone resistant parE	Sser_parE_FLO	Fluor_Res_DNA_Topo	fluoroquinolone antibiotic	antibiotic target alteration
XDC03658.1	Blastp+HMMScan+PCM	PP886230.1	Escherichia phage vB_EcoM_E9.1, complete genome	367851	lytic	gb|CAL48457.1|ARO:3002857|dfrA26	86	29.801	2.82e-13	114.8	3e-35	trimethoprim resistant dihydrofolate reductase dfr	dfrA26	Dfr	diaminopyrimidine antibiotic	antibiotic target replacement	Candidate_dfra	0.944	0.684	0.984	0.016	Ref	Very_likely_ref
XDC03669.1	Blastp+HMMScan	PP886230.1	Escherichia phage vB_EcoM_E9.1, complete genome	367851	lytic	gb|AAG06556.1|ARO:3003684|Paer_gyrA_FLO	94	21.524	1.98e-20	98.4	2.5e-30	fluoroquinolone resistant gyrA	Paer_gyrA_FLO	Fluor_Res_DNA_Topo	fluoroquinolone antibiotic;nybomycin-like antibiotic	antibiotic target alteration
XHY54298.1	Blastp+HMMScan	PQ330092.1	Escherichia phage JP4, complete genome	370741	lytic	gb|NP_217280.1|ARO:3004153|Mtub_thyA_PAS	100	46.926	1.98e-89	333.5	7.9e-102	aminosalicylate resistant thymidylate synthase	Mtub_thyA_PAS	thyA	salicylic acid antibiotic	antibiotic target alteration
XHY53672.1	Blastp	PQ330092.1	Escherichia phage JP4, complete genome	370741	lytic	gb|AAL22055.1|ARO:3003317|Sser_parE_FLO	90	25.728	7.23e-43			fluoroquinolone resistant parE	Sser_parE_FLO	Fluor_Res_DNA_Topo	fluoroquinolone antibiotic	antibiotic target alteration
XHY53662.1	Blastp+HMMScan+PCM	PQ330092.1	Escherichia phage JP4, complete genome	370741	lytic	gb|CAL48457.1|ARO:3002857|dfrA26	86	29.801	2.82e-13	114.8	3e-35	trimethoprim resistant dihydrofolate reductase dfr	dfrA26	Dfr	diaminopyrimidine antibiotic	antibiotic target replacement	Candidate_dfra	0.944	0.684	0.984	0.016	Ref	Very_likely_ref
XHY53673.1	Blastp+HMMScan	PQ330092.1	Escherichia phage JP4, complete genome	370741	lytic	gb|AAG06556.1|ARO:3003684|Paer_gyrA_FLO	94	21.714	3.37e-21	98.7	2.1e-30	fluoroquinolone resistant gyrA	Paer_gyrA_FLO	Fluor_Res_DNA_Topo	fluoroquinolone antibiotic;nybomycin-like antibiotic	antibiotic target alteration
BBM62131.1	Blastp+HMMScan	LC494302.1	Escherichia phage SP27 DNA, complete genome	347152	lytic	gb|NP_217280.1|ARO:3004153|Mtub_thyA_PAS	100	46.926	1.49e-89	335.1	2.4e-102	aminosalicylate resistant thymidylate synthase	Mtub_thyA_PAS	thyA	salicylic acid antibiotic	antibiotic target alteration
BBM61641.1	Blastp	LC494302.1	Escherichia phage SP27 DNA, complete genome	347152	lytic	gb|AAL22055.1|ARO:3003317|Sser_parE_FLO	90	25.728	7.23e-43			fluoroquinolone resistant parE	Sser_parE_FLO	Fluor_Res_DNA_Topo	fluoroquinolone antibiotic	antibiotic target alteration
BBM61631.1	Blastp+HMMScan+PCM	LC494302.1	Escherichia phage SP27 DNA, complete genome	347152	lytic	gb|CAL48457.1|ARO:3002857|dfrA26	86	29.801	4.17e-13	114.8	3e-35	trimethoprim resistant dihydrofolate reductase dfr	dfrA26	Dfr	diaminopyrimidine antibiotic	antibiotic target replacement	Candidate_dfra	0.94	0.679	0.983	0.017	Ref	Very_likely_ref
BBM61642.1	Blastp+HMMScan	LC494302.1	Escherichia phage SP27 DNA, complete genome	347152	lytic	gb|AAG06556.1|ARO:3003684|Paer_gyrA_FLO	94	21.714	3.37e-21	98.7	2.1e-30	fluoroquinolone resistant gyrA	Paer_gyrA_FLO	Fluor_Res_DNA_Topo	fluoroquinolone antibiotic;nybomycin-like antibiotic	antibiotic target alteration
AXC36805.1	Blastp+HMMScan	MH383160.1	Escherichia phage UB, complete genome	353081	lytic	gb|NP_217280.1|ARO:3004153|Mtub_thyA_PAS	100	46.926	6.73e-90	334.5	3.8e-102	aminosalicylate resistant thymidylate synthase	Mtub_thyA_PAS	thyA	salicylic acid antibiotic	antibiotic target alteration
AXC36707.1	Blastp	MH383160.1	Escherichia phage UB, complete genome	353081	lytic	gb|AAL22055.1|ARO:3003317|Sser_parE_FLO	90	25.566	4.33e-42			fluoroquinolone resistant parE	Sser_parE_FLO	Fluor_Res_DNA_Topo	fluoroquinolone antibiotic	antibiotic target alteration
AXC36717.1	Blastp+HMMScan+PCM	MH383160.1	Escherichia phage UB, complete genome	353081	lytic	gb|CAL48457.1|ARO:3002857|dfrA26	86	31.788	1.23e-15	122.3	1.5e-37	trimethoprim resistant dihydrofolate reductase dfr	dfrA26	Dfr	diaminopyrimidine antibiotic	antibiotic target replacement	Candidate_dfra	0.947	0.406	0.965	0.035	Ref	Very_likely_ref
AXC36706.1	Blastp+HMMScan	MH383160.1	Escherichia phage UB, complete genome	353081	lytic	gb|AAG06556.1|ARO:3003684|Paer_gyrA_FLO	94	21.714	4e-21	98.8	1.9e-30	fluoroquinolone resistant gyrA	Paer_gyrA_FLO	Fluor_Res_DNA_Topo	fluoroquinolone antibiotic;nybomycin-like antibiotic	antibiotic target alteration
QOE32470.1	Blastp+HMMScan	MT708547.1	Klebsiella phage Muenster, complete genome	346937	lytic	gb|NP_217280.1|ARO:3004153|Mtub_thyA_PAS	100	45.307	1.17e-85	330.8	4.9e-101	aminosalicylate resistant thymidylate synthase	Mtub_thyA_PAS	thyA	salicylic acid antibiotic	antibiotic target alteration
QOE32572.1	Blastp+HMMScan	MT708547.1	Klebsiella phage Muenster, complete genome	346937	lytic	gb|CBW16027.1|ARO:3003924|Hpin_gyrA_FLO	94	23.896	3.1e-23	98.5	2.5e-30	fluoroquinolone resistant gyrA	Hpin_gyrA_FLO	Fluor_Res_DNA_Topo	fluoroquinolone antibiotic;nybomycin-like antibiotic	antibiotic target alteration
QOE32570.1	Blastp	MT708547.1	Klebsiella phage Muenster, complete genome	346937	lytic	gb|CAG39033.1|ARO:3003301|Saur_gyrB_AMU	91	26.115	5.71e-38			aminocoumarin resistant gyrB	Saur_gyrB_AMU	Fluor_Res_DNA_Topo	aminocoumarin antibiotic	antibiotic target alteration
QOE32561.1	Blastp+HMMScan+PCM	MT708547.1	Klebsiella phage Muenster, complete genome	346937	lytic	gb|WP_188331861.1|ARO:3005345|DfrA43_TMP	82	31.41	1.25e-12	121.7	2.3e-37	trimethoprim resistant dihydrofolate reductase dfr	DfrA43_TMP	Dfr	diaminopyrimidine antibiotic	antibiotic target replacement	Candidate_dfra	0.964	0.713	0.996	0.004	Ref	Very_likely_ref
QBO61844.1	Blastp+HMMScan	MK327931.1	Escherichia phage vB_EcoM_G17, complete genome	370817	lytic	gb|NP_217280.1|ARO:3004153|Mtub_thyA_PAS	100	46.926	1.49e-89	335.1	2.4e-102	aminosalicylate resistant thymidylate synthase	Mtub_thyA_PAS	thyA	salicylic acid antibiotic	antibiotic target alteration
QBO61744.1	Blastp	MK327931.1	Escherichia phage vB_EcoM_G17, complete genome	370817	lytic	gb|AAL22055.1|ARO:3003317|Sser_parE_FLO	90	25.728	7.23e-43			fluoroquinolone resistant parE	Sser_parE_FLO	Fluor_Res_DNA_Topo	fluoroquinolone antibiotic	antibiotic target alteration
QBO61754.1	Blastp+HMMScan+PCM	MK327931.1	Escherichia phage vB_EcoM_G17, complete genome	370817	lytic	gb|CAL48457.1|ARO:3002857|dfrA26	86	29.801	2.82e-13	114.8	3e-35	trimethoprim resistant dihydrofolate reductase dfr	dfrA26	Dfr	diaminopyrimidine antibiotic	antibiotic target replacement	Candidate_dfra	0.944	0.684	0.984	0.016	Ref	Very_likely_ref
QBO61743.1	Blastp+HMMScan	MK327931.1	Escherichia phage vB_EcoM_G17, complete genome	370817	lytic	gb|AAG06556.1|ARO:3003684|Paer_gyrA_FLO	94	21.714	3.06e-21	98.7	2.1e-30	fluoroquinolone resistant gyrA	Paer_gyrA_FLO	Fluor_Res_DNA_Topo	fluoroquinolone antibiotic;nybomycin-like antibiotic	antibiotic target alteration
QDF13884.1	Blastp+HMMScan	MK817115.1	Escherichia phage vB_EcoM_phAPEC6, complete genome	352598	lytic	gb|NP_217280.1|ARO:3004153|Mtub_thyA_PAS	100	46.926	1.49e-89	335.1	2.4e-102	aminosalicylate resistant thymidylate synthase	Mtub_thyA_PAS	thyA	salicylic acid antibiotic	antibiotic target alteration
QDF13789.1	Blastp	MK817115.1	Escherichia phage vB_EcoM_phAPEC6, complete genome	352598	lytic	gb|AAL22055.1|ARO:3003317|Sser_parE_FLO	90	25.728	7.23e-43			fluoroquinolone resistant parE	Sser_parE_FLO	Fluor_Res_DNA_Topo	fluoroquinolone antibiotic	antibiotic target alteration
QDF13799.1	Blastp+HMMScan+PCM	MK817115.1	Escherichia phage vB_EcoM_phAPEC6, complete genome	352598	lytic	gb|CAL48457.1|ARO:3002857|dfrA26	86	29.801	2.82e-13	114.8	3e-35	trimethoprim resistant dihydrofolate reductase dfr	dfrA26	Dfr	diaminopyrimidine antibiotic	antibiotic target replacement	Candidate_dfra	0.944	0.684	0.984	0.016	Ref	Very_likely_ref
QDF13788.1	Blastp+HMMScan	MK817115.1	Escherichia phage vB_EcoM_phAPEC6, complete genome	352598	lytic	gb|AAG06556.1|ARO:3003684|Paer_gyrA_FLO	94	21.714	3.37e-21	98.7	2.1e-30	fluoroquinolone resistant gyrA	Paer_gyrA_FLO	Fluor_Res_DNA_Topo	fluoroquinolone antibiotic;nybomycin-like antibiotic	antibiotic target alteration
QDF14135.1	HMMScan	MK817115.1	Escherichia phage vB_EcoM_phAPEC6, complete genome	352598	lytic					42.1	7.5e-13	Acetyltransf_1		Acetyltransferase	aminoglycoside	antibiotic inactivation
SCA80443.1	Blastp+HMMScan	LT603033.1	Escherichia phage vB_Eco_slurp01 genome assembly, chromosome: I	348043	lytic	gb|NP_217280.1|ARO:3004153|Mtub_thyA_PAS	100	46.926	1.98e-89	333.5	7.9e-102	aminosalicylate resistant thymidylate synthase	Mtub_thyA_PAS	thyA	salicylic acid antibiotic	antibiotic target alteration
SCA80543.1	Blastp	LT603033.1	Escherichia phage vB_Eco_slurp01 genome assembly, chromosome: I	348043	lytic	gb|AAL22055.1|ARO:3003317|Sser_parE_FLO	90	25.728	7.23e-43			fluoroquinolone resistant parE	Sser_parE_FLO	Fluor_Res_DNA_Topo	fluoroquinolone antibiotic	antibiotic target alteration
SCA80533.1	Blastp+HMMScan+PCM	LT603033.1	Escherichia phage vB_Eco_slurp01 genome assembly, chromosome: I	348043	lytic	gb|CAL48457.1|ARO:3002857|dfrA26	86	29.801	2.82e-13	114.8	3e-35	trimethoprim resistant dihydrofolate reductase dfr	dfrA26	Dfr	diaminopyrimidine antibiotic	antibiotic target replacement	Candidate_dfra	0.944	0.684	0.984	0.016	Ref	Very_likely_ref
SCA80544.1	Blastp+HMMScan	LT603033.1	Escherichia phage vB_Eco_slurp01 genome assembly, chromosome: I	348043	lytic	gb|AAG06556.1|ARO:3003684|Paer_gyrA_FLO	94	21.714	3.37e-21	98.7	2.1e-30	fluoroquinolone resistant gyrA	Paer_gyrA_FLO	Fluor_Res_DNA_Topo	fluoroquinolone antibiotic;nybomycin-like antibiotic	antibiotic target alteration
BAQ02821.1	Blastp+HMMScan	AB897757.1	Klebsiella phage K64-1 DNA, complete genome	346602	lytic	gb|CBW16027.1|ARO:3003924|Hpin_gyrA_FLO	94	24.096	8.32e-24	98.2	2.9e-30	fluoroquinolone resistant gyrA	Hpin_gyrA_FLO	Fluor_Res_DNA_Topo	fluoroquinolone antibiotic;nybomycin-like antibiotic	antibiotic target alteration
BAQ02819.1	Blastp	AB897757.1	Klebsiella phage K64-1 DNA, complete genome	346602	lytic	gb|CAG39033.1|ARO:3003301|Saur_gyrB_AMU	91	26.115	8.37e-38			aminocoumarin resistant gyrB	Saur_gyrB_AMU	Fluor_Res_DNA_Topo	aminocoumarin antibiotic	antibiotic target alteration
WNN14671.1	Blastp+HMMScan	OR545507.1	Escherichia phage Sharanji, complete genome	350079	lytic	gb|NP_217280.1|ARO:3004153|Mtub_thyA_PAS	100	46.926	1.49e-89	335.1	2.4e-102	aminosalicylate resistant thymidylate synthase	Mtub_thyA_PAS	thyA	salicylic acid antibiotic	antibiotic target alteration
WNN14570.1	Blastp	OR545507.1	Escherichia phage Sharanji, complete genome	350079	lytic	gb|AAL22055.1|ARO:3003317|Sser_parE_FLO	90	25.728	7.23e-43			fluoroquinolone resistant parE	Sser_parE_FLO	Fluor_Res_DNA_Topo	fluoroquinolone antibiotic	antibiotic target alteration
WNN14580.1	Blastp+HMMScan+PCM	OR545507.1	Escherichia phage Sharanji, complete genome	350079	lytic	gb|CAL48457.1|ARO:3002857|dfrA26	86	29.801	2.82e-13	114.8	3e-35	trimethoprim resistant dihydrofolate reductase dfr	dfrA26	Dfr	diaminopyrimidine antibiotic	antibiotic target replacement	Candidate_dfra	0.944	0.684	0.984	0.016	Ref	Very_likely_ref
WNN14569.1	Blastp+HMMScan	OR545507.1	Escherichia phage Sharanji, complete genome	350079	lytic	gb|AAG06556.1|ARO:3003684|Paer_gyrA_FLO	94	21.714	3.06e-21	98.7	2.1e-30	fluoroquinolone resistant gyrA	Paer_gyrA_FLO	Fluor_Res_DNA_Topo	fluoroquinolone antibiotic;nybomycin-like antibiotic	antibiotic target alteration
WPJ50553.1	Blastp+HMMScan	OR532817.1	Klebsiella phage RCIP0023, complete genome	350174	lytic	gb|NP_217280.1|ARO:3004153|Mtub_thyA_PAS	100	39.336	1.52e-41	180.4	3.8e-55	aminosalicylate resistant thymidylate synthase	Mtub_thyA_PAS	thyA	salicylic acid antibiotic	antibiotic target alteration
WPJ50556.1	Blastp+HMMScan	OR532817.1	Klebsiella phage RCIP0023, complete genome	350174	lytic	gb|NP_217280.1|ARO:3004153|Mtub_thyA_PAS	100	55.128	1.79e-25	97.3	8e-30	aminosalicylate resistant thymidylate synthase	Mtub_thyA_PAS	thyA	salicylic acid antibiotic	antibiotic target alteration
WPJ50101.1	Blastp+HMMScan	OR532817.1	Klebsiella phage RCIP0023, complete genome	350174	lytic	gb|CBW16027.1|ARO:3003924|Hpin_gyrA_FLO	94	24.096	8.32e-24	98.2	2.9e-30	fluoroquinolone resistant gyrA	Hpin_gyrA_FLO	Fluor_Res_DNA_Topo	fluoroquinolone antibiotic;nybomycin-like antibiotic	antibiotic target alteration
WPJ50099.1	Blastp	OR532817.1	Klebsiella phage RCIP0023, complete genome	350174	lytic	gb|CAG39033.1|ARO:3003301|Saur_gyrB_AMU	91	25.955	2.2e-37			aminocoumarin resistant gyrB	Saur_gyrB_AMU	Fluor_Res_DNA_Topo	aminocoumarin antibiotic	antibiotic target alteration
WPJ50090.1	Blastp+HMMScan+PCM	OR532817.1	Klebsiella phage RCIP0023, complete genome	350174	lytic	gb|WP_188331861.1|ARO:3005345|DfrA43_TMP	82	31.41	1.25e-12	121.7	2.3e-37	trimethoprim resistant dihydrofolate reductase dfr	DfrA43_TMP	Dfr	diaminopyrimidine antibiotic	antibiotic target replacement	Candidate_dfra	0.964	0.713	0.996	0.004	Ref	Very_likely_ref
WPK18185.1	Blastp+HMMScan	OR699181.1	Salmonella phage SD-2_S15, complete genome	321761	lytic	gb|NP_217280.1|ARO:3004153|Mtub_thyA_PAS	90	47.584	5.97e-78	285.1	4.3e-87	aminosalicylate resistant thymidylate synthase	Mtub_thyA_PAS	thyA	salicylic acid antibiotic	antibiotic target alteration
WPK18719.1	Blastp	OR699181.1	Salmonella phage SD-2_S15, complete genome	321761	lytic	gb|AAL22055.1|ARO:3003317|Sser_parE_FLO	90	25.728	7.23e-43			fluoroquinolone resistant parE	Sser_parE_FLO	Fluor_Res_DNA_Topo	fluoroquinolone antibiotic	antibiotic target alteration
WPK18729.1	Blastp+HMMScan+PCM	OR699181.1	Salmonella phage SD-2_S15, complete genome	321761	lytic	gb|CAL48457.1|ARO:3002857|dfrA26	86	29.801	4.17e-13	114.8	3e-35	trimethoprim resistant dihydrofolate reductase dfr	dfrA26	Dfr	diaminopyrimidine antibiotic	antibiotic target replacement	Candidate_dfra	0.94	0.679	0.983	0.017	Ref	Very_likely_ref
WPK18718.1	Blastp+HMMScan	OR699181.1	Salmonella phage SD-2_S15, complete genome	321761	lytic	gb|AAG06556.1|ARO:3003684|Paer_gyrA_FLO	94	21.524	1.98e-20	98.4	2.5e-30	fluoroquinolone resistant gyrA	Paer_gyrA_FLO	Fluor_Res_DNA_Topo	fluoroquinolone antibiotic;nybomycin-like antibiotic	antibiotic target alteration
WPK18833.1	Blastp+HMMScan	OR699182.1	Salmonella phage SD-6_S16, complete genome	319470	lytic	gb|NP_217280.1|ARO:3004153|Mtub_thyA_PAS	99	47.794	1.97e-78	284.4	7e-87	aminosalicylate resistant thymidylate synthase	Mtub_thyA_PAS	thyA	salicylic acid antibiotic	antibiotic target alteration
WPK19370.1	Blastp	OR699182.1	Salmonella phage SD-6_S16, complete genome	319470	lytic	gb|AAL22055.1|ARO:3003317|Sser_parE_FLO	90	25.728	7.23e-43			fluoroquinolone resistant parE	Sser_parE_FLO	Fluor_Res_DNA_Topo	fluoroquinolone antibiotic	antibiotic target alteration
WPK19380.1	Blastp+HMMScan+PCM	OR699182.1	Salmonella phage SD-6_S16, complete genome	319470	lytic	gb|CAL48457.1|ARO:3002857|dfrA26	86	29.801	4.17e-13	114.8	3e-35	trimethoprim resistant dihydrofolate reductase dfr	dfrA26	Dfr	diaminopyrimidine antibiotic	antibiotic target replacement	Candidate_dfra	0.94	0.679	0.983	0.017	Ref	Very_likely_ref
WPK19369.1	Blastp+HMMScan	OR699182.1	Salmonella phage SD-6_S16, complete genome	319470	lytic	gb|AAG06556.1|ARO:3003684|Paer_gyrA_FLO	94	21.524	1.98e-20	98.4	2.5e-30	fluoroquinolone resistant gyrA	Paer_gyrA_FLO	Fluor_Res_DNA_Topo	fluoroquinolone antibiotic;nybomycin-like antibiotic	antibiotic target alteration
WPK19496.1	Blastp+HMMScan	OR699183.1	Salmonella phage SD-1_S14, complete genome	310643	lytic	gb|NP_217280.1|ARO:3004153|Mtub_thyA_PAS	94	47.744	2.38e-78	286.1	2.1e-87	aminosalicylate resistant thymidylate synthase	Mtub_thyA_PAS	thyA	salicylic acid antibiotic	antibiotic target alteration
WPK20046.1	Blastp	OR699183.1	Salmonella phage SD-1_S14, complete genome	310643	lytic	gb|AAL22055.1|ARO:3003317|Sser_parE_FLO	90	25.728	7.23e-43			fluoroquinolone resistant parE	Sser_parE_FLO	Fluor_Res_DNA_Topo	fluoroquinolone antibiotic	antibiotic target alteration
WPK20045.1	Blastp+HMMScan	OR699183.1	Salmonella phage SD-1_S14, complete genome	310643	lytic	gb|AAG06556.1|ARO:3003684|Paer_gyrA_FLO	94	21.524	1.98e-20	98.4	2.5e-30	fluoroquinolone resistant gyrA	Paer_gyrA_FLO	Fluor_Res_DNA_Topo	fluoroquinolone antibiotic;nybomycin-like antibiotic	antibiotic target alteration
WPK20056.1	Blastp+HMMScan+PCM	OR699183.1	Salmonella phage SD-1_S14, complete genome	310643	lytic	gb|WP_188331861.1|ARO:3005345|DfrA43_TMP	90	35.417	1.74e-14	114.6	3.5e-35	trimethoprim resistant dihydrofolate reductase dfr	DfrA43_TMP	Dfr	diaminopyrimidine antibiotic	antibiotic target replacement	Candidate_dfra	0.831	0.58	0.932	0.068	Ref	Likely_ref
WPK20530.1	Blastp+HMMScan	OR699188.1	Salmonella phage SD-15_S21, complete genome	326338	lytic	gb|NP_217280.1|ARO:3004153|Mtub_thyA_PAS	100	46.926	1.49e-89	335.1	2.4e-102	aminosalicylate resistant thymidylate synthase	Mtub_thyA_PAS	thyA	salicylic acid antibiotic	antibiotic target alteration
WPK21061.1	Blastp	OR699188.1	Salmonella phage SD-15_S21, complete genome	326338	lytic	gb|AAL22055.1|ARO:3003317|Sser_parE_FLO	90	25.728	7.23e-43			fluoroquinolone resistant parE	Sser_parE_FLO	Fluor_Res_DNA_Topo	fluoroquinolone antibiotic	antibiotic target alteration
WPK21071.1	Blastp+HMMScan+PCM	OR699188.1	Salmonella phage SD-15_S21, complete genome	326338	lytic	gb|CAL48457.1|ARO:3002857|dfrA26	86	29.801	4.17e-13	114.8	3e-35	trimethoprim resistant dihydrofolate reductase dfr	dfrA26	Dfr	diaminopyrimidine antibiotic	antibiotic target replacement	Candidate_dfra	0.94	0.679	0.983	0.017	Ref	Very_likely_ref
WPK21060.1	Blastp+HMMScan	OR699188.1	Salmonella phage SD-15_S21, complete genome	326338	lytic	gb|AAG06556.1|ARO:3003684|Paer_gyrA_FLO	94	21.524	1.98e-20	98.4	2.5e-30	fluoroquinolone resistant gyrA	Paer_gyrA_FLO	Fluor_Res_DNA_Topo	fluoroquinolone antibiotic;nybomycin-like antibiotic	antibiotic target alteration
WPK29913.1	Blastp+HMMScan	OR699282.2	Escherichia phage BAU.Micro_ELP-22, complete genome	373488	lytic	gb|NP_217280.1|ARO:3004153|Mtub_thyA_PAS	100	46.926	1.52e-89	332.7	1.3e-101	aminosalicylate resistant thymidylate synthase	Mtub_thyA_PAS	thyA	salicylic acid antibiotic	antibiotic target alteration
XAJ02196.1	Blastp	OR699282.2	Escherichia phage BAU.Micro_ELP-22, complete genome	373488	lytic	gb|AAL22055.1|ARO:3003317|Sser_parE_FLO	90	25.728	7.23e-43			fluoroquinolone resistant parE	Sser_parE_FLO	Fluor_Res_DNA_Topo	fluoroquinolone antibiotic	antibiotic target alteration
WPK30233.1	Blastp+HMMScan+PCM	OR699282.2	Escherichia phage BAU.Micro_ELP-22, complete genome	373488	lytic	gb|CAL48457.1|ARO:3002857|dfrA26	86	29.801	2.82e-13	114.8	3e-35	trimethoprim resistant dihydrofolate reductase dfr	dfrA26	Dfr	diaminopyrimidine antibiotic	antibiotic target replacement	Candidate_dfra	0.944	0.684	0.984	0.016	Ref	Very_likely_ref
WPK30079.1	Blastp+HMMScan	OR699282.2	Escherichia phage BAU.Micro_ELP-22, complete genome	373488	lytic	gb|AAG06556.1|ARO:3003684|Paer_gyrA_FLO	94	21.714	3.37e-21	98.7	2.1e-30	fluoroquinolone resistant gyrA	Paer_gyrA_FLO	Fluor_Res_DNA_Topo	fluoroquinolone antibiotic;nybomycin-like antibiotic	antibiotic target alteration
BEH88035.1	HMMScan	LC768484.1	Klebsiella phage phiKp_21 DNA, sequence_id:phiKp_21-1, partial sequence	86102	lytic					296.3	1.9e-90	thym_sym	Thymidylat_synt	thyA	para-aminosalicylic acid	antibiotic target alteration
UYL05054.1	Blastp+HMMScan	OP617745.1	Klebsiella phage KP13-7, complete genome	357701	lytic	gb|CBW16027.1|ARO:3003924|Hpin_gyrA_FLO	94	24.096	8.32e-24	98.2	2.9e-30	fluoroquinolone resistant gyrA	Hpin_gyrA_FLO	Fluor_Res_DNA_Topo	fluoroquinolone antibiotic;nybomycin-like antibiotic	antibiotic target alteration
UYL05052.1	Blastp	OP617745.1	Klebsiella phage KP13-7, complete genome	357701	lytic	gb|CAG39033.1|ARO:3003301|Saur_gyrB_AMU	91	26.115	8.37e-38			aminocoumarin resistant gyrB	Saur_gyrB_AMU	Fluor_Res_DNA_Topo	aminocoumarin antibiotic	antibiotic target alteration
UYL05043.1	Blastp+HMMScan+PCM	OP617745.1	Klebsiella phage KP13-7, complete genome	357701	lytic	gb|ASF80997.1|ARO:3005164|dfrA35	76	29.197	1.24e-13	122.1	1.8e-37	trimethoprim resistant dihydrofolate reductase dfr	dfrA35	Dfr	diaminopyrimidine antibiotic	antibiotic target replacement	Candidate_dfra	0.959	0.719	0.996	0.004	Ref	Very_likely_ref
UYL05494.1	HMMScan	OP617745.1	Klebsiella phage KP13-7, complete genome	357701	lytic					297	1.2e-90	thym_sym	Thymidylat_synt	thyA	para-aminosalicylic acid	antibiotic target alteration
WEM33280.1	Blastp+HMMScan	OQ411014.1	Escherichia phage EJP2, complete genome	349185	lytic	gb|NP_217280.1|ARO:3004153|Mtub_thyA_PAS	100	49.032	9.98e-96	336.6	8.4e-103	aminosalicylate resistant thymidylate synthase	Mtub_thyA_PAS	thyA	salicylic acid antibiotic	antibiotic target alteration
WEM33381.1	Blastp+HMMScan	OQ411014.1	Escherichia phage EJP2, complete genome	349185	lytic	gb|AAL82403.1|ARO:3003297|Bbac_gyrA_FLO	95	24.248	1.1e-23	100.2	7.4e-31	fluoroquinolone resistant gyrA	Bbac_gyrA_FLO	Fluor_Res_DNA_Topo	fluoroquinolone antibiotic;nybomycin-like antibiotic	antibiotic target alteration
WEM33380.1	Blastp	OQ411014.1	Escherichia phage EJP2, complete genome	349185	lytic	gb|CAG39033.1|ARO:3003301|Saur_gyrB_AMU	91	27.473	2.94e-44			aminocoumarin resistant gyrB	Saur_gyrB_AMU	Fluor_Res_DNA_Topo	aminocoumarin antibiotic	antibiotic target alteration
WEM33371.1	Blastp+HMMScan	OQ411014.1	Escherichia phage EJP2, complete genome	349185	lytic	gb|ASF80997.1|ARO:3005164|dfrA35	86	32.215	1.96e-15	125.4	1.7e-38	trimethoprim resistant dihydrofolate reductase dfr	dfrA35	Dfr	diaminopyrimidine antibiotic	antibiotic target replacement
WNA15938.1	Blastp+HMMScan	OR258281.1	Xanthomonas phage XaC1, complete genome	348967	lytic	gb|NP_217280.1|ARO:3004153|Mtub_thyA_PAS	100	48.355	1.32e-92	335.7	1.6e-102	aminosalicylate resistant thymidylate synthase	Mtub_thyA_PAS	thyA	salicylic acid antibiotic	antibiotic target alteration
WNA16051.1	Blastp+HMMScan	OR258281.1	Xanthomonas phage XaC1, complete genome	348967	lytic	gb|AAL82403.1|ARO:3003297|Bbac_gyrA_FLO	95	25.05	2.57e-27	129.2	1.3e-39	fluoroquinolone resistant gyrA	Bbac_gyrA_FLO	Fluor_Res_DNA_Topo	fluoroquinolone antibiotic;nybomycin-like antibiotic	antibiotic target alteration
WNA16050.1	Blastp	OR258281.1	Xanthomonas phage XaC1, complete genome	348967	lytic	gb|CAG39033.1|ARO:3003301|Saur_gyrB_AMU	98	25.893	1.82e-47			aminocoumarin resistant gyrB	Saur_gyrB_AMU	Fluor_Res_DNA_Topo	aminocoumarin antibiotic	antibiotic target alteration
WNA16039.1	Blastp+HMMScan+PCM	OR258281.1	Xanthomonas phage XaC1, complete genome	348967	lytic	gb|ASF80997.1|ARO:3005164|dfrA35	96	32.099	1.15e-21	120	7.8e-37	trimethoprim resistant dihydrofolate reductase dfr	dfrA35	Dfr	diaminopyrimidine antibiotic	antibiotic target replacement	Candidate_dfra	0.956	0.757	0.982	0.018	Ref	Very_likely_ref
VOH54035.1	Blastp+HMMScan	LR588166.1	Pseudomonas phage vB_PaeM_MIJ3	288170	lytic	gb|NP_217280.1|ARO:3004153|Mtub_thyA_PAS	95	31.095	1.49e-49	260.7	1.2e-79	aminosalicylate resistant thymidylate synthase	Mtub_thyA_PAS	thyA	salicylic acid antibiotic	antibiotic target alteration
VOH53555.1	Blastp+HMMScan+PCM	LR588166.1	Pseudomonas phage vB_PaeM_MIJ3	288170	lytic	gb|CAF31623.1|ARO:3005354|dfr22	94	29.333	1.39e-13	133.4	5.9e-41	trimethoprim resistant dihydrofolate reductase dfr	dfr22	Dfr	diaminopyrimidine antibiotic	antibiotic target replacement	Candidate_dfra	0.917	0.788	0.97	0.03	Ref	Very_likely_ref
YP_009611669.1	Blastp	NC_042013.1	Agrobacterium phage Atu_ph07, complete genome	490380	temperate	gb|WP_004025678.1|ARO:3003305|Uure_gyrB_FLO	95	26.699	6.94e-43			fluoroquinolone resistant gyrB	Uure_gyrB_FLO	Fluor_Res_DNA_Topo	aminocoumarin antibiotic;fluoroquinolone antibiotic	antibiotic target alteration
YP_009611670.1	Blastp+HMMScan	NC_042013.1	Agrobacterium phage Atu_ph07, complete genome	490380	temperate	gb|AER05434.1|ARO:3003974|Cacn_gyrA_FLO	98	26.6	3.77e-22	98.3	2.9e-30	fluoroquinolone resistant gyrA	Cacn_gyrA_FLO	Fluor_Res_DNA_Topo	fluoroquinolone antibiotic;nybomycin-like antibiotic	antibiotic target alteration
BDR25796.1	Blastp+HMMScan	LC727697.1	Pseudomonas phage sp. 30-2 phi30-2 DNA, complete genome	287165	temperate	gb|NP_217280.1|ARO:3004153|Mtub_thyA_PAS	95	31.095	1.12e-49	261	9.8e-80	aminosalicylate resistant thymidylate synthase	Mtub_thyA_PAS	thyA	salicylic acid antibiotic	antibiotic target alteration
BDR25871.1	Blastp+HMMScan+PCM	LC727697.1	Pseudomonas phage sp. 30-2 phi30-2 DNA, complete genome	287165	temperate	gb|CAF31623.1|ARO:3005354|dfr22	94	29.333	1.39e-13	133.4	5.9e-41	trimethoprim resistant dihydrofolate reductase dfr	dfr22	Dfr	diaminopyrimidine antibiotic	antibiotic target replacement	Candidate_dfra	0.917	0.788	0.97	0.03	Ref	Very_likely_ref
QCG76132.1	Blastp+HMMScan	MK797984.1	Pseudomonas phage vB_PaeM_PA5oct, complete genome	286783	temperate	gb|NP_217280.1|ARO:3004153|Mtub_thyA_PAS	95	31.095	1.02e-49	261.3	8.3e-80	aminosalicylate resistant thymidylate synthase	Mtub_thyA_PAS	thyA	salicylic acid antibiotic	antibiotic target alteration
QCG76057.1	Blastp+HMMScan+PCM	MK797984.1	Pseudomonas phage vB_PaeM_PA5oct, complete genome	286783	temperate	gb|CAF31623.1|ARO:3005354|dfr22	94	30	1.05e-13	132.5	1.1e-40	trimethoprim resistant dihydrofolate reductase dfr	dfr22	Dfr	diaminopyrimidine antibiotic	antibiotic target replacement	Candidate_dfra	0.926	0.727	0.981	0.019	Ref	Very_likely_ref
WPK38724.1	Blastp+HMMScan	OR805292.1	Pseudomonas phage Cassandra, complete genome	288167	lytic	gb|NP_217280.1|ARO:3004153|Mtub_thyA_PAS	95	31.095	1.02e-49	261.3	8.3e-80	aminosalicylate resistant thymidylate synthase	Mtub_thyA_PAS	thyA	salicylic acid antibiotic	antibiotic target alteration
WPK39170.1	Blastp+HMMScan+PCM	OR805292.1	Pseudomonas phage Cassandra, complete genome	288167	lytic	gb|CAF31623.1|ARO:3005354|dfr22	94	29.333	1.39e-13	133.4	5.9e-41	trimethoprim resistant dihydrofolate reductase dfr	dfr22	Dfr	diaminopyrimidine antibiotic	antibiotic target replacement	Candidate_dfra	0.917	0.788	0.97	0.03	Ref	Very_likely_ref
WPK39757.1	Blastp+HMMScan	OR805294.1	Pseudomonas phage Ettore, complete genome	287740	lytic	gb|NP_217280.1|ARO:3004153|Mtub_thyA_PAS	95	31.095	1.12e-49	261	9.8e-80	aminosalicylate resistant thymidylate synthase	Mtub_thyA_PAS	thyA	salicylic acid antibiotic	antibiotic target alteration
WPK40203.1	Blastp+HMMScan+PCM	OR805294.1	Pseudomonas phage Ettore, complete genome	287740	lytic	gb|CAF31623.1|ARO:3005354|dfr22	94	29.333	1.39e-13	133.4	5.9e-41	trimethoprim resistant dihydrofolate reductase dfr	dfr22	Dfr	diaminopyrimidine antibiotic	antibiotic target replacement	Candidate_dfra	0.917	0.788	0.97	0.03	Ref	Very_likely_ref
WPK40278.1	Blastp+HMMScan	OR805295.1	Pseudomonas phage Paride, complete genome	287267	lytic	gb|NP_217280.1|ARO:3004153|Mtub_thyA_PAS	95	31.095	1.49e-49	260.9	1.1e-79	aminosalicylate resistant thymidylate synthase	Mtub_thyA_PAS	thyA	salicylic acid antibiotic	antibiotic target alteration
WPK40718.1	Blastp+HMMScan+PCM	OR805295.1	Pseudomonas phage Paride, complete genome	287267	lytic	gb|CAF31623.1|ARO:3005354|dfr22	94	29.333	1.39e-13	133.4	5.9e-41	trimethoprim resistant dihydrofolate reductase dfr	dfr22	Dfr	diaminopyrimidine antibiotic	antibiotic target replacement	Candidate_dfra	0.917	0.788	0.97	0.03	Ref	Very_likely_ref
XAI94109.1	Blastp+HMMScan	PP408249.1	Pseudomonas phage vB_Pa-PAC2, complete genome	286418	temperate	gb|NP_217280.1|ARO:3004153|Mtub_thyA_PAS	95	31.095	1.12e-49	261	9.8e-80	aminosalicylate resistant thymidylate synthase	Mtub_thyA_PAS	thyA	salicylic acid antibiotic	antibiotic target alteration
XAI94034.1	Blastp+HMMScan+PCM	PP408249.1	Pseudomonas phage vB_Pa-PAC2, complete genome	286418	temperate	gb|CAF31623.1|ARO:3005354|dfr22	94	30	5.95e-14	132.9	8.3e-41	trimethoprim resistant dihydrofolate reductase dfr	dfr22	Dfr	diaminopyrimidine antibiotic	antibiotic target replacement	Candidate_dfra	0.918	0.789	0.965	0.035	Ref	Very_likely_ref
BDR26118.1	Blastp+HMMScan	LC727698.1	Pseudomonas phage sp. 30-3 phi30-3 DNA, complete genome	284544	lytic	gb|NP_217280.1|ARO:3004153|Mtub_thyA_PAS	95	31.095	1.12e-49	261	9.8e-80	aminosalicylate resistant thymidylate synthase	Mtub_thyA_PAS	thyA	salicylic acid antibiotic	antibiotic target alteration
BDR26043.1	Blastp+HMMScan+PCM	LC727698.1	Pseudomonas phage sp. 30-3 phi30-3 DNA, complete genome	284544	lytic	gb|CAF31623.1|ARO:3005354|dfr22	94	29.333	1.39e-13	133.4	5.9e-41	trimethoprim resistant dihydrofolate reductase dfr	dfr22	Dfr	diaminopyrimidine antibiotic	antibiotic target replacement	Candidate_dfra	0.917	0.788	0.97	0.03	Ref	Very_likely_ref
WMI31795.1	Blastp+HMMScan	OR142618.1	Pseudomonas phage Callisto, complete genome	286854	lytic	gb|NP_217280.1|ARO:3004153|Mtub_thyA_PAS	95	31.095	1.49e-49	260.7	1.2e-79	aminosalicylate resistant thymidylate synthase	Mtub_thyA_PAS	thyA	salicylic acid antibiotic	antibiotic target alteration
WMI31720.1	Blastp+HMMScan+PCM	OR142618.1	Pseudomonas phage Callisto, complete genome	286854	lytic	gb|CAF31623.1|ARO:3005354|dfr22	94	29.333	1.39e-13	133.4	5.9e-41	trimethoprim resistant dihydrofolate reductase dfr	dfr22	Dfr	diaminopyrimidine antibiotic	antibiotic target replacement	Candidate_dfra	0.917	0.788	0.97	0.03	Ref	Very_likely_ref
WPK39245.1	Blastp+HMMScan	OR805293.1	Pseudomonas phage Deifobo, complete genome	288357	temperate	gb|NP_217280.1|ARO:3004153|Mtub_thyA_PAS	95	30.742	1.99e-49	261.3	8.3e-80	aminosalicylate resistant thymidylate synthase	Mtub_thyA_PAS	thyA	salicylic acid antibiotic	antibiotic target alteration
WPK39682.1	Blastp+HMMScan+PCM	OR805293.1	Pseudomonas phage Deifobo, complete genome	288357	temperate	gb|CAF31623.1|ARO:3005354|dfr22	94	29.333	1.39e-13	133.4	5.9e-41	trimethoprim resistant dihydrofolate reductase dfr	dfr22	Dfr	diaminopyrimidine antibiotic	antibiotic target replacement	Candidate_dfra	0.917	0.788	0.97	0.03	Ref	Very_likely_ref
AUS02985.1	Blastp+HMMScan	MG592671.1	Vibrio phage 2.275.O._10N.286.54.E11, partial genome	348911	lytic	gb|NP_217280.1|ARO:3004153|Mtub_thyA_PAS	100	28.523	6.45e-29	229.7	3.4e-70	aminosalicylate resistant thymidylate synthase	Mtub_thyA_PAS	thyA	salicylic acid antibiotic	antibiotic target alteration
AUS02632.1	Blastp+HMMScan	MG592671.1	Vibrio phage 2.275.O._10N.286.54.E11, partial genome	348911	lytic	gb|CAJ66820.1|ARO:3003995|Cdif_gyrA_FLO	98	21.654	1.88e-20	104.3	4.2e-32	fluoroquinolone resistant gyrA	Cdif_gyrA_FLO	Fluor_Res_DNA_Topo	fluoroquinolone antibiotic;nybomycin-like antibiotic	antibiotic target alteration
AUS02631.1	Blastp	MG592671.1	Vibrio phage 2.275.O._10N.286.54.E11, partial genome	348911	lytic	gb|ADK13120.1|ARO:3004562|Cdif_gyrB_FLO	92	25.441	7.74e-35			fluoroquinolone resistant gyrB	Cdif_gyrB_FLO	Fluor_Res_DNA_Topo	aminocoumarin antibiotic;fluoroquinolone antibiotic	antibiotic target alteration
AUS02619.1	Blastp+HMMScan+PCM	MG592671.1	Vibrio phage 2.275.O._10N.286.54.E11, partial genome	348911	lytic	gb|ASF80997.1|ARO:3005164|dfrA35	100	29.545	2.34e-18	119.2	1.3e-36	trimethoprim resistant dihydrofolate reductase dfr	dfrA35	Dfr	diaminopyrimidine antibiotic	antibiotic target replacement	Candidate_dfra	0.934	0.753	0.986	0.014	Ref	Very_likely_ref
ASV44212.1	Blastp	MF360958.1	Salicola phage SCTP-2, complete genome	440001	lytic	gb|WP_004025678.1|ARO:3003305|Uure_gyrB_FLO	99	27.448	5.1e-42			fluoroquinolone resistant gyrB	Uure_gyrB_FLO	Fluor_Res_DNA_Topo	aminocoumarin antibiotic;fluoroquinolone antibiotic	antibiotic target alteration
ASV44093.1	Blastp+HMMScan	MF360958.1	Salicola phage SCTP-2, complete genome	440001	lytic	gb|NP_217280.1|ARO:3004153|Mtub_thyA_PAS	80	34.454	3.75e-37	214.3	1.7e-65	aminosalicylate resistant thymidylate synthase	Mtub_thyA_PAS	thyA	salicylic acid antibiotic	antibiotic target alteration
ASV44211.1	Blastp+HMMScan	MF360958.1	Salicola phage SCTP-2, complete genome	440001	lytic	gb|AAW89918.1|ARO:3003929|Ngon_parC_FLO	94	25.78	1.42e-27	97.4	5.4e-30	fluoroquinolone resistant parC	Ngon_parC_FLO	Fluor_Res_DNA_Topo	fluoroquinolone antibiotic	antibiotic target alteration
UZV41288.1	Blastp+HMMScan	OP793884.1	Vibrio phage vB_VpaM_R16F, complete genome	139011	lytic	gb|NP_217280.1|ARO:3004153|Mtub_thyA_PAS	97	41.297	4e-66	255.3	5.3e-78	aminosalicylate resistant thymidylate synthase	Mtub_thyA_PAS	thyA	salicylic acid antibiotic	antibiotic target alteration
UZV41289.1	Blastp+HMMScan+PCM	OP793884.1	Vibrio phage vB_VpaM_R16F, complete genome	139011	lytic	gb|EOD99669.1|ARO:3002875|dfrE	97	29.48	1.28e-14	121	3.7e-37	trimethoprim resistant dihydrofolate reductase dfr	dfrE	Dfr	diaminopyrimidine antibiotic	antibiotic target replacement	Candidate_dfra	0.899	0.737	0.934	0.066	Ref	Likely_ref
XDG30903.1	Blastp+HMMScan	PP934186.1	Vibrio phage P018-4, complete genome	126958	temperate	gb|NP_217280.1|ARO:3004153|Mtub_thyA_PAS	97	42.268	3.66e-69	267.2	1.4e-81	aminosalicylate resistant thymidylate synthase	Mtub_thyA_PAS	thyA	salicylic acid antibiotic	antibiotic target alteration
XDG30904.1	Blastp+HMMScan+PCM	PP934186.1	Vibrio phage P018-4, complete genome	126958	temperate	gb|CAA40897.1|ARO:3004548|dfrA9	96	34.375	7.5e-27	134	3.8e-41	trimethoprim resistant dihydrofolate reductase dfr	dfrA9	Dfr	diaminopyrimidine antibiotic	antibiotic target replacement	Candidate_dfra	0.902	0.586	0.921	0.079	Ref	Very_likely_ref
AXC39391.1	Blastp+HMMScan	MH494197.1	UNVERIFIED_ORG: Escherichia phage CMSTMSU, complete genome	386442	lytic	gb|NP_217280.1|ARO:3004153|Mtub_thyA_PAS	96	60.645	1.23e-65	235.4	6.9e-72	aminosalicylate resistant thymidylate synthase	Mtub_thyA_PAS	thyA	salicylic acid antibiotic	antibiotic target alteration
AXC39392.1	Blastp+HMMScan	MH494197.1	UNVERIFIED_ORG: Escherichia phage CMSTMSU, complete genome	386442	lytic	gb|NP_217280.1|ARO:3004153|Mtub_thyA_PAS	87	39.098	8.2e-23	98.3	4.2e-30	aminosalicylate resistant thymidylate synthase	Mtub_thyA_PAS	thyA	salicylic acid antibiotic	antibiotic target alteration
AXC39170.1	Blastp	MH494197.1	UNVERIFIED_ORG: Escherichia phage CMSTMSU, complete genome	386442	lytic	gb|ABK64957.1|ARO:3007473|Mavi_gyrA_FLO	71	45.455	1.74e-07			fluoroquinolone resistant gyrA	Mavi_gyrA_FLO	Fluor_Res_DNA_Topo	fluoroquinolone antibiotic;nybomycin-like antibiotic	antibiotic target alteration
AXC39169.1	Blastp	MH494197.1	UNVERIFIED_ORG: Escherichia phage CMSTMSU, complete genome	386442	lytic	gb|AAL82403.1|ARO:3003297|Bbac_gyrA_FLO	88	36.066	1.32e-07			fluoroquinolone resistant gyrA	Bbac_gyrA_FLO	Fluor_Res_DNA_Topo	fluoroquinolone antibiotic;nybomycin-like antibiotic	antibiotic target alteration
AXC39173.1	Blastp	MH494197.1	UNVERIFIED_ORG: Escherichia phage CMSTMSU, complete genome	386442	lytic	gb|BAE77086.1|ARO:3003316|Ecol_parE_FLO	89	36.62	1.23e-09			fluoroquinolone resistant parE	Ecol_parE_FLO	Fluor_Res_DNA_Topo	fluoroquinolone antibiotic	antibiotic target alteration
AXC39174.1	Blastp	MH494197.1	UNVERIFIED_ORG: Escherichia phage CMSTMSU, complete genome	386442	lytic	gb|WP_000072047.1|ARO:3007752|Sisa_gyrB_FLO	80	31.132	2.57e-13			fluoroquinolone resistant gyrB	Sisa_gyrB_FLO	Fluor_Res_DNA_Topo	aminocoumarin antibiotic;fluoroquinolone antibiotic	antibiotic target alteration
XHH73791.1	Blastp+HMMScan	PQ159901.1	Helicobacter phage Pt11468_1, complete genome	46036	temperate	gb|AAA99504.1|ARO:3002987|bcrA	100	36.364	1.92e-11	54.9	7.1e-17	ATP-binding cassette (ABC) antibiotic efflux pump	bcrA	efflux-ABC	peptide antibiotic	antibiotic efflux
XHH73806.1	Blastp+HMMScan	PQ159901.1	Helicobacter phage Pt11468_1, complete genome	46036	temperate	gb|AAA99504.1|ARO:3002987|bcrA	92	44.643	2.22e-10	52	5.4e-16	ATP-binding cassette (ABC) antibiotic efflux pump	bcrA	efflux-ABC	peptide antibiotic	antibiotic efflux
WXB47700.1	Blastp+HMMScan	OR683408.1	Pseudomonas phage Ostro, complete genome	48846	temperate	gb|ALV80601.1|ARO:3003801|bcr-1	100	100	0	294.4	1.4e-89	major facilitator superfamily (MFS) antibiotic efflux pump	bcr-1	MFS	bicyclomycin-like antibiotic	antibiotic efflux
UOL51015.1	Blastp+HMMScan+PCM	ON018986.2	Escherichia phage JL22, complete genome	99605	temperate	gb|ABI34705.1|ARO:3001917|CTX-M-55	100	100	0	630.7	2.8e-192	CTX-M beta-lactamase	CTX-M-55	SBLs	cephalosporin	antibiotic inactivation	Candidate_blaa	0.997	0.955	0.995	0.005	Ref	Very_likely_ref
UOL50971.1	Blastp	ON018986.2	Escherichia phage JL22, complete genome	99605	temperate	gb|AAK11270.1|ARO:3003385|Kaer_Omp36	98	61.333	8.42e-156			General Bacterial Porin with reduced permeability to beta-lactams	Kaer_Omp36	Omp	carbapenem;cephalosporin;monobactam;penicillin beta-lactam	reduced permeability to antibiotic
QHR63338.1	Blastp+HMMScan+PCM	MN688132.1	Enterobacter phage LAU1, complete genome	30772	temperate	gb|AAL02127.1|ARO:3001878|CTX-M-15	100	100	0	631.1	2.1e-192	CTX-M beta-lactamase	CTX-M-15	SBLs	cephalosporin;penicillin beta-lactam	antibiotic inactivation	Candidate_blaa	0.997	0.953	0.993	0.007	Ref	Very_likely_ref
YP_009914485.1	Blastp+HMMScan+PCM	NC_050152.1	Enterobacteria phage P7, complete genome	101660	temperate	gb|CAD09800.1|ARO:3000873|TEM-1	100	100	0	673.4	2.5e-205	TEM beta-lactamase	TEM-1	SBLs	cephalosporin;monobactam;penicillin beta-lactam	antibiotic inactivation	Candidate_blaa	0.995	0.888	0.971	0.029	Ref	Very_likely_ref
YP_009914497.1	Blastp	NC_050152.1	Enterobacteria phage P7, complete genome	101660	temperate	gb|AAK11270.1|ARO:3003385|Kaer_Omp36	99	61.478	2.38e-156			General Bacterial Porin with reduced permeability to beta-lactams	Kaer_Omp36	Omp	carbapenem;cephalosporin;monobactam;penicillin beta-lactam	reduced permeability to antibiotic
QGJ85711.1	Blastp+HMMScan+PCM	MN270263.1	Streptococcus phage phi-SsuFJSM5_rum, complete genome	49769	temperate	gb|AHE40557.1|ARO:3002626|ANT(6)-Ia	100	100	0	534.1	7e-163	ANT(6)	ANT(6)-Ia	ANT	aminoglycoside antibiotic	antibiotic inactivation	Candidate_ant	0.751	0.43	0.995	0.005	Ref	Fair_ref
QGJ85713.1	Blastp+HMMScan+PCM	MN270263.1	Streptococcus phage phi-SsuFJSM5_rum, complete genome	49769	temperate	gb|CAA26428.1|ARO:3002630|ANT(9)-Ia	98	64.341	2.57e-121	347.6	3.3e-106	ANT(9)	ANT(9)-Ia	ANT	aminoglycoside antibiotic	antibiotic inactivation	Candidate_ant	0.435	0.535	0.968	0.032	Ref	Not_a_ref
QGJ85710.1	HMMScan	MN270263.1	Streptococcus phage phi-SsuFJSM5_rum, complete genome	49769	temperate					66.9	2.3e-20	Methyltransf_18		Methyltransferase		antibiotic inactivation
QGJ85763.1	Blastp+HMMScan+PCM	MN270264.1	Streptococcus phage phi-SsuFJSM7_rum, complete genome	49769	temperate	gb|AHE40557.1|ARO:3002626|ANT(6)-Ia	100	100	0	534.1	7e-163	ANT(6)	ANT(6)-Ia	ANT	aminoglycoside antibiotic	antibiotic inactivation	Candidate_ant	0.751	0.43	0.995	0.005	Ref	Fair_ref
QGJ85765.1	Blastp+HMMScan+PCM	MN270264.1	Streptococcus phage phi-SsuFJSM7_rum, complete genome	49769	temperate	gb|CAA26428.1|ARO:3002630|ANT(9)-Ia	98	64.341	2.57e-121	347.6	3.3e-106	ANT(9)	ANT(9)-Ia	ANT	aminoglycoside antibiotic	antibiotic inactivation	Candidate_ant	0.435	0.535	0.968	0.032	Ref	Not_a_ref
QGJ85762.1	HMMScan	MN270264.1	Streptococcus phage phi-SsuFJSM7_rum, complete genome	49769	temperate					66.9	2.3e-20	Methyltransf_18		Methyltransferase		antibiotic inactivation
QBX31303.1	Blastp+HMMScan+PCM	MK448997.1	Streptococcus phage Javan630, complete genome	48058	temperate	gb|AHE40557.1|ARO:3002626|ANT(6)-Ia	100	100	0	534.1	7e-163	ANT(6)	ANT(6)-Ia	ANT	aminoglycoside antibiotic	antibiotic inactivation	Candidate_ant	0.751	0.43	0.995	0.005	Ref	Fair_ref
QBX31301.1	Blastp+HMMScan	MK448997.1	Streptococcus phage Javan630, complete genome	48058	temperate	gb|CAA26428.1|ARO:3002630|ANT(9)-Ia	96	64.729	7.53e-125	356.5	6.7e-109	ANT(9)	ANT(9)-Ia	ANT	aminoglycoside antibiotic	antibiotic inactivation	Candidate_ant	0.587	0.398	0.487	0.513	tneg	Not_a_ref
QBX31304.1	HMMScan	MK448997.1	Streptococcus phage Javan630, complete genome	48058	temperate					61.8	9.1e-19	Methyltransf_18		Methyltransferase		antibiotic inactivation
YP_009624869.1	Blastp+HMMScan+PCM	NC_042128.1	Escherichia phage RCS47, complete genome	115154	temperate	gb|AAD37413.1|ARO:3001060|SHV-2	100	100	0	667.9	1.2e-203	SHV beta-lactamase	SHV-2	SBLs	cephalosporin;penicillin beta-lactam	antibiotic inactivation	Candidate_blaa	0.996	0.929	0.982	0.018	Ref	Very_likely_ref
YP_009293523.1	Blastp+HMMScan+PCM	NC_031129.1	Salmonella phage SJ46, complete genome	103445	temperate	gb|WP_063860005.1|ARO:3005597|CTX-M-174	100	100	0	614	3.4e-187	CTX-M beta-lactamase	CTX-M-174	SBLs	cephalosporin	antibiotic inactivation	Candidate_blaa	0.995	0.93	0.947	0.053	Ref	Very_likely_ref
CAH1096103.1	Blastp+HMMScan	CAKLQF020000037.1	Acinetobacter phage MD-2021a strain 5899STDY8049186 genome assembly, contig: ERS3583562SCcontig000037, whole genome shotgun sequence	17181	temperate	gb|AAC23556.1|ARO:3002660|APH(6)-Id	100	99.64	0	492.5	3.4e-150	APH(6)	APH(6)-Id	APH	aminoglycoside antibiotic	antibiotic inactivation
CAH1096106.1	Blastp+HMMScan+PCM	CAKLQF020000037.1	Acinetobacter phage MD-2021a strain 5899STDY8049186 genome assembly, contig: ERS3583562SCcontig000037, whole genome shotgun sequence	17181	temperate	gb|ABK33456.1|ARO:3002639|APH(3'')-Ib	95	99.251	0	539.4	1.3e-164	APH(3'')	APH(3'')-Ib	APH	aminoglycoside antibiotic	antibiotic inactivation	Candidate_aph	0.944	0.554	0.963	0.037	Ref	Very_likely_ref
CAH1096421.1	Blastp+HMMScan	CAKLQH020000051.1	Acinetobacter phage MD-2021a strain 5899STDY8049191 genome assembly, contig: ERS3583567SCcontig000051, whole genome shotgun sequence	17145	temperate	gb|AAC23556.1|ARO:3002660|APH(6)-Id	100	99.64	0	492.5	3.4e-150	APH(6)	APH(6)-Id	APH	aminoglycoside antibiotic	antibiotic inactivation
CAH1096419.1	Blastp+HMMScan+PCM	CAKLQH020000051.1	Acinetobacter phage MD-2021a strain 5899STDY8049191 genome assembly, contig: ERS3583567SCcontig000051, whole genome shotgun sequence	17145	temperate	gb|ABK33456.1|ARO:3002639|APH(3'')-Ib	95	99.251	0	539.4	1.3e-164	APH(3'')	APH(3'')-Ib	APH	aminoglycoside antibiotic	antibiotic inactivation	Candidate_aph	0.944	0.554	0.963	0.037	Ref	Very_likely_ref
UOX38137.1	Blastp	ON032529.1	Salmonella phage SPF_0923, complete genome	35456	temperate	gb|CAA09666.1|ARO:3004122|Kpne_OmpK37	100	78.272	0			General Bacterial Porin with reduced permeability to beta-lactams	Kpne_OmpK37	Omp	carbapenem;cephalosporin;monobactam;penicillin beta-lactam	reduced permeability to antibiotic
UOX38133.1	Blastp+HMMScan	ON032529.1	Salmonella phage SPF_0923, complete genome	35456	temperate	gb|APB03214.1|ARO:3003980|tetA(58)	81	26.106	3.42e-19	124.6	4.4e-38	major facilitator superfamily (MFS) antibiotic efflux pump	tetA(58)	MFS	tetracycline antibiotic	antibiotic efflux
UOX38136.1	HMMScan	ON032529.1	Salmonella phage SPF_0923, complete genome	35456	temperate					98	5.7e-30	Usp		Stress Response		Other
AAQ65031.1	Blastp+HMMScan+PCM	AY319521.1	Salmonella phage SopEPhi, complete sequence	35155	temperate	gb|CAE51638.1|ARO:3002641|APH(3')-Ia	100	98.155	0	479.7	1.9e-146	APH(3')	APH(3')-Ia	APH	aminoglycoside antibiotic	antibiotic inactivation	Candidate_aph	0.99	0.433	0.985	0.015	Ref	Very_likely_ref
AGR48366.1	Blastp+HMMScan+PCM	KF030445.1	Escherichia phage 1720a-02, complete genome	47343	temperate	gb|AGV10830.1|ARO:3002647|APH(3')-IIIa	100	100	0	370.6	4.4e-113	APH(3')	APH(3')-IIIa	APH	aminoglycoside antibiotic	antibiotic inactivation	Candidate_aph	0.993	0.593	0.991	0.009	Ref	Very_likely_ref
AGR48358.1	Blastp+HMMScan	KF030445.1	Escherichia phage 1720a-02, complete genome	47343	temperate	gb|CAA23899.1|ARO:3002683|catA1	100	100	1.48e-170	323.8	4.5e-99	chloramphenicol acetyltransferase (CAT)	catA1	CAT	phenicol antibiotic	antibiotic inactivation
AEO93511.1	Blastp	JN638751.1	Bacillus phage G, complete genome	497513	temperate	gb|WP_004025678.1|ARO:3003305|Uure_gyrB_FLO	97	45.122	0			fluoroquinolone resistant gyrB	Uure_gyrB_FLO	Fluor_Res_DNA_Topo	aminocoumarin antibiotic;fluoroquinolone antibiotic	antibiotic target alteration
AEO93513.1	Blastp+HMMScan	JN638751.1	Bacillus phage G, complete genome	497513	temperate	gb|WP_000819088.1|ARO:3003296|Saur_gyrA_FLO	94	35.802	4.33e-146	620	5.4e-188	fluoroquinolone resistant gyrA	Saur_gyrA_FLO	Fluor_Res_DNA_Topo	fluoroquinolone antibiotic;nybomycin-like antibiotic	antibiotic target alteration
AEO93386.1	Blastp+HMMScan	JN638751.1	Bacillus phage G, complete genome	497513	temperate	gb|NP_217280.1|ARO:3004153|Mtub_thyA_PAS	91	31.496	6.81e-43	279.4	2.4e-85	aminosalicylate resistant thymidylate synthase	Mtub_thyA_PAS	thyA	salicylic acid antibiotic	antibiotic target alteration
AEO93387.1	Blastp+HMMScan+PCM	JN638751.1	Bacillus phage G, complete genome	497513	temperate	gb|BAE15963.1|ARO:3002868|dfrG	99	49.068	1.27e-53	187.3	1.5e-57	trimethoprim resistant dihydrofolate reductase dfr	dfrG	Dfr	diaminopyrimidine antibiotic	antibiotic target replacement	Candidate_dfra	0.958	0.813	0.985	0.015	Ref	Very_likely_ref
AEO93504.1	Blastp+HMMScan	JN638751.1	Bacillus phage G, complete genome	497513	temperate	gb|VWQ04088.1|ARO:3005041|mlaF	99	29.302	2.39e-23	118.8	2.6e-36	ATP-binding cassette (ABC) antibiotic efflux pump	mlaF	efflux-ABC	glycopeptide antibiotic;oxazolidinone antibiotic	antibiotic efflux
AEO93401.1	Blastp	JN638751.1	Bacillus phage G, complete genome	497513	temperate	gb|APB03222.1|ARO:3003992|rphB	62	23.871	1.22e-11			rifampin phosphotransferase	rphB	rphB	rifamycin antibiotic	antibiotic inactivation
AEO93578.1	HMMScan	JN638751.1	Bacillus phage G, complete genome	497513	temperate					180	5e-55	Thymidylat_synt	Thymidylat_synt	thyA	para-aminosalicylic acid	antibiotic target alteration
AEO93900.1	HMMScan	JN638751.1	Bacillus phage G, complete genome	497513	temperate					57.7	1.7e-17	Acetyltransf_3		Acetyltransferase	aminoglycoside	antibiotic inactivation
AEO93647.1	HMMScan	JN638751.1	Bacillus phage G, complete genome	497513	temperate					53.1	3e-16	Lactamase_B_2		MBLs	β-lactam	antibiotic inactivation	Candidate_blab3	0.737	0.627	0.003	0.997	tneg	Not_a_ref
UUG68110.1	Blastp	ON881243.1	Bacillus phage PK-3, complete genome	142569	temperate	gb|WP_004025678.1|ARO:3003305|Uure_gyrB_FLO	99	35.703	2.69e-114			fluoroquinolone resistant gyrB	Uure_gyrB_FLO	Fluor_Res_DNA_Topo	aminocoumarin antibiotic;fluoroquinolone antibiotic	antibiotic target alteration
UUG68091.1	Blastp+HMMScan	ON881243.1	Bacillus phage PK-3, complete genome	142569	temperate	gb|NP_217280.1|ARO:3004153|Mtub_thyA_PAS	89	36.604	2.76e-50	324.6	3.9e-99	aminosalicylate resistant thymidylate synthase	Mtub_thyA_PAS	thyA	salicylic acid antibiotic	antibiotic target alteration
UUG68109.1	Blastp+HMMScan	ON881243.1	Bacillus phage PK-3, complete genome	142569	temperate	gb|ABK64957.1|ARO:3007473|Mavi_gyrA_FLO	94	30.621	2.8e-102	527.1	6.5e-160	fluoroquinolone resistant gyrA	Mavi_gyrA_FLO	Fluor_Res_DNA_Topo	fluoroquinolone antibiotic;nybomycin-like antibiotic	antibiotic target alteration
UUG68090.1	Blastp+HMMScan+PCM	ON881243.1	Bacillus phage PK-3, complete genome	142569	temperate	gb|AAA25550.1|ARO:3003105|dfrA3	99	37.349	9.63e-33	164.7	1.3e-50	trimethoprim resistant dihydrofolate reductase dfr	dfrA3	Dfr	diaminopyrimidine antibiotic	antibiotic target replacement	Candidate_dfra	0.976	0.73	0.995	0.005	Ref	Very_likely_ref
QOV08330.1	Blastp	MW084976.1	Bacillus phage Kirov, complete genome	165667	temperate	gb|WP_004025678.1|ARO:3003305|Uure_gyrB_FLO	99	35.25	4.83e-114			fluoroquinolone resistant gyrB	Uure_gyrB_FLO	Fluor_Res_DNA_Topo	aminocoumarin antibiotic;fluoroquinolone antibiotic	antibiotic target alteration
QOV08277.1	Blastp+HMMScan	MW084976.1	Bacillus phage Kirov, complete genome	165667	temperate	gb|NP_217280.1|ARO:3004153|Mtub_thyA_PAS	97	32.028	2.3e-29	180.2	4.3e-55	aminosalicylate resistant thymidylate synthase	Mtub_thyA_PAS	thyA	salicylic acid antibiotic	antibiotic target alteration
QOV08275.1	Blastp+HMMScan+PCM	MW084976.1	Bacillus phage Kirov, complete genome	165667	temperate	gb|BAE15963.1|ARO:3002868|dfrG	89	32.934	2.03e-33	168.4	1e-51	trimethoprim resistant dihydrofolate reductase dfr	dfrG	Dfr	diaminopyrimidine antibiotic	antibiotic target replacement	Candidate_dfra	0.96	0.696	0.919	0.081	Ref	Very_likely_ref
QOV08329.1	Blastp+HMMScan	MW084976.1	Bacillus phage Kirov, complete genome	165667	temperate	gb|VEH83056.1|ARO:3007544|Erhu_gyrA_ENR	93	32.04	2.27e-101	510.1	9.1e-155	fluoroquinolone resistant gyrA	Erhu_gyrA_ENR	Fluor_Res_DNA_Topo	fluoroquinolone antibiotic;nybomycin-like antibiotic	antibiotic target alteration
UUV46019.1	Blastp	ON548417.1	Bacillus phage vB_BanS-Thrax1, complete genome	167267	temperate	gb|WP_004025678.1|ARO:3003305|Uure_gyrB_FLO	99	35.542	9.26e-112			fluoroquinolone resistant gyrB	Uure_gyrB_FLO	Fluor_Res_DNA_Topo	aminocoumarin antibiotic;fluoroquinolone antibiotic	antibiotic target alteration
UUV45963.1	Blastp+HMMScan	ON548417.1	Bacillus phage vB_BanS-Thrax1, complete genome	167267	temperate	gb|NP_217280.1|ARO:3004153|Mtub_thyA_PAS	98	34.859	1.76e-52	310.1	1e-94	aminosalicylate resistant thymidylate synthase	Mtub_thyA_PAS	thyA	salicylic acid antibiotic	antibiotic target alteration
UUV46018.1	Blastp+HMMScan	ON548417.1	Bacillus phage vB_BanS-Thrax1, complete genome	167267	temperate	gb|VEH83056.1|ARO:3007544|Erhu_gyrA_ENR	98	31.394	1.83e-98	510.3	7.7e-155	fluoroquinolone resistant gyrA	Erhu_gyrA_ENR	Fluor_Res_DNA_Topo	fluoroquinolone antibiotic;nybomycin-like antibiotic	antibiotic target alteration
UUV45962.1	Blastp+HMMScan+PCM	ON548417.1	Bacillus phage vB_BanS-Thrax1, complete genome	167267	temperate	gb|CAE53424.1|ARO:3003016|dfrA20	91	40	3.31e-37	174.7	1.1e-53	trimethoprim resistant dihydrofolate reductase dfr	dfrA20	Dfr	diaminopyrimidine antibiotic	antibiotic target replacement	Candidate_dfra	0.966	0.707	0.979	0.021	Ref	Very_likely_ref
UUV46524.1	Blastp	ON548419.1	Bacillus phage vB_BanS-Thrax3, complete genome	168817	temperate	gb|WP_004025678.1|ARO:3003305|Uure_gyrB_FLO	99	35.392	6.2e-112			fluoroquinolone resistant gyrB	Uure_gyrB_FLO	Fluor_Res_DNA_Topo	aminocoumarin antibiotic;fluoroquinolone antibiotic	antibiotic target alteration
UUV46468.1	Blastp+HMMScan	ON548419.1	Bacillus phage vB_BanS-Thrax3, complete genome	168817	temperate	gb|NP_217280.1|ARO:3004153|Mtub_thyA_PAS	98	34.859	2.05e-52	310.2	9.7e-95	aminosalicylate resistant thymidylate synthase	Mtub_thyA_PAS	thyA	salicylic acid antibiotic	antibiotic target alteration
UUV46523.1	Blastp+HMMScan	ON548419.1	Bacillus phage vB_BanS-Thrax3, complete genome	168817	temperate	gb|WP_001289569.1|ARO:3003312|Saur_parC_FLO	94	31.014	2.1e-86	511.2	4.3e-155	fluoroquinolone resistant parC	Saur_parC_FLO	Fluor_Res_DNA_Topo	fluoroquinolone antibiotic	antibiotic target alteration
UUV46466.1	Blastp+HMMScan+PCM	ON548419.1	Bacillus phage vB_BanS-Thrax3, complete genome	168817	temperate	gb|CBL80435.1|ARO:3002869|dfrK	91	32.515	9.94e-34	176	4.5e-54	trimethoprim resistant dihydrofolate reductase dfr	dfrK	Dfr	diaminopyrimidine antibiotic	antibiotic target replacement	Candidate_dfra	0.967	0.698	0.963	0.037	Ref	Very_likely_ref
AYP68325.1	Blastp	MH884508.1	Bacillus phage vB_BcoS-136, complete genome	160590	temperate	gb|WP_004025678.1|ARO:3003305|Uure_gyrB_FLO	98	35.42	4.36e-111			fluoroquinolone resistant gyrB	Uure_gyrB_FLO	Fluor_Res_DNA_Topo	aminocoumarin antibiotic;fluoroquinolone antibiotic	antibiotic target alteration
AYP68289.1	Blastp+HMMScan	MH884508.1	Bacillus phage vB_BcoS-136, complete genome	160590	temperate	gb|NP_217280.1|ARO:3004153|Mtub_thyA_PAS	90	31.273	8.13e-36	258.6	5.5e-79	aminosalicylate resistant thymidylate synthase	Mtub_thyA_PAS	thyA	salicylic acid antibiotic	antibiotic target alteration
AYP68324.1	Blastp+HMMScan	MH884508.1	Bacillus phage vB_BcoS-136, complete genome	160590	temperate	gb|AJF82744.1|ARO:3003817|Abau_gyrA_FLO	95	30.499	3.91e-93	525.7	1.7e-159	fluoroquinolone resistant gyrA	Abau_gyrA_FLO	Fluor_Res_DNA_Topo	fluoroquinolone antibiotic;nybomycin-like antibiotic	antibiotic target alteration
AYP68288.1	Blastp+HMMScan+PCM	MH884508.1	Bacillus phage vB_BcoS-136, complete genome	160590	temperate	gb|AAA25550.1|ARO:3003105|dfrA3	99	35.758	4.44e-31	177.4	1.7e-54	trimethoprim resistant dihydrofolate reductase dfr	dfrA3	Dfr	diaminopyrimidine antibiotic	antibiotic target replacement	Candidate_dfra	0.963	0.654	0.97	0.03	Ref	Very_likely_ref
UGO50995.1	Blastp	OK499992.1	Bacillus phage vB_BanS_Nate, complete genome	166879	temperate	gb|WP_004025678.1|ARO:3003305|Uure_gyrB_FLO	98	34.404	6.5e-102			fluoroquinolone resistant gyrB	Uure_gyrB_FLO	Fluor_Res_DNA_Topo	aminocoumarin antibiotic;fluoroquinolone antibiotic	antibiotic target alteration
UGO51043.1	Blastp+HMMScan	OK499992.1	Bacillus phage vB_BanS_Nate, complete genome	166879	temperate	gb|NP_217280.1|ARO:3004153|Mtub_thyA_PAS	97	29.643	1.18e-23	171.5	1.9e-52	aminosalicylate resistant thymidylate synthase	Mtub_thyA_PAS	thyA	salicylic acid antibiotic	antibiotic target alteration
UGO50996.1	Blastp+HMMScan	OK499992.1	Bacillus phage vB_BanS_Nate, complete genome	166879	temperate	gb|WP_000202252.1|ARO:3003818|Abau_parC_FLO	97	31.461	2.41e-99	504.9	3.4e-153	fluoroquinolone resistant parC	Abau_parC_FLO	Fluor_Res_DNA_Topo	fluoroquinolone antibiotic	antibiotic target alteration
UGO51045.1	Blastp+HMMScan	OK499992.1	Bacillus phage vB_BanS_Nate, complete genome	166879	temperate	gb|CBL80435.1|ARO:3002869|dfrK	93	35.583	1.12e-35	177.7	1.4e-54	trimethoprim resistant dihydrofolate reductase dfr	dfrK	Dfr	diaminopyrimidine antibiotic	antibiotic target replacement
UGO51015.1	HMMScan	OK499992.1	Bacillus phage vB_BanS_Nate, complete genome	166879	temperate					55.8	5.1e-17	Lactamase_B		MBLs	β-lactam	antibiotic inactivation
AKQ08440.1	Blastp	KT070867.1	Bacillus phage PBC2, complete genome	168689	temperate	gb|WP_004025678.1|ARO:3003305|Uure_gyrB_FLO	99	33.08	1.03e-99			fluoroquinolone resistant gyrB	Uure_gyrB_FLO	Fluor_Res_DNA_Topo	aminocoumarin antibiotic;fluoroquinolone antibiotic	antibiotic target alteration
AKQ08441.1	Blastp+HMMScan	KT070867.1	Bacillus phage PBC2, complete genome	168689	temperate	gb|WP_000819088.1|ARO:3003296|Saur_gyrA_FLO	97	29.542	1.87e-91	509.4	1.4e-154	fluoroquinolone resistant gyrA	Saur_gyrA_FLO	Fluor_Res_DNA_Topo	fluoroquinolone antibiotic;nybomycin-like antibiotic	antibiotic target alteration
AKQ08493.1	Blastp+HMMScan	KT070867.1	Bacillus phage PBC2, complete genome	168689	temperate	gb|NP_217280.1|ARO:3004153|Mtub_thyA_PAS	98	34.397	3.48e-51	311.6	3.7e-95	aminosalicylate resistant thymidylate synthase	Mtub_thyA_PAS	thyA	salicylic acid antibiotic	antibiotic target alteration
AKQ08495.1	Blastp+HMMScan+PCM	KT070867.1	Bacillus phage PBC2, complete genome	168689	temperate	gb|CBL80435.1|ARO:3002869|dfrK	92	31.707	3.97e-33	179.6	3.5e-55	trimethoprim resistant dihydrofolate reductase dfr	dfrK	Dfr	diaminopyrimidine antibiotic	antibiotic target replacement	Candidate_dfra	0.967	0.719	0.956	0.044	Ref	Very_likely_ref
YP_008873386.1	Blastp	NC_023007.1	Bacillus phage vB_BanS-Tsamsa, complete genome	168876	temperate	gb|WP_004025678.1|ARO:3003305|Uure_gyrB_FLO	99	32.569	2.39e-97			fluoroquinolone resistant gyrB	Uure_gyrB_FLO	Fluor_Res_DNA_Topo	aminocoumarin antibiotic;fluoroquinolone antibiotic	antibiotic target alteration
YP_008873440.1	Blastp+HMMScan	NC_023007.1	Bacillus phage vB_BanS-Tsamsa, complete genome	168876	temperate	gb|NP_217280.1|ARO:3004153|Mtub_thyA_PAS	97	31.317	1.06e-29	180.3	4.1e-55	aminosalicylate resistant thymidylate synthase	Mtub_thyA_PAS	thyA	salicylic acid antibiotic	antibiotic target alteration
YP_008873387.1	Blastp+HMMScan	NC_023007.1	Bacillus phage vB_BanS-Tsamsa, complete genome	168876	temperate	gb|WP_000202252.1|ARO:3003818|Abau_parC_FLO	97	31.837	2.14e-93	492.1	2.5e-149	fluoroquinolone resistant parC	Abau_parC_FLO	Fluor_Res_DNA_Topo	fluoroquinolone antibiotic	antibiotic target alteration
YP_008873442.1	Blastp+HMMScan+PCM	NC_023007.1	Bacillus phage vB_BanS-Tsamsa, complete genome	168876	temperate	gb|WP_000949574.1|ARO:3005348|DfrA36	93	40.476	2.11e-35	164.4	1.7e-50	trimethoprim resistant dihydrofolate reductase dfr	DfrA36	Dfr	diaminopyrimidine antibiotic	antibiotic target replacement	Candidate_dfra	0.972	0.632	0.951	0.049	Ref	Very_likely_ref
UGO50728.1	Blastp	OK499991.1	Bacillus phage vB_BanS_Sophrita, complete genome	167995	temperate	gb|WP_004025678.1|ARO:3003305|Uure_gyrB_FLO	99	32.681	3.42e-97			fluoroquinolone resistant gyrB	Uure_gyrB_FLO	Fluor_Res_DNA_Topo	aminocoumarin antibiotic;fluoroquinolone antibiotic	antibiotic target alteration
UGO50773.1	Blastp+HMMScan	OK499991.1	Bacillus phage vB_BanS_Sophrita, complete genome	167995	temperate	gb|NP_217280.1|ARO:3004153|Mtub_thyA_PAS	97	28.929	4.01e-29	193.6	3.6e-59	aminosalicylate resistant thymidylate synthase	Mtub_thyA_PAS	thyA	salicylic acid antibiotic	antibiotic target alteration
UGO50729.1	Blastp+HMMScan	OK499991.1	Bacillus phage vB_BanS_Sophrita, complete genome	167995	temperate	gb|CBW16027.1|ARO:3003924|Hpin_gyrA_FLO	95	27.651	2.88e-83	502.9	1.3e-152	fluoroquinolone resistant gyrA	Hpin_gyrA_FLO	Fluor_Res_DNA_Topo	fluoroquinolone antibiotic;nybomycin-like antibiotic	antibiotic target alteration
UGO50775.1	Blastp+HMMScan+PCM	OK499991.1	Bacillus phage vB_BanS_Sophrita, complete genome	167995	temperate	gb|AAA25550.1|ARO:3003105|dfrA3	96	35.802	2.46e-30	167	2.7e-51	trimethoprim resistant dihydrofolate reductase dfr	dfrA3	Dfr	diaminopyrimidine antibiotic	antibiotic target replacement	Candidate_dfra	0.963	0.718	0.98	0.02	Ref	Very_likely_ref
UGO50746.1	HMMScan	OK499991.1	Bacillus phage vB_BanS_Sophrita, complete genome	167995	temperate					47	2.6e-14	Lactamase_B		MBLs	β-lactam	antibiotic inactivation
QIW89805.1	Blastp	MT254578.1	Bacillus phage Izhevsk, complete genome	168638	temperate	gb|WP_004025678.1|ARO:3003305|Uure_gyrB_FLO	99	32.569	2.29e-97			fluoroquinolone resistant gyrB	Uure_gyrB_FLO	Fluor_Res_DNA_Topo	aminocoumarin antibiotic;fluoroquinolone antibiotic	antibiotic target alteration
QIW89859.1	Blastp+HMMScan	MT254578.1	Bacillus phage Izhevsk, complete genome	168638	temperate	gb|NP_217280.1|ARO:3004153|Mtub_thyA_PAS	97	31.673	8.98e-31	178.9	1.1e-54	aminosalicylate resistant thymidylate synthase	Mtub_thyA_PAS	thyA	salicylic acid antibiotic	antibiotic target alteration
QIW89806.1	Blastp+HMMScan	MT254578.1	Bacillus phage Izhevsk, complete genome	168638	temperate	gb|WP_000202252.1|ARO:3003818|Abau_parC_FLO	97	32.398	4.66e-96	493	1.3e-149	fluoroquinolone resistant parC	Abau_parC_FLO	Fluor_Res_DNA_Topo	fluoroquinolone antibiotic	antibiotic target alteration
QIW89861.1	Blastp+HMMScan+PCM	MT254578.1	Bacillus phage Izhevsk, complete genome	168638	temperate	gb|WP_000949574.1|ARO:3005348|DfrA36	93	40.476	2.11e-35	164.4	1.7e-50	trimethoprim resistant dihydrofolate reductase dfr	DfrA36	Dfr	diaminopyrimidine antibiotic	antibiotic target replacement	Candidate_dfra	0.975	0.618	0.95	0.05	Ref	Very_likely_ref
QIW89825.1	HMMScan	MT254578.1	Bacillus phage Izhevsk, complete genome	168638	temperate					52.4	5.4e-16	Lactamase_B		MBLs	β-lactam	antibiotic inactivation
UUV46271.1	Blastp	ON548418.1	Bacillus phage vB_BanS-Thrax2, complete genome	164774	temperate	gb|WP_004025678.1|ARO:3003305|Uure_gyrB_FLO	98	32.822	1.01e-96			fluoroquinolone resistant gyrB	Uure_gyrB_FLO	Fluor_Res_DNA_Topo	aminocoumarin antibiotic;fluoroquinolone antibiotic	antibiotic target alteration
UUV46218.1	Blastp+HMMScan	ON548418.1	Bacillus phage vB_BanS-Thrax2, complete genome	164774	temperate	gb|NP_217280.1|ARO:3004153|Mtub_thyA_PAS	92	29.057	3.41e-23	175.3	1.3e-53	aminosalicylate resistant thymidylate synthase	Mtub_thyA_PAS	thyA	salicylic acid antibiotic	antibiotic target alteration
UUV46270.1	Blastp+HMMScan	ON548418.1	Bacillus phage vB_BanS-Thrax2, complete genome	164774	temperate	gb|WP_000202252.1|ARO:3003818|Abau_parC_FLO	97	32.178	1.14e-99	509.4	1.4e-154	fluoroquinolone resistant parC	Abau_parC_FLO	Fluor_Res_DNA_Topo	fluoroquinolone antibiotic	antibiotic target alteration
UUV46216.1	Blastp+HMMScan+PCM	ON548418.1	Bacillus phage vB_BanS-Thrax2, complete genome	164774	temperate	gb|AAA25550.1|ARO:3003105|dfrA3	93	42.073	1.01e-36	173.6	2.5e-53	trimethoprim resistant dihydrofolate reductase dfr	dfrA3	Dfr	diaminopyrimidine antibiotic	antibiotic target replacement	Candidate_dfra	0.986	0.833	0.997	0.003	Ref	Very_likely_ref
UUV46250.1	HMMScan	ON548418.1	Bacillus phage vB_BanS-Thrax2, complete genome	164774	temperate					41.4	1.3e-12	Lactamase_B		MBLs	β-lactam	antibiotic inactivation
UUV47050.1	Blastp	ON548421.1	Bacillus phage vB_BanS-Thrax5, complete genome	157022	temperate	gb|WP_004025678.1|ARO:3003305|Uure_gyrB_FLO	98	32.774	1.57e-96			fluoroquinolone resistant gyrB	Uure_gyrB_FLO	Fluor_Res_DNA_Topo	aminocoumarin antibiotic;fluoroquinolone antibiotic	antibiotic target alteration
UUV47001.1	Blastp+HMMScan	ON548421.1	Bacillus phage vB_BanS-Thrax5, complete genome	157022	temperate	gb|NP_217280.1|ARO:3004153|Mtub_thyA_PAS	97	28.214	5.46e-25	190.2	3.8e-58	aminosalicylate resistant thymidylate synthase	Mtub_thyA_PAS	thyA	salicylic acid antibiotic	antibiotic target alteration
UUV47049.1	Blastp+HMMScan	ON548421.1	Bacillus phage vB_BanS-Thrax5, complete genome	157022	temperate	gb|AAL82403.1|ARO:3003297|Bbac_gyrA_FLO	97	29.317	1.45e-94	515.9	1.6e-156	fluoroquinolone resistant gyrA	Bbac_gyrA_FLO	Fluor_Res_DNA_Topo	fluoroquinolone antibiotic;nybomycin-like antibiotic	antibiotic target alteration
UUV46999.1	Blastp+HMMScan+PCM	ON548421.1	Bacillus phage vB_BanS-Thrax5, complete genome	157022	temperate	gb|CAL48457.1|ARO:3002857|dfrA26	96	38.922	2.36e-33	167.2	2.3e-51	trimethoprim resistant dihydrofolate reductase dfr	dfrA26	Dfr	diaminopyrimidine antibiotic	antibiotic target replacement	Candidate_dfra	0.955	0.716	0.995	0.005	Ref	Very_likely_ref
UUV47032.1	HMMScan	ON548421.1	Bacillus phage vB_BanS-Thrax5, complete genome	157022	temperate					44.7	1.3e-13	Lactamase_B		MBLs	β-lactam	antibiotic inactivation
AZU98861.1	Blastp	MK288021.1	Bacillus phage pW2, complete genome	160627	temperate	gb|WP_004025678.1|ARO:3003305|Uure_gyrB_FLO	99	33.183	9.1e-97			fluoroquinolone resistant gyrB	Uure_gyrB_FLO	Fluor_Res_DNA_Topo	aminocoumarin antibiotic;fluoroquinolone antibiotic	antibiotic target alteration
AZU98898.1	Blastp+HMMScan	MK288021.1	Bacillus phage pW2, complete genome	160627	temperate	gb|NP_217280.1|ARO:3004153|Mtub_thyA_PAS	97	28.929	1e-24	175.8	9.3e-54	aminosalicylate resistant thymidylate synthase	Mtub_thyA_PAS	thyA	salicylic acid antibiotic	antibiotic target alteration
AZU98862.1	Blastp+HMMScan	MK288021.1	Bacillus phage pW2, complete genome	160627	temperate	gb|CBW16027.1|ARO:3003924|Hpin_gyrA_FLO	95	27.651	3.79e-83	501.1	4.7e-152	fluoroquinolone resistant gyrA	Hpin_gyrA_FLO	Fluor_Res_DNA_Topo	fluoroquinolone antibiotic;nybomycin-like antibiotic	antibiotic target alteration
AZU98900.1	Blastp+HMMScan+PCM	MK288021.1	Bacillus phage pW2, complete genome	160627	temperate	gb|AAA25550.1|ARO:3003105|dfrA3	96	35.802	1.49e-30	167.3	2.1e-51	trimethoprim resistant dihydrofolate reductase dfr	dfrA3	Dfr	diaminopyrimidine antibiotic	antibiotic target replacement	Candidate_dfra	0.963	0.778	0.979	0.021	Ref	Very_likely_ref
AZU98877.1	HMMScan	MK288021.1	Bacillus phage pW2, complete genome	160627	temperate					45.7	6.3e-14	Lactamase_B		MBLs	β-lactam	antibiotic inactivation
UUV46785.1	Blastp	ON548420.1	Bacillus phage vB_BanS-Thrax4, complete genome	169483	temperate	gb|WP_004025678.1|ARO:3003305|Uure_gyrB_FLO	99	32.11	2.03e-96			fluoroquinolone resistant gyrB	Uure_gyrB_FLO	Fluor_Res_DNA_Topo	aminocoumarin antibiotic;fluoroquinolone antibiotic	antibiotic target alteration
UUV46733.1	Blastp+HMMScan	ON548420.1	Bacillus phage vB_BanS-Thrax4, complete genome	169483	temperate	gb|NP_217280.1|ARO:3004153|Mtub_thyA_PAS	97	31.317	2.33e-30	179.9	5.5e-55	aminosalicylate resistant thymidylate synthase	Mtub_thyA_PAS	thyA	salicylic acid antibiotic	antibiotic target alteration
UUV46784.1	Blastp+HMMScan	ON548420.1	Bacillus phage vB_BanS-Thrax4, complete genome	169483	temperate	gb|WP_000202252.1|ARO:3003818|Abau_parC_FLO	97	32.398	1.48e-96	493.3	1.1e-149	fluoroquinolone resistant parC	Abau_parC_FLO	Fluor_Res_DNA_Topo	fluoroquinolone antibiotic	antibiotic target alteration
UUV46731.1	Blastp+HMMScan+PCM	ON548420.1	Bacillus phage vB_BanS-Thrax4, complete genome	169483	temperate	gb|WP_000949574.1|ARO:3005348|DfrA36	94	40.476	4.12e-36	165.7	6.5e-51	trimethoprim resistant dihydrofolate reductase dfr	DfrA36	Dfr	diaminopyrimidine antibiotic	antibiotic target replacement	Candidate_dfra	0.973	0.77	0.958	0.042	Ref	Very_likely_ref
QQO97587.1	Blastp	MT732451.1	Maribacter phage Molly_1, complete genome	124695	lytic	gb|WP_004025678.1|ARO:3003305|Uure_gyrB_FLO	98	32.769	1.09e-96			fluoroquinolone resistant gyrB	Uure_gyrB_FLO	Fluor_Res_DNA_Topo	aminocoumarin antibiotic;fluoroquinolone antibiotic	antibiotic target alteration
QQO97393.1	Blastp+HMMScan	MT732451.1	Maribacter phage Molly_1, complete genome	124695	lytic	gb|NP_217280.1|ARO:3004153|Mtub_thyA_PAS	69	20.884	1.64e-07	145.6	1.5e-44	aminosalicylate resistant thymidylate synthase	Mtub_thyA_PAS	thyA	salicylic acid antibiotic	antibiotic target alteration
QQO97390.1	Blastp	MT732451.1	Maribacter phage Molly_1, complete genome	124695	lytic	gb|AAC75089.1|ARO:3003577|ugd	63	28.723	9.19e-12			pmr phosphoethanolamine transferase	ugd	pmr phosphoethanolamine transferase	peptide antibiotic	antibiotic target alteration
QQO97585.1	HMMScan	MT732451.1	Maribacter phage Molly_1, complete genome	124695	lytic					152.2	1.4e-46	Fluor_Res_DNA_Topo	Fluor_Res_DNA_Topo	Fluor_Res_DNA_Topo	fluoroquinolone antibiotic;nybomycin-like antibiotic	antibiotic target alteration
QQO97987.1	Blastp	MT732453.1	Maribacter phage Molly_3, complete genome	124695	lytic	gb|WP_004025678.1|ARO:3003305|Uure_gyrB_FLO	98	32.769	1.09e-96			fluoroquinolone resistant gyrB	Uure_gyrB_FLO	Fluor_Res_DNA_Topo	aminocoumarin antibiotic;fluoroquinolone antibiotic	antibiotic target alteration
QQO97793.1	Blastp+HMMScan	MT732453.1	Maribacter phage Molly_3, complete genome	124695	lytic	gb|NP_217280.1|ARO:3004153|Mtub_thyA_PAS	69	20.884	1.64e-07	145.6	1.5e-44	aminosalicylate resistant thymidylate synthase	Mtub_thyA_PAS	thyA	salicylic acid antibiotic	antibiotic target alteration
QQO97790.1	Blastp	MT732453.1	Maribacter phage Molly_3, complete genome	124695	lytic	gb|AAC75089.1|ARO:3003577|ugd	63	28.723	9.19e-12			pmr phosphoethanolamine transferase	ugd	pmr phosphoethanolamine transferase	peptide antibiotic	antibiotic target alteration
QQO97985.1	HMMScan	MT732453.1	Maribacter phage Molly_3, complete genome	124695	lytic					155.7	1.3e-47	Fluor_Res_DNA_Topo	Fluor_Res_DNA_Topo	Fluor_Res_DNA_Topo	fluoroquinolone antibiotic;nybomycin-like antibiotic	antibiotic target alteration
QQO98187.1	Blastp	MT732454.1	Maribacter phage Molly_4, complete genome	125038	lytic	gb|WP_004025678.1|ARO:3003305|Uure_gyrB_FLO	98	32.769	1.09e-96			fluoroquinolone resistant gyrB	Uure_gyrB_FLO	Fluor_Res_DNA_Topo	aminocoumarin antibiotic;fluoroquinolone antibiotic	antibiotic target alteration
QQO97993.1	Blastp+HMMScan	MT732454.1	Maribacter phage Molly_4, complete genome	125038	lytic	gb|NP_217280.1|ARO:3004153|Mtub_thyA_PAS	69	20.884	1e-07	146.1	1.1e-44	aminosalicylate resistant thymidylate synthase	Mtub_thyA_PAS	thyA	salicylic acid antibiotic	antibiotic target alteration
QQO97990.1	Blastp	MT732454.1	Maribacter phage Molly_4, complete genome	125038	lytic	gb|AAC75089.1|ARO:3003577|ugd	63	28.723	2.44e-12			pmr phosphoethanolamine transferase	ugd	pmr phosphoethanolamine transferase	peptide antibiotic	antibiotic target alteration
QQO98185.1	HMMScan	MT732454.1	Maribacter phage Molly_4, complete genome	125038	lytic					155.7	1.2e-47	Fluor_Res_DNA_Topo	Fluor_Res_DNA_Topo	Fluor_Res_DNA_Topo	fluoroquinolone antibiotic;nybomycin-like antibiotic	antibiotic target alteration
QQO98387.1	Blastp	MT732455.1	Maribacter phage Molly_5, complete genome	124898	lytic	gb|WP_004025678.1|ARO:3003305|Uure_gyrB_FLO	98	32.769	1.09e-96			fluoroquinolone resistant gyrB	Uure_gyrB_FLO	Fluor_Res_DNA_Topo	aminocoumarin antibiotic;fluoroquinolone antibiotic	antibiotic target alteration
QQO98193.1	Blastp+HMMScan	MT732455.1	Maribacter phage Molly_5, complete genome	124898	lytic	gb|NP_217280.1|ARO:3004153|Mtub_thyA_PAS	69	20.884	1e-07	146.1	1.1e-44	aminosalicylate resistant thymidylate synthase	Mtub_thyA_PAS	thyA	salicylic acid antibiotic	antibiotic target alteration
QQO98190.1	Blastp	MT732455.1	Maribacter phage Molly_5, complete genome	124898	lytic	gb|AAC75089.1|ARO:3003577|ugd	63	28.723	2.44e-12			pmr phosphoethanolamine transferase	ugd	pmr phosphoethanolamine transferase	peptide antibiotic	antibiotic target alteration
QQO98385.1	HMMScan	MT732455.1	Maribacter phage Molly_5, complete genome	124898	lytic					155.7	1.2e-47	Fluor_Res_DNA_Topo	Fluor_Res_DNA_Topo	Fluor_Res_DNA_Topo	fluoroquinolone antibiotic;nybomycin-like antibiotic	antibiotic target alteration
QQO97787.1	Blastp	MT732452.1	Maribacter phage Molly_2, complete genome	124695	lytic	gb|WP_004025678.1|ARO:3003305|Uure_gyrB_FLO	98	32.769	4.03e-96			fluoroquinolone resistant gyrB	Uure_gyrB_FLO	Fluor_Res_DNA_Topo	aminocoumarin antibiotic;fluoroquinolone antibiotic	antibiotic target alteration
QQO97593.1	Blastp+HMMScan	MT732452.1	Maribacter phage Molly_2, complete genome	124695	lytic	gb|NP_217280.1|ARO:3004153|Mtub_thyA_PAS	69	20.884	1.64e-07	145.6	1.5e-44	aminosalicylate resistant thymidylate synthase	Mtub_thyA_PAS	thyA	salicylic acid antibiotic	antibiotic target alteration
QQO97590.1	Blastp	MT732452.1	Maribacter phage Molly_2, complete genome	124695	lytic	gb|AAC75089.1|ARO:3003577|ugd	63	28.723	9.19e-12			pmr phosphoethanolamine transferase	ugd	pmr phosphoethanolamine transferase	peptide antibiotic	antibiotic target alteration
QQO97785.1	HMMScan	MT732452.1	Maribacter phage Molly_2, complete genome	124695	lytic					152.2	1.4e-46	Fluor_Res_DNA_Topo	Fluor_Res_DNA_Topo	Fluor_Res_DNA_Topo	fluoroquinolone antibiotic;nybomycin-like antibiotic	antibiotic target alteration
QQO97385.1	Blastp	MT732450.1	Maribacter phage Colly_1, complete genome	124169	lytic	gb|WP_004025678.1|ARO:3003305|Uure_gyrB_FLO	98	32.462	6.48e-96			fluoroquinolone resistant gyrB	Uure_gyrB_FLO	Fluor_Res_DNA_Topo	aminocoumarin antibiotic;fluoroquinolone antibiotic	antibiotic target alteration
QQO97386.1	Blastp	MT732450.1	Maribacter phage Colly_1, complete genome	124169	lytic	gb|AAC75089.1|ARO:3003577|ugd	63	28.622	5.66e-12			pmr phosphoethanolamine transferase	ugd	pmr phosphoethanolamine transferase	peptide antibiotic	antibiotic target alteration
QQO97383.1	HMMScan	MT732450.1	Maribacter phage Colly_1, complete genome	124169	lytic					155.7	1.2e-47	Fluor_Res_DNA_Topo	Fluor_Res_DNA_Topo	Fluor_Res_DNA_Topo	fluoroquinolone antibiotic;nybomycin-like antibiotic	antibiotic target alteration
QQO97198.1	HMMScan	MT732450.1	Maribacter phage Colly_1, complete genome	124169	lytic					140.7	4.9e-43	Thymidylat_synt	Thymidylat_synt	thyA	para-aminosalicylic acid	antibiotic target alteration
UNH58451.1	Blastp	OM634653.1	Bacillus phage vB_BsuS_PJN02, complete genome	165868	temperate	gb|WP_004025678.1|ARO:3003305|Uure_gyrB_FLO	99	32.424	2.45e-91			fluoroquinolone resistant gyrB	Uure_gyrB_FLO	Fluor_Res_DNA_Topo	aminocoumarin antibiotic;fluoroquinolone antibiotic	antibiotic target alteration
UNH58419.1	Blastp+HMMScan	OM634653.1	Bacillus phage vB_BsuS_PJN02, complete genome	165868	temperate	gb|NP_217280.1|ARO:3004153|Mtub_thyA_PAS	88	38.462	2.82e-33	221.3	1.3e-67	aminosalicylate resistant thymidylate synthase	Mtub_thyA_PAS	thyA	salicylic acid antibiotic	antibiotic target alteration
UNH58421.1	Blastp+HMMScan	OM634653.1	Bacillus phage vB_BsuS_PJN02, complete genome	165868	temperate	gb|NP_217280.1|ARO:3004153|Mtub_thyA_PAS	86	35.354	2.6e-12	79.9	1.7e-24	aminosalicylate resistant thymidylate synthase	Mtub_thyA_PAS	thyA	salicylic acid antibiotic	antibiotic target alteration
UNH58450.1	Blastp+HMMScan	OM634653.1	Bacillus phage vB_BsuS_PJN02, complete genome	165868	temperate	gb|VEH83056.1|ARO:3007544|Erhu_gyrA_ENR	95	31.978	5.48e-105	526.7	8.7e-160	fluoroquinolone resistant gyrA	Erhu_gyrA_ENR	Fluor_Res_DNA_Topo	fluoroquinolone antibiotic;nybomycin-like antibiotic	antibiotic target alteration
UNH58417.1	Blastp+HMMScan+PCM	OM634653.1	Bacillus phage vB_BsuS_PJN02, complete genome	165868	temperate	gb|AAA25550.1|ARO:3003105|dfrA3	99	37.349	9.43e-33	165	1.1e-50	trimethoprim resistant dihydrofolate reductase dfr	dfrA3	Dfr	diaminopyrimidine antibiotic	antibiotic target replacement	Candidate_dfra	0.978	0.722	0.99	0.01	Ref	Very_likely_ref
UPG35845.1	Blastp	ON133270.1	Bacillus phage 2S-4, complete genome	162435	temperate	gb|WP_004025678.1|ARO:3003305|Uure_gyrB_FLO	99	32.424	2.45e-91			fluoroquinolone resistant gyrB	Uure_gyrB_FLO	Fluor_Res_DNA_Topo	aminocoumarin antibiotic;fluoroquinolone antibiotic	antibiotic target alteration
UPG35842.1	Blastp+HMMScan+PCM	ON133270.1	Bacillus phage 2S-4, complete genome	162435	temperate	gb|AAA25550.1|ARO:3003105|dfrA3	99	37.349	9.43e-33	165	1.1e-50	trimethoprim resistant dihydrofolate reductase dfr	dfrA3	Dfr	diaminopyrimidine antibiotic	antibiotic target replacement	Candidate_dfra	0.978	0.722	0.99	0.01	Ref	Very_likely_ref
UNY48933.1	Blastp	OM236516.1	Bacillus phage FADO, complete genome	164756	temperate	gb|WP_004025678.1|ARO:3003305|Uure_gyrB_FLO	99	32.273	8.38e-91			fluoroquinolone resistant gyrB	Uure_gyrB_FLO	Fluor_Res_DNA_Topo	aminocoumarin antibiotic;fluoroquinolone antibiotic	antibiotic target alteration
UNY48901.1	Blastp+HMMScan	OM236516.1	Bacillus phage FADO, complete genome	164756	temperate	gb|NP_217280.1|ARO:3004153|Mtub_thyA_PAS	90	34.307	7.27e-47	315.4	2.6e-96	aminosalicylate resistant thymidylate synthase	Mtub_thyA_PAS	thyA	salicylic acid antibiotic	antibiotic target alteration
UNY48932.1	Blastp+HMMScan	OM236516.1	Bacillus phage FADO, complete genome	164756	temperate	gb|ABK64957.1|ARO:3007473|Mavi_gyrA_FLO	94	30.483	7.94e-102	528.5	2.4e-160	fluoroquinolone resistant gyrA	Mavi_gyrA_FLO	Fluor_Res_DNA_Topo	fluoroquinolone antibiotic;nybomycin-like antibiotic	antibiotic target alteration
UNY48899.1	Blastp+HMMScan+PCM	OM236516.1	Bacillus phage FADO, complete genome	164756	temperate	gb|AAA25550.1|ARO:3003105|dfrA3	99	36.364	1.28e-32	164.4	1.7e-50	trimethoprim resistant dihydrofolate reductase dfr	dfrA3	Dfr	diaminopyrimidine antibiotic	antibiotic target replacement	Candidate_dfra	0.965	0.804	0.992	0.008	Ref	Very_likely_ref
ALN97756.1	Blastp	KT895374.1	Bacillus phage vB_BpuM-BpSp, complete genome	255569	lytic	gb|WP_004025678.1|ARO:3003305|Uure_gyrB_FLO	99	35.728	2.03e-89			fluoroquinolone resistant gyrB	Uure_gyrB_FLO	Fluor_Res_DNA_Topo	aminocoumarin antibiotic;fluoroquinolone antibiotic	antibiotic target alteration
ALN97757.1	Blastp	KT895374.1	Bacillus phage vB_BpuM-BpSp, complete genome	255569	lytic	gb|ABM44583.1|ARO:3003302|Bbac_gyrA_AMU	99	26.712	1.09e-18			aminocoumarin resistant gyrB	Bbac_gyrA_AMU	Fluor_Res_DNA_Topo	aminocoumarin antibiotic	antibiotic target alteration
ALN97785.1	Blastp+HMMScan	KT895374.1	Bacillus phage vB_BpuM-BpSp, complete genome	255569	lytic	gb|VEH83056.1|ARO:3007544|Erhu_gyrA_ENR	100	30.435	1.59e-97	501.7	3.1e-152	fluoroquinolone resistant gyrA	Erhu_gyrA_ENR	Fluor_Res_DNA_Topo	fluoroquinolone antibiotic;nybomycin-like antibiotic	antibiotic target alteration
ALN97784.1	Blastp+HMMScan	KT895374.1	Bacillus phage vB_BpuM-BpSp, complete genome	255569	lytic	gb|VEH83056.1|ARO:3007544|Erhu_gyrA_ENR	96	39.706	1.83e-11	43.3	1.2e-13	fluoroquinolone resistant gyrA	Erhu_gyrA_ENR	Fluor_Res_DNA_Topo	fluoroquinolone antibiotic;nybomycin-like antibiotic	antibiotic target alteration
ALN97898.1	Blastp	KT895374.1	Bacillus phage vB_BpuM-BpSp, complete genome	255569	lytic	gb|CAG39569.1|ARO:3003291|Saur_rpoC_DAP	69	22.535	2.92e-19			daptomycin-resistant beta prime subunit of RNA polymerase (rpoC)	Saur_rpoC_DAP	rpoC	peptide antibiotic	antibiotic target alteration
ALN97837.1	Blastp	KT895374.1	Bacillus phage vB_BpuM-BpSp, complete genome	255569	lytic	gb|WP_011079201.1|ARO:3007794|Vvul_rpoB_RIF	84	25.112	5.26e-07			rifamycin-resistant beta-subunit of RNA polymerase (rpoB)	Vvul_rpoB_RIF	rpoB2	peptide antibiotic;rifamycin antibiotic	antibiotic target alteration
ALN97834.1	Blastp	KT895374.1	Bacillus phage vB_BpuM-BpSp, complete genome	255569	lytic	gb|CAC30845.1|ARO:3003284|Mlep_rpoB_RIF	70	22.654	1.19e-08			rifamycin-resistant beta-subunit of RNA polymerase (rpoB)	Mlep_rpoB_RIF	rpoB2	peptide antibiotic;rifamycin antibiotic	antibiotic target alteration
ALN97821.1	HMMScan	KT895374.1	Bacillus phage vB_BpuM-BpSp, complete genome	255569	lytic					40.4	2.5e-12	Lactamase_B_2		MBLs	β-lactam	antibiotic inactivation
QXN70240.1	Blastp	MW749003.1	Bacillus phage vB_BspM_Internexus, complete genome	252262	lytic	gb|WP_004025678.1|ARO:3003305|Uure_gyrB_FLO	99	35.496	1.09e-87			fluoroquinolone resistant gyrB	Uure_gyrB_FLO	Fluor_Res_DNA_Topo	aminocoumarin antibiotic;fluoroquinolone antibiotic	antibiotic target alteration
QXN70241.1	Blastp	MW749003.1	Bacillus phage vB_BspM_Internexus, complete genome	252262	lytic	gb|ABM44583.1|ARO:3003302|Bbac_gyrA_AMU	97	27.986	2.66e-23			aminocoumarin resistant gyrB	Bbac_gyrA_AMU	Fluor_Res_DNA_Topo	aminocoumarin antibiotic	antibiotic target alteration
QXN70261.1	Blastp+HMMScan	MW749003.1	Bacillus phage vB_BspM_Internexus, complete genome	252262	lytic	gb|VEH83056.1|ARO:3007544|Erhu_gyrA_ENR	92	44.595	1.74e-15	62.9	1.4e-19	fluoroquinolone resistant gyrA	Erhu_gyrA_ENR	Fluor_Res_DNA_Topo	fluoroquinolone antibiotic;nybomycin-like antibiotic	antibiotic target alteration
QXN70262.1	Blastp+HMMScan	MW749003.1	Bacillus phage vB_BspM_Internexus, complete genome	252262	lytic	gb|CAJ66820.1|ARO:3003995|Cdif_gyrA_FLO	99	32.539	2.69e-95	453.1	1.5e-137	fluoroquinolone resistant gyrA	Cdif_gyrA_FLO	Fluor_Res_DNA_Topo	fluoroquinolone antibiotic;nybomycin-like antibiotic	antibiotic target alteration
QXN70194.1	Blastp	MW749003.1	Bacillus phage vB_BspM_Internexus, complete genome	252262	lytic	gb|AAD08242.1|ARO:3007051|Hpyl_rpoB_RIF	62	29.2	1.84e-17			rifamycin-resistant beta-subunit of RNA polymerase (rpoB)	Hpyl_rpoB_RIF	rpoB2	fluoroquinolone antibiotic;peptide antibiotic;rifamycin antibiotic	antibiotic target alteration
QXN70077.1	Blastp	MW749003.1	Bacillus phage vB_BspM_Internexus, complete genome	252262	lytic	gb|CAG39569.1|ARO:3003291|Saur_rpoC_DAP	67	23.958	9.77e-21			daptomycin-resistant beta prime subunit of RNA polymerase (rpoC)	Saur_rpoC_DAP	rpoC	peptide antibiotic	antibiotic target alteration
QXN70310.1	Blastp	MW749003.1	Bacillus phage vB_BspM_Internexus, complete genome	252262	lytic	gb|CAB11883.2|ARO:3007073|Bsub_rpoB_RIF	95	24	3.8e-16			rifamycin-resistant beta-subunit of RNA polymerase (rpoB)	Bsub_rpoB_RIF	rpoB2	peptide antibiotic;rifamycin antibiotic	antibiotic target alteration
QXN70238.1	HMMScan	MW749003.1	Bacillus phage vB_BspM_Internexus, complete genome	252262	lytic					53.1	3.3e-16	Lactamase_B		MBLs	β-lactam	antibiotic inactivation
CAI7679430.1	Blastp	OX422066.1	Enterococcus phage Planchet genome assembly, complete genome: monopartite	86460	temperate	gb|WP_004025678.1|ARO:3003305|Uure_gyrB_FLO	99	31.429	2.16e-78			fluoroquinolone resistant gyrB	Uure_gyrB_FLO	Fluor_Res_DNA_Topo	aminocoumarin antibiotic;fluoroquinolone antibiotic	antibiotic target alteration
CAI7679428.1	Blastp+HMMScan	OX422066.1	Enterococcus phage Planchet genome assembly, complete genome: monopartite	86460	temperate	gb|AAL22048.1|ARO:3003939|Sent_parC_FLO	79	30.978	9.91e-71	367.4	1.2e-111	fluoroquinolone resistant parC	Sent_parC_FLO	Fluor_Res_DNA_Topo	fluoroquinolone antibiotic	antibiotic target alteration
CAI7679452.1	HMMScan	OX422066.1	Enterococcus phage Planchet genome assembly, complete genome: monopartite	86460	temperate					130.1	8.6e-40	Thymidylat_synt	Thymidylat_synt	thyA	para-aminosalicylic acid	antibiotic target alteration
UVD42818.1	Blastp	ON506926.1	Enterococcus phage TJE4, partial genome	86301	temperate	gb|WP_004025678.1|ARO:3003305|Uure_gyrB_FLO	99	31.682	1.63e-75			fluoroquinolone resistant gyrB	Uure_gyrB_FLO	Fluor_Res_DNA_Topo	aminocoumarin antibiotic;fluoroquinolone antibiotic	antibiotic target alteration
UVD42816.1	Blastp+HMMScan	ON506926.1	Enterococcus phage TJE4, partial genome	86301	temperate	gb|WP_000819088.1|ARO:3003296|Saur_gyrA_FLO	99	33.981	1.02e-12	54.2	6.1e-17	fluoroquinolone resistant gyrA	Saur_gyrA_FLO	Fluor_Res_DNA_Topo	fluoroquinolone antibiotic;nybomycin-like antibiotic	antibiotic target alteration
UVD42898.1	Blastp+HMMScan	ON506926.1	Enterococcus phage TJE4, partial genome	86301	temperate	gb|AER05434.1|ARO:3003974|Cacn_gyrA_FLO	96	27.979	3.59e-55	287.7	1.5e-87	fluoroquinolone resistant gyrA	Cacn_gyrA_FLO	Fluor_Res_DNA_Topo	fluoroquinolone antibiotic;nybomycin-like antibiotic	antibiotic target alteration
UVD42839.1	HMMScan	ON506926.1	Enterococcus phage TJE4, partial genome	86301	temperate					131	4.3e-40	Thymidylat_synt	Thymidylat_synt	thyA	para-aminosalicylic acid	antibiotic target alteration
QIQ66255.1	Blastp	MT119360.1	Enterococcus phage nattely, complete genome	85669	temperate	gb|WP_004025678.1|ARO:3003305|Uure_gyrB_FLO	99	31.222	1.51e-75			fluoroquinolone resistant gyrB	Uure_gyrB_FLO	Fluor_Res_DNA_Topo	aminocoumarin antibiotic;fluoroquinolone antibiotic	antibiotic target alteration
QIQ66257.1	Blastp+HMMScan	MT119360.1	Enterococcus phage nattely, complete genome	85669	temperate	gb|AAC71220.1|ARO:3004631|Mgen_gyrA_FLO	83	29.915	5.76e-66	353.3	2.2e-107	fluoroquinolone resistant gyrA	Mgen_gyrA_FLO	Fluor_Res_DNA_Topo	fluoroquinolone antibiotic;nybomycin-like antibiotic	antibiotic target alteration
QIQ66218.1	HMMScan	MT119360.1	Enterococcus phage nattely, complete genome	85669	temperate					124.1	5.7e-38	Thymidylat_synt	Thymidylat_synt	thyA	para-aminosalicylic acid	antibiotic target alteration
QIQ66345.1	Blastp	MT119361.1	Enterococcus phage vipetofem, complete genome	85371	temperate	gb|WP_004025678.1|ARO:3003305|Uure_gyrB_FLO	99	31.373	9.56e-76			fluoroquinolone resistant gyrB	Uure_gyrB_FLO	Fluor_Res_DNA_Topo	aminocoumarin antibiotic;fluoroquinolone antibiotic	antibiotic target alteration
QIQ66343.1	Blastp+HMMScan	MT119361.1	Enterococcus phage vipetofem, complete genome	85371	temperate	gb|AAC71220.1|ARO:3004631|Mgen_gyrA_FLO	83	29.828	6.18e-64	351.2	9.9e-107	fluoroquinolone resistant gyrA	Mgen_gyrA_FLO	Fluor_Res_DNA_Topo	fluoroquinolone antibiotic;nybomycin-like antibiotic	antibiotic target alteration
QIQ66381.1	HMMScan	MT119361.1	Enterococcus phage vipetofem, complete genome	85371	temperate					127.8	4.4e-39	Thymidylat_synt	Thymidylat_synt	thyA	para-aminosalicylic acid	antibiotic target alteration
QOC57559.1	Blastp	MT939241.1	Enterococcus phage 9183, complete genome	86301	temperate	gb|WP_004025678.1|ARO:3003305|Uure_gyrB_FLO	99	31.682	1.63e-75			fluoroquinolone resistant gyrB	Uure_gyrB_FLO	Fluor_Res_DNA_Topo	aminocoumarin antibiotic;fluoroquinolone antibiotic	antibiotic target alteration
QOC57561.1	Blastp+HMMScan	MT939241.1	Enterococcus phage 9183, complete genome	86301	temperate	gb|AER05434.1|ARO:3003974|Cacn_gyrA_FLO	99	28.654	1.88e-72	359.1	4.2e-109	fluoroquinolone resistant gyrA	Cacn_gyrA_FLO	Fluor_Res_DNA_Topo	fluoroquinolone antibiotic;nybomycin-like antibiotic	antibiotic target alteration
QOC57537.1	HMMScan	MT939241.1	Enterococcus phage 9183, complete genome	86301	temperate					131	4.3e-40	Thymidylat_synt	Thymidylat_synt	thyA	para-aminosalicylic acid	antibiotic target alteration
YP_010106539.1	Blastp	NC_055834.1	Enterococus phage vipetofem, complete genome	85371	temperate	gb|WP_004025678.1|ARO:3003305|Uure_gyrB_FLO	99	31.373	9.56e-76			fluoroquinolone resistant gyrB	Uure_gyrB_FLO	Fluor_Res_DNA_Topo	aminocoumarin antibiotic;fluoroquinolone antibiotic	antibiotic target alteration
YP_010106537.1	Blastp+HMMScan	NC_055834.1	Enterococus phage vipetofem, complete genome	85371	temperate	gb|AAC71220.1|ARO:3004631|Mgen_gyrA_FLO	83	29.828	6.18e-64	351.2	9.9e-107	fluoroquinolone resistant gyrA	Mgen_gyrA_FLO	Fluor_Res_DNA_Topo	fluoroquinolone antibiotic;nybomycin-like antibiotic	antibiotic target alteration
YP_010106575.1	HMMScan	NC_055834.1	Enterococus phage vipetofem, complete genome	85371	temperate					127.8	4.4e-39	Thymidylat_synt	Thymidylat_synt	thyA	para-aminosalicylic acid	antibiotic target alteration
UDY80729.1	Blastp	OK896991.1	Geobacillus phage GR1, complete genome	79387	temperate	gb|WP_004025678.1|ARO:3003305|Uure_gyrB_FLO	99	30.289	7.25e-75			fluoroquinolone resistant gyrB	Uure_gyrB_FLO	Fluor_Res_DNA_Topo	aminocoumarin antibiotic;fluoroquinolone antibiotic	antibiotic target alteration
UDY80731.1	Blastp+HMMScan	OK896991.1	Geobacillus phage GR1, complete genome	79387	temperate	gb|ABK64957.1|ARO:3007473|Mavi_gyrA_FLO	98	30.403	2.27e-96	465.7	2.4e-141	fluoroquinolone resistant gyrA	Mavi_gyrA_FLO	Fluor_Res_DNA_Topo	fluoroquinolone antibiotic;nybomycin-like antibiotic	antibiotic target alteration
WYW01354.1	Blastp	PP496438.1	Pseudomonas phage vB_PpuM-SKa-4, complete genome	202022	lytic	gb|WP_004025678.1|ARO:3003305|Uure_gyrB_FLO	98	28.042	4.36e-74			fluoroquinolone resistant gyrB	Uure_gyrB_FLO	Fluor_Res_DNA_Topo	aminocoumarin antibiotic;fluoroquinolone antibiotic	antibiotic target alteration
WYW01179.1	Blastp+HMMScan	PP496438.1	Pseudomonas phage vB_PpuM-SKa-4, complete genome	202022	lytic	gb|NP_217280.1|ARO:3004153|Mtub_thyA_PAS	81	25.879	5.53e-28	188.8	1.1e-57	aminosalicylate resistant thymidylate synthase	Mtub_thyA_PAS	thyA	salicylic acid antibiotic	antibiotic target alteration
WYW01356.1	Blastp+HMMScan	PP496438.1	Pseudomonas phage vB_PpuM-SKa-4, complete genome	202022	lytic	gb|WP_000202252.1|ARO:3003818|Abau_parC_FLO	95	29.735	4.75e-55	245.1	1.2e-74	fluoroquinolone resistant parC	Abau_parC_FLO	Fluor_Res_DNA_Topo	fluoroquinolone antibiotic	antibiotic target alteration
WYW01201.1	Blastp+HMMScan+PCM	PP496438.1	Pseudomonas phage vB_PpuM-SKa-4, complete genome	202022	lytic	gb|CBL80435.1|ARO:3002869|dfrK	99	37.037	1.54e-30	151.4	1.6e-46	trimethoprim resistant dihydrofolate reductase dfr	dfrK	Dfr	diaminopyrimidine antibiotic	antibiotic target replacement	Candidate_dfra	0.918	0.749	0.513	0.487	Ref	Very_likely_ref
WYW01327.1	HMMScan	PP496438.1	Pseudomonas phage vB_PpuM-SKa-4, complete genome	202022	lytic					48.6	6.7e-15	Acetyltransf_1		Acetyltransferase	aminoglycoside	antibiotic inactivation
WYW00879.1	Blastp	PP496436.1	Pseudomonas phage vB_PpuM-Illi-2, complete genome	201178	lytic	gb|WP_004025678.1|ARO:3003305|Uure_gyrB_FLO	98	28.042	1.22e-73			fluoroquinolone resistant gyrB	Uure_gyrB_FLO	Fluor_Res_DNA_Topo	aminocoumarin antibiotic;fluoroquinolone antibiotic	antibiotic target alteration
WYW00708.1	Blastp+HMMScan	PP496436.1	Pseudomonas phage vB_PpuM-Illi-2, complete genome	201178	lytic	gb|NP_217280.1|ARO:3004153|Mtub_thyA_PAS	81	25.879	5.53e-28	188.8	1.1e-57	aminosalicylate resistant thymidylate synthase	Mtub_thyA_PAS	thyA	salicylic acid antibiotic	antibiotic target alteration
WYW00881.1	Blastp+HMMScan	PP496436.1	Pseudomonas phage vB_PpuM-Illi-2, complete genome	201178	lytic	gb|WP_000202252.1|ARO:3003818|Abau_parC_FLO	95	29.532	1.65e-54	243.1	4.7e-74	fluoroquinolone resistant parC	Abau_parC_FLO	Fluor_Res_DNA_Topo	fluoroquinolone antibiotic	antibiotic target alteration
WYW00729.1	Blastp+HMMScan+PCM	PP496436.1	Pseudomonas phage vB_PpuM-Illi-2, complete genome	201178	lytic	gb|CBL80435.1|ARO:3002869|dfrK	99	37.037	1.54e-30	151.4	1.6e-46	trimethoprim resistant dihydrofolate reductase dfr	dfrK	Dfr	diaminopyrimidine antibiotic	antibiotic target replacement	Candidate_dfra	0.918	0.749	0.513	0.487	Ref	Very_likely_ref
WYW00852.1	HMMScan	PP496436.1	Pseudomonas phage vB_PpuM-Illi-2, complete genome	201178	lytic					48.6	6.8e-15	Acetyltransf_1		Acetyltransferase	aminoglycoside	antibiotic inactivation
SCZ84031.1	Blastp	LT546029.1	Enterococcus phage VFW genome assembly, chromosome: VFW	85865	temperate	gb|WP_004025678.1|ARO:3003305|Uure_gyrB_FLO	99	31.222	2.92e-73			fluoroquinolone resistant gyrB	Uure_gyrB_FLO	Fluor_Res_DNA_Topo	aminocoumarin antibiotic;fluoroquinolone antibiotic	antibiotic target alteration
SCZ84033.1	Blastp+HMMScan	LT546029.1	Enterococcus phage VFW genome assembly, chromosome: VFW	85865	temperate	gb|AAC71220.1|ARO:3004631|Mgen_gyrA_FLO	83	30	8.82e-66	353.4	2.1e-107	fluoroquinolone resistant gyrA	Mgen_gyrA_FLO	Fluor_Res_DNA_Topo	fluoroquinolone antibiotic;nybomycin-like antibiotic	antibiotic target alteration
SCZ83999.1	HMMScan	LT546029.1	Enterococcus phage VFW genome assembly, chromosome: VFW	85865	temperate					127.1	7e-39	Thymidylat_synt	Thymidylat_synt	thyA	para-aminosalicylic acid	antibiotic target alteration
WYW01115.1	Blastp	PP496437.1	Pseudomonas phage vB_PpuM-Aura, complete genome	199504	lytic	gb|WP_004025678.1|ARO:3003305|Uure_gyrB_FLO	98	28.042	2.78e-73			fluoroquinolone resistant gyrB	Uure_gyrB_FLO	Fluor_Res_DNA_Topo	aminocoumarin antibiotic;fluoroquinolone antibiotic	antibiotic target alteration
WYW00943.1	Blastp+HMMScan	PP496437.1	Pseudomonas phage vB_PpuM-Aura, complete genome	199504	lytic	gb|NP_217280.1|ARO:3004153|Mtub_thyA_PAS	81	25.879	5.26e-28	189.4	6.8e-58	aminosalicylate resistant thymidylate synthase	Mtub_thyA_PAS	thyA	salicylic acid antibiotic	antibiotic target alteration
WYW01117.1	Blastp+HMMScan	PP496437.1	Pseudomonas phage vB_PpuM-Aura, complete genome	199504	lytic	gb|WP_000202252.1|ARO:3003818|Abau_parC_FLO	95	29.532	1.81e-54	243.1	4.7e-74	fluoroquinolone resistant parC	Abau_parC_FLO	Fluor_Res_DNA_Topo	fluoroquinolone antibiotic	antibiotic target alteration
WYW00965.1	Blastp+HMMScan+PCM	PP496437.1	Pseudomonas phage vB_PpuM-Aura, complete genome	199504	lytic	gb|CBL80435.1|ARO:3002869|dfrK	99	37.037	3.2e-30	151.4	1.7e-46	trimethoprim resistant dihydrofolate reductase dfr	dfrK	Dfr	diaminopyrimidine antibiotic	antibiotic target replacement	Candidate_dfra	0.922	0.842	0.964	0.036	Ref	Very_likely_ref
WYW01090.1	HMMScan	PP496437.1	Pseudomonas phage vB_PpuM-Aura, complete genome	199504	lytic					49	5e-15	Acetyltransf_1		Acetyltransferase	aminoglycoside	antibiotic inactivation
WYW02549.1	Blastp	PP496443.1	Pseudomonas phage vB_PpuM-Lauda, complete genome	201030	lytic	gb|WP_004025678.1|ARO:3003305|Uure_gyrB_FLO	98	28.042	2.78e-73			fluoroquinolone resistant gyrB	Uure_gyrB_FLO	Fluor_Res_DNA_Topo	aminocoumarin antibiotic;fluoroquinolone antibiotic	antibiotic target alteration
WYW02377.1	Blastp+HMMScan	PP496443.1	Pseudomonas phage vB_PpuM-Lauda, complete genome	201030	lytic	gb|NP_217280.1|ARO:3004153|Mtub_thyA_PAS	81	25.962	1.5e-28	193.3	4.3e-59	aminosalicylate resistant thymidylate synthase	Mtub_thyA_PAS	thyA	salicylic acid antibiotic	antibiotic target alteration
WYW02551.1	Blastp+HMMScan	PP496443.1	Pseudomonas phage vB_PpuM-Lauda, complete genome	201030	lytic	gb|WP_000202252.1|ARO:3003818|Abau_parC_FLO	95	29.532	1.81e-54	243.1	4.7e-74	fluoroquinolone resistant parC	Abau_parC_FLO	Fluor_Res_DNA_Topo	fluoroquinolone antibiotic	antibiotic target alteration
WYW02397.1	Blastp+HMMScan+PCM	PP496443.1	Pseudomonas phage vB_PpuM-Lauda, complete genome	201030	lytic	gb|CBL80435.1|ARO:3002869|dfrK	99	37.037	4.77e-30	151.4	1.7e-46	trimethoprim resistant dihydrofolate reductase dfr	dfrK	Dfr	diaminopyrimidine antibiotic	antibiotic target replacement	Candidate_dfra	0.93	0.763	0.554	0.446	Ref	Very_likely_ref
WYW02522.1	HMMScan	PP496443.1	Pseudomonas phage vB_PpuM-Lauda, complete genome	201030	lytic					48.7	6.4e-15	Acetyltransf_1		Acetyltransferase	aminoglycoside	antibiotic inactivation
CAD0281731.1	Blastp	CAJCJZ010000002.1	Enterococcus phage vB_EfaS_140 genome assembly, contig: phage140-genome, whole genome shotgun sequence	85454	temperate	gb|WP_004025678.1|ARO:3003305|Uure_gyrB_FLO	99	31.118	1.71e-73			fluoroquinolone resistant gyrB	Uure_gyrB_FLO	Fluor_Res_DNA_Topo	aminocoumarin antibiotic;fluoroquinolone antibiotic	antibiotic target alteration
CAD0281729.1	Blastp+HMMScan	CAJCJZ010000002.1	Enterococcus phage vB_EfaS_140 genome assembly, contig: phage140-genome, whole genome shotgun sequence	85454	temperate	gb|AAC71220.1|ARO:3004631|Mgen_gyrA_FLO	83	30	9.37e-66	358.1	8.2e-109	fluoroquinolone resistant gyrA	Mgen_gyrA_FLO	Fluor_Res_DNA_Topo	fluoroquinolone antibiotic;nybomycin-like antibiotic	antibiotic target alteration
CAD0281765.1	HMMScan	CAJCJZ010000002.1	Enterococcus phage vB_EfaS_140 genome assembly, contig: phage140-genome, whole genome shotgun sequence	85454	temperate					123.7	7.4e-38	Thymidylat_synt	Thymidylat_synt	thyA	para-aminosalicylic acid	antibiotic target alteration
XEX76736.1	Blastp	PQ036876.1	Lactococcus phage PMBT69, complete genome	127738	temperate	gb|WP_004025678.1|ARO:3003305|Uure_gyrB_FLO	98	29.483	1.11e-72			fluoroquinolone resistant gyrB	Uure_gyrB_FLO	Fluor_Res_DNA_Topo	aminocoumarin antibiotic;fluoroquinolone antibiotic	antibiotic target alteration
XEX76737.1	Blastp+HMMScan	PQ036876.1	Lactococcus phage PMBT69, complete genome	127738	temperate	gb|AAL82403.1|ARO:3003297|Bbac_gyrA_FLO	95	27.112	2.92e-84	451.6	4.4e-137	fluoroquinolone resistant gyrA	Bbac_gyrA_FLO	Fluor_Res_DNA_Topo	fluoroquinolone antibiotic;nybomycin-like antibiotic	antibiotic target alteration
XHY98596.1	Blastp	PQ389505.1	Enterococcus phage vB_EfKM29, complete genome	86777	temperate	gb|WP_004025678.1|ARO:3003305|Uure_gyrB_FLO	99	31.091	1.65e-72			fluoroquinolone resistant gyrB	Uure_gyrB_FLO	Fluor_Res_DNA_Topo	aminocoumarin antibiotic;fluoroquinolone antibiotic	antibiotic target alteration
XHY98598.1	Blastp+HMMScan	PQ389505.1	Enterococcus phage vB_EfKM29, complete genome	86777	temperate	gb|AER05434.1|ARO:3003974|Cacn_gyrA_FLO	90	28.173	5.19e-64	356.3	2.9e-108	fluoroquinolone resistant gyrA	Cacn_gyrA_FLO	Fluor_Res_DNA_Topo	fluoroquinolone antibiotic;nybomycin-like antibiotic	antibiotic target alteration
XHY98559.1	HMMScan	PQ389505.1	Enterococcus phage vB_EfKM29, complete genome	86777	temperate					127.1	7e-39	Thymidylat_synt	Thymidylat_synt	thyA	para-aminosalicylic acid	antibiotic target alteration
SCO93463.1	Blastp	LT615366.1	Enterococcus phage VPE25 genome assembly, chromosome: VPE25	86524	temperate	gb|WP_004025678.1|ARO:3003305|Uure_gyrB_FLO	99	30.816	1.81e-72			fluoroquinolone resistant gyrB	Uure_gyrB_FLO	Fluor_Res_DNA_Topo	aminocoumarin antibiotic;fluoroquinolone antibiotic	antibiotic target alteration
SCO93465.1	Blastp+HMMScan	LT615366.1	Enterococcus phage VPE25 genome assembly, chromosome: VPE25	86524	temperate	gb|AAC71220.1|ARO:3004631|Mgen_gyrA_FLO	83	30.172	8.91e-66	355.9	3.8e-108	fluoroquinolone resistant gyrA	Mgen_gyrA_FLO	Fluor_Res_DNA_Topo	fluoroquinolone antibiotic;nybomycin-like antibiotic	antibiotic target alteration
SCO93431.1	HMMScan	LT615366.1	Enterococcus phage VPE25 genome assembly, chromosome: VPE25	86524	temperate					127.1	7e-39	Thymidylat_synt	Thymidylat_synt	thyA	para-aminosalicylic acid	antibiotic target alteration
WYW01595.1	Blastp	PP496439.1	Pseudomonas phage vB_PpuM-Amme-1, complete genome	202198	lytic	gb|WP_004025678.1|ARO:3003305|Uure_gyrB_FLO	98	27.596	1.94e-71			fluoroquinolone resistant gyrB	Uure_gyrB_FLO	Fluor_Res_DNA_Topo	aminocoumarin antibiotic;fluoroquinolone antibiotic	antibiotic target alteration
WYW01423.1	Blastp+HMMScan	PP496439.1	Pseudomonas phage vB_PpuM-Amme-1, complete genome	202198	lytic	gb|NP_217280.1|ARO:3004153|Mtub_thyA_PAS	77	28.369	1.71e-30	189.7	5.7e-58	aminosalicylate resistant thymidylate synthase	Mtub_thyA_PAS	thyA	salicylic acid antibiotic	antibiotic target alteration
WYW01597.1	Blastp+HMMScan	PP496439.1	Pseudomonas phage vB_PpuM-Amme-1, complete genome	202198	lytic	gb|BAA37152.1|ARO:3003702|Paer_ParC_FLO	89	31.057	5.27e-60	239.4	6e-73	fluoroquinolone resistant parC	Paer_ParC_FLO	Fluor_Res_DNA_Topo	fluoroquinolone antibiotic	antibiotic target alteration
WYW01441.1	Blastp+HMMScan+PCM	PP496439.1	Pseudomonas phage vB_PpuM-Amme-1, complete genome	202198	lytic	gb|CBL80435.1|ARO:3002869|dfrK	99	37.037	4.77e-30	151.4	1.7e-46	trimethoprim resistant dihydrofolate reductase dfr	dfrK	Dfr	diaminopyrimidine antibiotic	antibiotic target replacement	Candidate_dfra	0.93	0.763	0.554	0.446	Ref	Very_likely_ref
WYW01569.1	HMMScan	PP496439.1	Pseudomonas phage vB_PpuM-Amme-1, complete genome	202198	lytic					47.4	1.7e-14	Acetyltransf_1		Acetyltransferase	aminoglycoside	antibiotic inactivation
WYW01833.1	Blastp	PP496440.1	Pseudomonas phage vB_PpuM-KoPa-5, complete genome	201088	lytic	gb|WP_004025678.1|ARO:3003305|Uure_gyrB_FLO	98	27.596	1.94e-71			fluoroquinolone resistant gyrB	Uure_gyrB_FLO	Fluor_Res_DNA_Topo	aminocoumarin antibiotic;fluoroquinolone antibiotic	antibiotic target alteration
WYW01658.1	Blastp+HMMScan	PP496440.1	Pseudomonas phage vB_PpuM-KoPa-5, complete genome	201088	lytic	gb|NP_217280.1|ARO:3004153|Mtub_thyA_PAS	77	28.269	1.19e-30	188.1	1.8e-57	aminosalicylate resistant thymidylate synthase	Mtub_thyA_PAS	thyA	salicylic acid antibiotic	antibiotic target alteration
WYW01835.1	Blastp+HMMScan	PP496440.1	Pseudomonas phage vB_PpuM-KoPa-5, complete genome	201088	lytic	gb|BAA37152.1|ARO:3003702|Paer_ParC_FLO	89	31.057	3.86e-60	239.6	5.4e-73	fluoroquinolone resistant parC	Paer_ParC_FLO	Fluor_Res_DNA_Topo	fluoroquinolone antibiotic	antibiotic target alteration
WYW01678.1	Blastp+HMMScan+PCM	PP496440.1	Pseudomonas phage vB_PpuM-KoPa-5, complete genome	201088	lytic	gb|CBL80435.1|ARO:3002869|dfrK	99	38.506	2.36e-33	163.5	3.3e-50	trimethoprim resistant dihydrofolate reductase dfr	dfrK	Dfr	diaminopyrimidine antibiotic	antibiotic target replacement	Candidate_dfra	0.924	0.786	0.927	0.073	Ref	Very_likely_ref
WYW01807.1	HMMScan	PP496440.1	Pseudomonas phage vB_PpuM-KoPa-5, complete genome	201088	lytic					47.2	1.9e-14	Acetyltransf_1		Acetyltransferase	aminoglycoside	antibiotic inactivation
WYW02074.1	Blastp	PP496441.1	Pseudomonas phage vB_PpuM-Pori-4, complete genome	202632	lytic	gb|WP_004025678.1|ARO:3003305|Uure_gyrB_FLO	98	27.596	1.26e-71			fluoroquinolone resistant gyrB	Uure_gyrB_FLO	Fluor_Res_DNA_Topo	aminocoumarin antibiotic;fluoroquinolone antibiotic	antibiotic target alteration
WYW01902.1	Blastp+HMMScan	PP496441.1	Pseudomonas phage vB_PpuM-Pori-4, complete genome	202632	lytic	gb|NP_217280.1|ARO:3004153|Mtub_thyA_PAS	78	25.902	4.42e-28	189.9	4.9e-58	aminosalicylate resistant thymidylate synthase	Mtub_thyA_PAS	thyA	salicylic acid antibiotic	antibiotic target alteration
WYW02076.1	Blastp+HMMScan	PP496441.1	Pseudomonas phage vB_PpuM-Pori-4, complete genome	202632	lytic	gb|WP_000202252.1|ARO:3003818|Abau_parC_FLO	93	30.625	1.36e-52	251	1.9e-76	fluoroquinolone resistant parC	Abau_parC_FLO	Fluor_Res_DNA_Topo	fluoroquinolone antibiotic	antibiotic target alteration
WYW01920.1	Blastp+HMMScan+PCM	PP496441.1	Pseudomonas phage vB_PpuM-Pori-4, complete genome	202632	lytic	gb|CBL80435.1|ARO:3002869|dfrK	99	37.931	5.36e-33	167.2	2.3e-51	trimethoprim resistant dihydrofolate reductase dfr	dfrK	Dfr	diaminopyrimidine antibiotic	antibiotic target replacement	Candidate_dfra	0.933	0.697	0.728	0.272	Ref	Very_likely_ref
WYW02048.1	HMMScan	PP496441.1	Pseudomonas phage vB_PpuM-Pori-4, complete genome	202632	lytic					47.3	1.7e-14	Acetyltransf_1		Acetyltransferase	aminoglycoside	antibiotic inactivation
WYW02312.1	Blastp	PP496442.1	Pseudomonas phage vB_PpuM-Voja-6, complete genome	200784	lytic	gb|WP_004025678.1|ARO:3003305|Uure_gyrB_FLO	98	27.596	1.94e-71			fluoroquinolone resistant gyrB	Uure_gyrB_FLO	Fluor_Res_DNA_Topo	aminocoumarin antibiotic;fluoroquinolone antibiotic	antibiotic target alteration
WYW02137.1	Blastp+HMMScan	PP496442.1	Pseudomonas phage vB_PpuM-Voja-6, complete genome	200784	lytic	gb|NP_217280.1|ARO:3004153|Mtub_thyA_PAS	77	28.269	1.19e-30	188.1	1.8e-57	aminosalicylate resistant thymidylate synthase	Mtub_thyA_PAS	thyA	salicylic acid antibiotic	antibiotic target alteration
WYW02314.1	Blastp+HMMScan	PP496442.1	Pseudomonas phage vB_PpuM-Voja-6, complete genome	200784	lytic	gb|BAA37152.1|ARO:3003702|Paer_ParC_FLO	89	31.057	3.86e-60	239.6	5.4e-73	fluoroquinolone resistant parC	Paer_ParC_FLO	Fluor_Res_DNA_Topo	fluoroquinolone antibiotic	antibiotic target alteration
WYW02157.1	Blastp+HMMScan+PCM	PP496442.1	Pseudomonas phage vB_PpuM-Voja-6, complete genome	200784	lytic	gb|CBL80435.1|ARO:3002869|dfrK	99	38.506	2.36e-33	163.5	3.3e-50	trimethoprim resistant dihydrofolate reductase dfr	dfrK	Dfr	diaminopyrimidine antibiotic	antibiotic target replacement	Candidate_dfra	0.924	0.786	0.927	0.073	Ref	Very_likely_ref
WYW02286.1	HMMScan	PP496442.1	Pseudomonas phage vB_PpuM-Voja-6, complete genome	200784	lytic					44.7	1.1e-13	Acetyltransf_1		Acetyltransferase	aminoglycoside	antibiotic inactivation
AXG67038.1	Blastp	MH460461.1	Dickeya phage vB_DsoM_JA29, complete genome	253323	lytic	gb|WP_004025678.1|ARO:3003305|Uure_gyrB_FLO	95	27.959	2.07e-70			fluoroquinolone resistant gyrB	Uure_gyrB_FLO	Fluor_Res_DNA_Topo	aminocoumarin antibiotic;fluoroquinolone antibiotic	antibiotic target alteration
AXG66751.1	Blastp+HMMScan	MH460461.1	Dickeya phage vB_DsoM_JA29, complete genome	253323	lytic	gb|NP_217280.1|ARO:3004153|Mtub_thyA_PAS	80	31.22	1.08e-21	114.5	4.8e-35	aminosalicylate resistant thymidylate synthase	Mtub_thyA_PAS	thyA	salicylic acid antibiotic	antibiotic target alteration
AXG67039.1	Blastp+HMMScan	MH460461.1	Dickeya phage vB_DsoM_JA29, complete genome	253323	lytic	gb|WP_000202252.1|ARO:3003818|Abau_parC_FLO	82	31.33	1.24e-52	219	9.3e-67	fluoroquinolone resistant parC	Abau_parC_FLO	Fluor_Res_DNA_Topo	fluoroquinolone antibiotic	antibiotic target alteration
AXG66753.1	HMMScan	MH460461.1	Dickeya phage vB_DsoM_JA29, complete genome	253323	lytic					58.7	5.1e-18	Thymidylat_synt	Thymidylat_synt	thyA	para-aminosalicylic acid	antibiotic target alteration
YP_008433477.1	Blastp	NC_022096.1	Pseudomonas phage PaBG, complete genome	258139	lytic	gb|WP_004025678.1|ARO:3003305|Uure_gyrB_FLO	94	29.567	6.89e-69			fluoroquinolone resistant gyrB	Uure_gyrB_FLO	Fluor_Res_DNA_Topo	aminocoumarin antibiotic;fluoroquinolone antibiotic	antibiotic target alteration
YP_008433557.1	Blastp+HMMScan	NC_022096.1	Pseudomonas phage PaBG, complete genome	258139	lytic	gb|NP_217280.1|ARO:3004153|Mtub_thyA_PAS	97	34.426	4.36e-51	284.8	5.4e-87	aminosalicylate resistant thymidylate synthase	Mtub_thyA_PAS	thyA	salicylic acid antibiotic	antibiotic target alteration
YP_008433476.1	Blastp+HMMScan	NC_022096.1	Pseudomonas phage PaBG, complete genome	258139	lytic	gb|WP_000202252.1|ARO:3003818|Abau_parC_FLO	86	28.958	8e-51	229.9	4.6e-70	fluoroquinolone resistant parC	Abau_parC_FLO	Fluor_Res_DNA_Topo	fluoroquinolone antibiotic	antibiotic target alteration
YP_008433371.2	Blastp+HMMScan+PCM	NC_022096.1	Pseudomonas phage PaBG, complete genome	258139	lytic	gb|ABO40886.1|ARO:3004645|dfrI	88	31.902	1.32e-18	115.9	1.4e-35	trimethoprim resistant dihydrofolate reductase dfr	dfrI	Dfr	diaminopyrimidine antibiotic	antibiotic target replacement	Candidate_dfra	0.942	0.439	0.969	0.031	Ref	Very_likely_ref
AXG66720.1	Blastp	MH460460.1	Dickeya phage vB_DsoM_JA13, complete genome	254061	lytic	gb|WP_004025678.1|ARO:3003305|Uure_gyrB_FLO	95	27.3	8.67e-68			fluoroquinolone resistant gyrB	Uure_gyrB_FLO	Fluor_Res_DNA_Topo	aminocoumarin antibiotic;fluoroquinolone antibiotic	antibiotic target alteration
AXG66429.1	Blastp+HMMScan	MH460460.1	Dickeya phage vB_DsoM_JA13, complete genome	254061	lytic	gb|NP_217280.1|ARO:3004153|Mtub_thyA_PAS	71	30.798	1.69e-31	181.1	2.3e-55	aminosalicylate resistant thymidylate synthase	Mtub_thyA_PAS	thyA	salicylic acid antibiotic	antibiotic target alteration
AXG66721.1	Blastp+HMMScan	MH460460.1	Dickeya phage vB_DsoM_JA13, complete genome	254061	lytic	gb|WP_000202252.1|ARO:3003818|Abau_parC_FLO	82	31.183	6.45e-52	214.3	2.4e-65	fluoroquinolone resistant parC	Abau_parC_FLO	Fluor_Res_DNA_Topo	fluoroquinolone antibiotic	antibiotic target alteration
AXG67689.1	Blastp	MH460462.1	Dickeya phage vB_DsoM_JA33, complete genome	255356	lytic	gb|WP_004025678.1|ARO:3003305|Uure_gyrB_FLO	95	27.3	8.67e-68			fluoroquinolone resistant gyrB	Uure_gyrB_FLO	Fluor_Res_DNA_Topo	aminocoumarin antibiotic;fluoroquinolone antibiotic	antibiotic target alteration
AXG67399.1	Blastp+HMMScan	MH460462.1	Dickeya phage vB_DsoM_JA33, complete genome	255356	lytic	gb|NP_217280.1|ARO:3004153|Mtub_thyA_PAS	71	30.798	1.69e-31	181.1	2.3e-55	aminosalicylate resistant thymidylate synthase	Mtub_thyA_PAS	thyA	salicylic acid antibiotic	antibiotic target alteration
AXG67690.1	Blastp+HMMScan	MH460462.1	Dickeya phage vB_DsoM_JA33, complete genome	255356	lytic	gb|WP_000202252.1|ARO:3003818|Abau_parC_FLO	82	31.183	6.45e-52	214.3	2.4e-65	fluoroquinolone resistant parC	Abau_parC_FLO	Fluor_Res_DNA_Topo	fluoroquinolone antibiotic	antibiotic target alteration
AYD80120.1	Blastp	MH389777.1	Dickeya phage vB_DsoM_JA11, complete genome	255356	lytic	gb|WP_004025678.1|ARO:3003305|Uure_gyrB_FLO	95	27.3	8.67e-68			fluoroquinolone resistant gyrB	Uure_gyrB_FLO	Fluor_Res_DNA_Topo	aminocoumarin antibiotic;fluoroquinolone antibiotic	antibiotic target alteration
AYD79830.1	Blastp+HMMScan	MH389777.1	Dickeya phage vB_DsoM_JA11, complete genome	255356	lytic	gb|NP_217280.1|ARO:3004153|Mtub_thyA_PAS	71	30.798	1.69e-31	181.1	2.3e-55	aminosalicylate resistant thymidylate synthase	Mtub_thyA_PAS	thyA	salicylic acid antibiotic	antibiotic target alteration
AYD80121.1	Blastp+HMMScan	MH389777.1	Dickeya phage vB_DsoM_JA11, complete genome	255356	lytic	gb|WP_000202252.1|ARO:3003818|Abau_parC_FLO	82	31.183	6.45e-52	214.3	2.4e-65	fluoroquinolone resistant parC	Abau_parC_FLO	Fluor_Res_DNA_Topo	fluoroquinolone antibiotic	antibiotic target alteration
QBJ03727.1	Blastp	MK504445.1	Lactobacillus phage ATCCB, complete genome	80538	temperate	gb|WP_004025678.1|ARO:3003305|Uure_gyrB_FLO	99	28.593	3.34e-68			fluoroquinolone resistant gyrB	Uure_gyrB_FLO	Fluor_Res_DNA_Topo	aminocoumarin antibiotic;fluoroquinolone antibiotic	antibiotic target alteration
QBJ03732.1	Blastp+HMMScan	MK504445.1	Lactobacillus phage ATCCB, complete genome	80538	temperate	gb|WP_000819088.1|ARO:3003296|Saur_gyrA_FLO	94	26.23	7.6e-62	337.3	1.6e-102	fluoroquinolone resistant gyrA	Saur_gyrA_FLO	Fluor_Res_DNA_Topo	fluoroquinolone antibiotic;nybomycin-like antibiotic	antibiotic target alteration
QBJ03738.1	Blastp+HMMScan	MK504445.1	Lactobacillus phage ATCCB, complete genome	80538	temperate	gb|NP_217280.1|ARO:3004153|Mtub_thyA_PAS	80	23.81	5.48e-16	145.5	1.7e-44	aminosalicylate resistant thymidylate synthase	Mtub_thyA_PAS	thyA	salicylic acid antibiotic	antibiotic target alteration
QBJ03767.1	Blastp	MK504445.1	Lactobacillus phage ATCCB, complete genome	80538	temperate	gb|ACC54440.2|ARO:3002799|QnrVC1	93	29.936	2.33e-14			quinolone resistance protein (qnr)	QnrVC1	quinolone resistance protein (qnr)	fluoroquinolone antibiotic	antibiotic target protection
WOL24576.1	Blastp	OR620964.1	Yersinia phage fHe-Yen9-02, complete genome	248678	lytic	gb|WP_004025678.1|ARO:3003305|Uure_gyrB_FLO	96	26.822	7.73e-68			fluoroquinolone resistant gyrB	Uure_gyrB_FLO	Fluor_Res_DNA_Topo	aminocoumarin antibiotic;fluoroquinolone antibiotic	antibiotic target alteration
WOL24616.1	Blastp+HMMScan	OR620964.1	Yersinia phage fHe-Yen9-02, complete genome	248678	lytic	gb|NP_217280.1|ARO:3004153|Mtub_thyA_PAS	93	27.616	1.08e-34	194.3	2.1e-59	aminosalicylate resistant thymidylate synthase	Mtub_thyA_PAS	thyA	salicylic acid antibiotic	antibiotic target alteration
WOL24577.1	Blastp+HMMScan	OR620964.1	Yersinia phage fHe-Yen9-02, complete genome	248678	lytic	gb|VEH83056.1|ARO:3007544|Erhu_gyrA_ENR	83	29.228	1.26e-44	207.4	3e-63	fluoroquinolone resistant gyrA	Erhu_gyrA_ENR	Fluor_Res_DNA_Topo	fluoroquinolone antibiotic;nybomycin-like antibiotic	antibiotic target alteration
YP_006382677.1	Blastp	NC_017972.1	Pseudomonas phage Lu11, complete genome	280538	lytic	gb|WP_004025678.1|ARO:3003305|Uure_gyrB_FLO	95	27.706	2.12e-67			fluoroquinolone resistant gyrB	Uure_gyrB_FLO	Fluor_Res_DNA_Topo	aminocoumarin antibiotic;fluoroquinolone antibiotic	antibiotic target alteration
YP_006382678.1	Blastp+HMMScan	NC_017972.1	Pseudomonas phage Lu11, complete genome	280538	lytic	gb|WP_041918279.1|ARO:3003925|Hpin_parC_FLO	88	26.978	1.47e-44	223.4	4.2e-68	fluoroquinolone resistant parC	Hpin_parC_FLO	Fluor_Res_DNA_Topo	fluoroquinolone antibiotic	antibiotic target alteration
YP_006382751.1	Blastp+HMMScan+PCM	NC_017972.1	Pseudomonas phage Lu11, complete genome	280538	lytic	gb|CAL48457.1|ARO:3002857|dfrA26	91	37.736	7.49e-24	130.7	3.8e-40	trimethoprim resistant dihydrofolate reductase dfr	dfrA26	Dfr	diaminopyrimidine antibiotic	antibiotic target replacement	Candidate_dfra	0.921	0.66	0.968	0.032	Ref	Very_likely_ref
YP_006382759.1	HMMScan	NC_017972.1	Pseudomonas phage Lu11, complete genome	280538	lytic					264.1	1.1e-80	Thymidylat_synt	Thymidylat_synt	thyA	para-aminosalicylic acid	antibiotic target alteration
QZE57540.1	Blastp	MZ443776.1	Erwinia phage pEa_SNUABM_1, complete genome	266939	lytic	gb|WP_004025678.1|ARO:3003305|Uure_gyrB_FLO	97	28.529	1.29e-67			fluoroquinolone resistant gyrB	Uure_gyrB_FLO	Fluor_Res_DNA_Topo	aminocoumarin antibiotic;fluoroquinolone antibiotic	antibiotic target alteration
QZE57255.1	Blastp+HMMScan	MZ443776.1	Erwinia phage pEa_SNUABM_1, complete genome	266939	lytic	gb|NP_217280.1|ARO:3004153|Mtub_thyA_PAS	93	29.395	1.32e-33	179.1	9.4e-55	aminosalicylate resistant thymidylate synthase	Mtub_thyA_PAS	thyA	salicylic acid antibiotic	antibiotic target alteration
QZE57541.1	Blastp+HMMScan	MZ443776.1	Erwinia phage pEa_SNUABM_1, complete genome	266939	lytic	gb|WP_000202252.1|ARO:3003818|Abau_parC_FLO	83	29.741	1.65e-51	222.7	7e-68	fluoroquinolone resistant parC	Abau_parC_FLO	Fluor_Res_DNA_Topo	fluoroquinolone antibiotic	antibiotic target alteration
AXG67368.1	Blastp	MH460463.1	Dickeya phage vB_DsoM_AD1, complete genome	261658	lytic	gb|WP_004025678.1|ARO:3003305|Uure_gyrB_FLO	96	27.53	1.1e-67			fluoroquinolone resistant gyrB	Uure_gyrB_FLO	Fluor_Res_DNA_Topo	aminocoumarin antibiotic;fluoroquinolone antibiotic	antibiotic target alteration
AXG67087.1	Blastp+HMMScan	MH460463.1	Dickeya phage vB_DsoM_AD1, complete genome	261658	lytic	gb|NP_217280.1|ARO:3004153|Mtub_thyA_PAS	92	29.107	4.72e-34	187.5	2.6e-57	aminosalicylate resistant thymidylate synthase	Mtub_thyA_PAS	thyA	salicylic acid antibiotic	antibiotic target alteration
AXG67369.1	Blastp+HMMScan	MH460463.1	Dickeya phage vB_DsoM_AD1, complete genome	261658	lytic	gb|AAL22048.1|ARO:3003939|Sent_parC_FLO	82	30.044	2.62e-51	224.4	2.1e-68	fluoroquinolone resistant parC	Sent_parC_FLO	Fluor_Res_DNA_Topo	fluoroquinolone antibiotic	antibiotic target alteration
QZE57203.1	Blastp	MZ443774.1	Erwinia phage pEa_SNUABM_32, complete genome	265891	lytic	gb|WP_004025678.1|ARO:3003305|Uure_gyrB_FLO	97	28.232	1.33e-66			fluoroquinolone resistant gyrB	Uure_gyrB_FLO	Fluor_Res_DNA_Topo	aminocoumarin antibiotic;fluoroquinolone antibiotic	antibiotic target alteration
QZE56919.1	Blastp+HMMScan	MZ443774.1	Erwinia phage pEa_SNUABM_32, complete genome	265891	lytic	gb|NP_217280.1|ARO:3004153|Mtub_thyA_PAS	93	28.902	5.13e-33	186.7	4.6e-57	aminosalicylate resistant thymidylate synthase	Mtub_thyA_PAS	thyA	salicylic acid antibiotic	antibiotic target alteration
QZE57204.1	Blastp+HMMScan	MZ443774.1	Erwinia phage pEa_SNUABM_32, complete genome	265891	lytic	gb|WP_000202252.1|ARO:3003818|Abau_parC_FLO	83	29.957	1.88e-52	220.1	4.3e-67	fluoroquinolone resistant parC	Abau_parC_FLO	Fluor_Res_DNA_Topo	fluoroquinolone antibiotic	antibiotic target alteration
QQO90485.1	Blastp	MW366843.1	Erwinia phage pEa_SNUABM_5, complete genome	267169	lytic	gb|WP_004025678.1|ARO:3003305|Uure_gyrB_FLO	97	28.571	4.16e-66			fluoroquinolone resistant gyrB	Uure_gyrB_FLO	Fluor_Res_DNA_Topo	aminocoumarin antibiotic;fluoroquinolone antibiotic	antibiotic target alteration
QQO90183.1	Blastp+HMMScan	MW366843.1	Erwinia phage pEa_SNUABM_5, complete genome	267169	lytic	gb|NP_217280.1|ARO:3004153|Mtub_thyA_PAS	93	28.909	2.09e-38	196.8	3.7e-60	aminosalicylate resistant thymidylate synthase	Mtub_thyA_PAS	thyA	salicylic acid antibiotic	antibiotic target alteration
QQO90489.1	Blastp+HMMScan	MW366843.1	Erwinia phage pEa_SNUABM_5, complete genome	267169	lytic	gb|WP_041918279.1|ARO:3003925|Hpin_parC_FLO	88	31.388	6.15e-51	221.9	1.2e-67	fluoroquinolone resistant parC	Hpin_parC_FLO	Fluor_Res_DNA_Topo	fluoroquinolone antibiotic	antibiotic target alteration
QXV74135.1	Blastp	MW980064.1	Rhizobium phage RHEph12, complete genome	193606	lytic	gb|WP_004025678.1|ARO:3003305|Uure_gyrB_FLO	99	28.704	9.09e-66			fluoroquinolone resistant gyrB	Uure_gyrB_FLO	Fluor_Res_DNA_Topo	aminocoumarin antibiotic;fluoroquinolone antibiotic	antibiotic target alteration
QXV74038.1	Blastp+HMMScan	MW980064.1	Rhizobium phage RHEph12, complete genome	193606	lytic	gb|NP_217280.1|ARO:3004153|Mtub_thyA_PAS	94	36.415	3.63e-63	284.6	6.1e-87	aminosalicylate resistant thymidylate synthase	Mtub_thyA_PAS	thyA	salicylic acid antibiotic	antibiotic target alteration
QXV74134.1	Blastp+HMMScan	MW980064.1	Rhizobium phage RHEph12, complete genome	193606	lytic	gb|WP_000202252.1|ARO:3003818|Abau_parC_FLO	93	30.321	1.05e-47	246.3	4.9e-75	fluoroquinolone resistant parC	Abau_parC_FLO	Fluor_Res_DNA_Topo	fluoroquinolone antibiotic	antibiotic target alteration
QXV74207.1	Blastp+HMMScan+PCM	MW980064.1	Rhizobium phage RHEph12, complete genome	193606	lytic	gb|WP_132586462.1|ARO:3005347|DfrA37	80	29.078	1.6e-07	60	2.2e-18	trimethoprim resistant dihydrofolate reductase dfr	DfrA37	Dfr	diaminopyrimidine antibiotic	antibiotic target replacement	Candidate_dfra	0.8	0.634	0.988	0.012	Ref	Likely_ref
QZE59237.1	Blastp	MZ443784.1	Erwinia phage pEa_SNUABM_18, complete genome	265970	lytic	gb|WP_004025678.1|ARO:3003305|Uure_gyrB_FLO	97	28.593	1.64e-65			fluoroquinolone resistant gyrB	Uure_gyrB_FLO	Fluor_Res_DNA_Topo	aminocoumarin antibiotic;fluoroquinolone antibiotic	antibiotic target alteration
QZE58945.1	Blastp+HMMScan	MZ443784.1	Erwinia phage pEa_SNUABM_18, complete genome	265970	lytic	gb|NP_217280.1|ARO:3004153|Mtub_thyA_PAS	93	28.986	1.57e-36	192.1	1e-58	aminosalicylate resistant thymidylate synthase	Mtub_thyA_PAS	thyA	salicylic acid antibiotic	antibiotic target alteration
QZE59239.1	Blastp+HMMScan	MZ443784.1	Erwinia phage pEa_SNUABM_18, complete genome	265970	lytic	gb|WP_000202252.1|ARO:3003818|Abau_parC_FLO	83	30.621	7.76e-48	216	7.4e-66	fluoroquinolone resistant parC	Abau_parC_FLO	Fluor_Res_DNA_Topo	fluoroquinolone antibiotic	antibiotic target alteration
UAW96481.1	Blastp	MZ443782.1	Erwinia phage pEa_SNUABM_16, complete genome	266838	lytic	gb|WP_004025678.1|ARO:3003305|Uure_gyrB_FLO	97	28.593	1.64e-65			fluoroquinolone resistant gyrB	Uure_gyrB_FLO	Fluor_Res_DNA_Topo	aminocoumarin antibiotic;fluoroquinolone antibiotic	antibiotic target alteration
UAW96186.1	Blastp+HMMScan	MZ443782.1	Erwinia phage pEa_SNUABM_16, complete genome	266838	lytic	gb|NP_217280.1|ARO:3004153|Mtub_thyA_PAS	93	28.406	9.63e-36	191.6	1.5e-58	aminosalicylate resistant thymidylate synthase	Mtub_thyA_PAS	thyA	salicylic acid antibiotic	antibiotic target alteration
UAW96483.1	Blastp+HMMScan	MZ443782.1	Erwinia phage pEa_SNUABM_16, complete genome	266838	lytic	gb|WP_000202252.1|ARO:3003818|Abau_parC_FLO	83	30.621	9.99e-48	216	7.4e-66	fluoroquinolone resistant parC	Abau_parC_FLO	Fluor_Res_DNA_Topo	fluoroquinolone antibiotic	antibiotic target alteration
QZE58896.1	Blastp	MZ443783.1	Erwinia phage pEa_SNUABM_28, complete genome	267143	lytic	gb|WP_004025678.1|ARO:3003305|Uure_gyrB_FLO	97	28.444	4.01e-65			fluoroquinolone resistant gyrB	Uure_gyrB_FLO	Fluor_Res_DNA_Topo	aminocoumarin antibiotic;fluoroquinolone antibiotic	antibiotic target alteration
QZE58600.1	Blastp+HMMScan	MZ443783.1	Erwinia phage pEa_SNUABM_28, complete genome	267143	lytic	gb|NP_217280.1|ARO:3004153|Mtub_thyA_PAS	93	28.986	2.69e-36	191.6	1.5e-58	aminosalicylate resistant thymidylate synthase	Mtub_thyA_PAS	thyA	salicylic acid antibiotic	antibiotic target alteration
QZE58898.1	Blastp+HMMScan	MZ443783.1	Erwinia phage pEa_SNUABM_28, complete genome	267143	lytic	gb|WP_000202252.1|ARO:3003818|Abau_parC_FLO	83	30.621	7.76e-48	216	7.4e-66	fluoroquinolone resistant parC	Abau_parC_FLO	Fluor_Res_DNA_Topo	fluoroquinolone antibiotic	antibiotic target alteration
UAW96824.1	Blastp	MZ443785.1	Erwinia phage pEa_SNUABM_22, complete genome	265146	lytic	gb|WP_004025678.1|ARO:3003305|Uure_gyrB_FLO	97	28.444	4.17e-65			fluoroquinolone resistant gyrB	Uure_gyrB_FLO	Fluor_Res_DNA_Topo	aminocoumarin antibiotic;fluoroquinolone antibiotic	antibiotic target alteration
UAW96530.1	Blastp+HMMScan	MZ443785.1	Erwinia phage pEa_SNUABM_22, complete genome	265146	lytic	gb|NP_217280.1|ARO:3004153|Mtub_thyA_PAS	93	28.986	1.57e-36	192.1	1e-58	aminosalicylate resistant thymidylate synthase	Mtub_thyA_PAS	thyA	salicylic acid antibiotic	antibiotic target alteration
UAW96825.1	Blastp+HMMScan	MZ443785.1	Erwinia phage pEa_SNUABM_22, complete genome	265146	lytic	gb|WP_000202252.1|ARO:3003818|Abau_parC_FLO	83	30.621	7.47e-48	216	7.4e-66	fluoroquinolone resistant parC	Abau_parC_FLO	Fluor_Res_DNA_Topo	fluoroquinolone antibiotic	antibiotic target alteration
YP_009794501.1	Blastp	NC_047880.1	Erwinia phage vB_EamM_Y3, complete genome	261365	lytic	gb|WP_004025678.1|ARO:3003305|Uure_gyrB_FLO	97	28.571	1.12e-64			fluoroquinolone resistant gyrB	Uure_gyrB_FLO	Fluor_Res_DNA_Topo	aminocoumarin antibiotic;fluoroquinolone antibiotic	antibiotic target alteration
YP_009794219.1	Blastp+HMMScan	NC_047880.1	Erwinia phage vB_EamM_Y3, complete genome	261365	lytic	gb|NP_217280.1|ARO:3004153|Mtub_thyA_PAS	91	27.164	3.45e-32	190.6	3e-58	aminosalicylate resistant thymidylate synthase	Mtub_thyA_PAS	thyA	salicylic acid antibiotic	antibiotic target alteration
YP_009794503.1	Blastp+HMMScan	NC_047880.1	Erwinia phage vB_EamM_Y3, complete genome	261365	lytic	gb|WP_000202252.1|ARO:3003818|Abau_parC_FLO	83	29.741	5.99e-52	221.6	1.5e-67	fluoroquinolone resistant parC	Abau_parC_FLO	Fluor_Res_DNA_Topo	fluoroquinolone antibiotic	antibiotic target alteration
QZE56190.1	Blastp	MZ443769.1	Erwinia phage pEp_SNUABM_52, complete genome	261095	lytic	gb|WP_004025678.1|ARO:3003305|Uure_gyrB_FLO	97	28.571	1.12e-64			fluoroquinolone resistant gyrB	Uure_gyrB_FLO	Fluor_Res_DNA_Topo	aminocoumarin antibiotic;fluoroquinolone antibiotic	antibiotic target alteration
QZE55903.1	Blastp+HMMScan	MZ443769.1	Erwinia phage pEp_SNUABM_52, complete genome	261095	lytic	gb|NP_217280.1|ARO:3004153|Mtub_thyA_PAS	91	27.164	5.39e-32	191.8	1.3e-58	aminosalicylate resistant thymidylate synthase	Mtub_thyA_PAS	thyA	salicylic acid antibiotic	antibiotic target alteration
QZE56192.1	Blastp+HMMScan	MZ443769.1	Erwinia phage pEp_SNUABM_52, complete genome	261095	lytic	gb|WP_000202252.1|ARO:3003818|Abau_parC_FLO	83	29.526	1.42e-51	219.1	8.6e-67	fluoroquinolone resistant parC	Abau_parC_FLO	Fluor_Res_DNA_Topo	fluoroquinolone antibiotic	antibiotic target alteration
QZE59573.1	Blastp	MZ443786.1	Erwinia phage pEa_SNUABM_2, complete genome	265442	lytic	gb|WP_004025678.1|ARO:3003305|Uure_gyrB_FLO	97	27.407	3.78e-63			fluoroquinolone resistant gyrB	Uure_gyrB_FLO	Fluor_Res_DNA_Topo	aminocoumarin antibiotic;fluoroquinolone antibiotic	antibiotic target alteration
QZE59284.1	Blastp+HMMScan	MZ443786.1	Erwinia phage pEa_SNUABM_2, complete genome	265442	lytic	gb|NP_217280.1|ARO:3004153|Mtub_thyA_PAS	93	28.779	5.78e-35	194	2.7e-59	aminosalicylate resistant thymidylate synthase	Mtub_thyA_PAS	thyA	salicylic acid antibiotic	antibiotic target alteration
QZE59575.1	Blastp+HMMScan	MZ443786.1	Erwinia phage pEa_SNUABM_2, complete genome	265442	lytic	gb|WP_000202252.1|ARO:3003818|Abau_parC_FLO	82	30.655	1.28e-49	215.6	1e-65	fluoroquinolone resistant parC	Abau_parC_FLO	Fluor_Res_DNA_Topo	fluoroquinolone antibiotic	antibiotic target alteration
QZE59910.1	Blastp	MZ443787.1	Erwinia phage pEa_SNUABM_39, complete genome	265365	lytic	gb|WP_004025678.1|ARO:3003305|Uure_gyrB_FLO	97	27.407	3.78e-63			fluoroquinolone resistant gyrB	Uure_gyrB_FLO	Fluor_Res_DNA_Topo	aminocoumarin antibiotic;fluoroquinolone antibiotic	antibiotic target alteration
QZE59620.1	Blastp+HMMScan	MZ443787.1	Erwinia phage pEa_SNUABM_39, complete genome	265365	lytic	gb|NP_217280.1|ARO:3004153|Mtub_thyA_PAS	93	28.779	5.78e-35	194	2.7e-59	aminosalicylate resistant thymidylate synthase	Mtub_thyA_PAS	thyA	salicylic acid antibiotic	antibiotic target alteration
QZE59912.1	Blastp+HMMScan	MZ443787.1	Erwinia phage pEa_SNUABM_39, complete genome	265365	lytic	gb|WP_000202252.1|ARO:3003818|Abau_parC_FLO	82	30.655	1.28e-49	215.6	1e-65	fluoroquinolone resistant parC	Abau_parC_FLO	Fluor_Res_DNA_Topo	fluoroquinolone antibiotic	antibiotic target alteration
QJT70907.1	Blastp	MT366760.1	Vibrio phage vB_VcorM_GR7B, complete genome	207758	lytic	gb|WP_004025678.1|ARO:3003305|Uure_gyrB_FLO	98	27.976	7.13e-60			fluoroquinolone resistant gyrB	Uure_gyrB_FLO	Fluor_Res_DNA_Topo	aminocoumarin antibiotic;fluoroquinolone antibiotic	antibiotic target alteration
QJT70834.1	Blastp+HMMScan	MT366760.1	Vibrio phage vB_VcorM_GR7B, complete genome	207758	lytic	gb|NP_217280.1|ARO:3004153|Mtub_thyA_PAS	92	27.961	1.42e-28	191.2	1.9e-58	aminosalicylate resistant thymidylate synthase	Mtub_thyA_PAS	thyA	salicylic acid antibiotic	antibiotic target alteration
QJT70906.1	Blastp+HMMScan	MT366760.1	Vibrio phage vB_VcorM_GR7B, complete genome	207758	lytic	gb|WP_000202252.1|ARO:3003818|Abau_parC_FLO	91	30.408	3.56e-50	227.8	2e-69	fluoroquinolone resistant parC	Abau_parC_FLO	Fluor_Res_DNA_Topo	fluoroquinolone antibiotic	antibiotic target alteration
QJT70920.1	Blastp+HMMScan+PCM	MT366760.1	Vibrio phage vB_VcorM_GR7B, complete genome	207758	lytic	gb|CAL48457.1|ARO:3002857|dfrA26	79	37.179	3.42e-19	101	5.3e-31	trimethoprim resistant dihydrofolate reductase dfr	dfrA26	Dfr	diaminopyrimidine antibiotic	antibiotic target replacement	Candidate_dfra	0.887	0.435	0.968	0.032	Ref	Likely_ref
WEW54141.1	Blastp	OQ599310.1	Escherichia phage 55, complete genome	170393	lytic	gb|WP_004025678.1|ARO:3003305|Uure_gyrB_FLO	99	29.985	5.18e-56			fluoroquinolone resistant gyrB	Uure_gyrB_FLO	Fluor_Res_DNA_Topo	aminocoumarin antibiotic;fluoroquinolone antibiotic	antibiotic target alteration
WEW54183.1	Blastp+HMMScan	OQ599310.1	Escherichia phage 55, complete genome	170393	lytic	gb|NP_217280.1|ARO:3004153|Mtub_thyA_PAS	100	45.017	6.88e-81	315.2	2.9e-96	aminosalicylate resistant thymidylate synthase	Mtub_thyA_PAS	thyA	salicylic acid antibiotic	antibiotic target alteration
WEW54155.1	Blastp+HMMScan	OQ599310.1	Escherichia phage 55, complete genome	170393	lytic	gb|AAL22048.1|ARO:3003939|Sent_parC_FLO	96	25	1.95e-31	155.1	1.9e-47	fluoroquinolone resistant parC	Sent_parC_FLO	Fluor_Res_DNA_Topo	fluoroquinolone antibiotic	antibiotic target alteration
WEW54182.1	Blastp+HMMScan+PCM	OQ599310.1	Escherichia phage 55, complete genome	170393	lytic	gb|CAA40897.1|ARO:3004548|dfrA9	88	31.395	2.89e-15	76.6	1.8e-23	trimethoprim resistant dihydrofolate reductase dfr	dfrA9	Dfr	diaminopyrimidine antibiotic	antibiotic target replacement	Candidate_dfra	0.967	0.824	0.993	0.007	Ref	Very_likely_ref
WEW54099.1	HMMScan	OQ599310.1	Escherichia phage 55, complete genome	170393	lytic					96.5	1.5e-29	Thymidylat_synt	Thymidylat_synt	thyA	para-aminosalicylic acid	antibiotic target alteration
UAW07278.1	Blastp	MZ868638.1	Escherichia phage vB_EcoM-pEK20, complete genome	169226	lytic	gb|WP_004025678.1|ARO:3003305|Uure_gyrB_FLO	99	29.833	9.06e-56			fluoroquinolone resistant gyrB	Uure_gyrB_FLO	Fluor_Res_DNA_Topo	aminocoumarin antibiotic;fluoroquinolone antibiotic	antibiotic target alteration
UAW07048.1	Blastp+HMMScan	MZ868638.1	Escherichia phage vB_EcoM-pEK20, complete genome	169226	lytic	gb|NP_217280.1|ARO:3004153|Mtub_thyA_PAS	100	46.233	3.23e-82	318.5	2.9e-97	aminosalicylate resistant thymidylate synthase	Mtub_thyA_PAS	thyA	salicylic acid antibiotic	antibiotic target alteration
UAW07024.1	Blastp+HMMScan	MZ868638.1	Escherichia phage vB_EcoM-pEK20, complete genome	169226	lytic	gb|AAL22048.1|ARO:3003939|Sent_parC_FLO	96	26.087	1.72e-31	156.7	6.3e-48	fluoroquinolone resistant parC	Sent_parC_FLO	Fluor_Res_DNA_Topo	fluoroquinolone antibiotic	antibiotic target alteration
UAW07047.1	Blastp+HMMScan+PCM	MZ868638.1	Escherichia phage vB_EcoM-pEK20, complete genome	169226	lytic	gb|CAA40897.1|ARO:3004548|dfrA9	88	30.814	5.11e-15	75.9	2.8e-23	trimethoprim resistant dihydrofolate reductase dfr	dfrA9	Dfr	diaminopyrimidine antibiotic	antibiotic target replacement	Candidate_dfra	0.967	0.831	0.995	0.005	Ref	Very_likely_ref
UAW07239.1	HMMScan	MZ868638.1	Escherichia phage vB_EcoM-pEK20, complete genome	169226	lytic					96.5	1.5e-29	Thymidylat_synt	Thymidylat_synt	thyA	para-aminosalicylic acid	antibiotic target alteration
QBO65145.1	Blastp	MK327943.1	Escherichia phage vB_EcoM_G53, complete genome	167834	lytic	gb|WP_004025678.1|ARO:3003305|Uure_gyrB_FLO	99	29.833	1.11e-55			fluoroquinolone resistant gyrB	Uure_gyrB_FLO	Fluor_Res_DNA_Topo	aminocoumarin antibiotic;fluoroquinolone antibiotic	antibiotic target alteration
QBO65378.1	Blastp+HMMScan	MK327943.1	Escherichia phage vB_EcoM_G53, complete genome	167834	lytic	gb|NP_217280.1|ARO:3004153|Mtub_thyA_PAS	100	45.548	1.3e-81	318.9	2.1e-97	aminosalicylate resistant thymidylate synthase	Mtub_thyA_PAS	thyA	salicylic acid antibiotic	antibiotic target alteration
QBO65404.1	Blastp+HMMScan	MK327943.1	Escherichia phage vB_EcoM_G53, complete genome	167834	lytic	gb|AAL22048.1|ARO:3003939|Sent_parC_FLO	96	25	1.97e-31	156.9	5.4e-48	fluoroquinolone resistant parC	Sent_parC_FLO	Fluor_Res_DNA_Topo	fluoroquinolone antibiotic	antibiotic target alteration
QBO65379.1	Blastp+HMMScan+PCM	MK327943.1	Escherichia phage vB_EcoM_G53, complete genome	167834	lytic	gb|CAA40897.1|ARO:3004548|dfrA9	88	30.814	5.44e-15	75.5	3.6e-23	trimethoprim resistant dihydrofolate reductase dfr	dfrA9	Dfr	diaminopyrimidine antibiotic	antibiotic target replacement	Candidate_dfra	0.971	0.841	0.998	0.002	Ref	Very_likely_ref
QBO65185.1	HMMScan	MK327943.1	Escherichia phage vB_EcoM_G53, complete genome	167834	lytic					97.3	8.7e-30	Thymidylat_synt	Thymidylat_synt	thyA	para-aminosalicylic acid	antibiotic target alteration
YP_009037499.1	Blastp	NC_024124.2	Escherichia phage vB_EcoM_JS09, complete genome	169148	lytic	gb|WP_004025678.1|ARO:3003305|Uure_gyrB_FLO	99	29.833	1.86e-55			fluoroquinolone resistant gyrB	Uure_gyrB_FLO	Fluor_Res_DNA_Topo	aminocoumarin antibiotic;fluoroquinolone antibiotic	antibiotic target alteration
YP_009037537.1	Blastp+HMMScan	NC_024124.2	Escherichia phage vB_EcoM_JS09, complete genome	169148	lytic	gb|NP_217280.1|ARO:3004153|Mtub_thyA_PAS	100	46.233	6.97e-83	315.3	2.7e-96	aminosalicylate resistant thymidylate synthase	Mtub_thyA_PAS	thyA	salicylic acid antibiotic	antibiotic target alteration
YP_009037511.1	Blastp+HMMScan	NC_024124.2	Escherichia phage vB_EcoM_JS09, complete genome	169148	lytic	gb|AAL22048.1|ARO:3003939|Sent_parC_FLO	96	25.275	1.09e-31	156.6	6.4e-48	fluoroquinolone resistant parC	Sent_parC_FLO	Fluor_Res_DNA_Topo	fluoroquinolone antibiotic	antibiotic target alteration
YP_009037536.1	Blastp+HMMScan+PCM	NC_024124.2	Escherichia phage vB_EcoM_JS09, complete genome	169148	lytic	gb|CAA40897.1|ARO:3004548|dfrA9	88	30.814	5.11e-15	75.9	2.8e-23	trimethoprim resistant dihydrofolate reductase dfr	dfrA9	Dfr	diaminopyrimidine antibiotic	antibiotic target replacement	Candidate_dfra	0.969	0.831	0.997	0.003	Ref	Very_likely_ref
YP_009037459.1	HMMScan	NC_024124.2	Escherichia phage vB_EcoM_JS09, complete genome	169148	lytic					98	5.3e-30	Thymidylat_synt	Thymidylat_synt	thyA	para-aminosalicylic acid	antibiotic target alteration
WBF80563.1	Blastp	OP870147.1	Escherichia phage vB_Eco_F31, complete genome	169298	lytic	gb|WP_004025678.1|ARO:3003305|Uure_gyrB_FLO	99	29.833	2.16e-55			fluoroquinolone resistant gyrB	Uure_gyrB_FLO	Fluor_Res_DNA_Topo	aminocoumarin antibiotic;fluoroquinolone antibiotic	antibiotic target alteration
WBF80609.1	Blastp+HMMScan	OP870147.1	Escherichia phage vB_Eco_F31, complete genome	169298	lytic	gb|NP_217280.1|ARO:3004153|Mtub_thyA_PAS	100	46.233	1.96e-82	317.9	4.3e-97	aminosalicylate resistant thymidylate synthase	Mtub_thyA_PAS	thyA	salicylic acid antibiotic	antibiotic target alteration
WBF80578.1	Blastp+HMMScan	OP870147.1	Escherichia phage vB_Eco_F31, complete genome	169298	lytic	gb|AAL22048.1|ARO:3003939|Sent_parC_FLO	96	25.275	8.55e-32	155.7	1.3e-47	fluoroquinolone resistant parC	Sent_parC_FLO	Fluor_Res_DNA_Topo	fluoroquinolone antibiotic	antibiotic target alteration
WBF80636.1	Blastp+HMMScan+PCM	OP870147.1	Escherichia phage vB_Eco_F31, complete genome	169298	lytic	gb|CAA40897.1|ARO:3004548|dfrA9	88	30.233	3.13e-14	73.3	1.8e-22	trimethoprim resistant dihydrofolate reductase dfr	dfrA9	Dfr	diaminopyrimidine antibiotic	antibiotic target replacement	Candidate_dfra	0.965	0.724	0.985	0.015	Ref	Very_likely_ref
WBF80617.1	HMMScan	OP870147.1	Escherichia phage vB_Eco_F31, complete genome	169298	lytic					96.9	1.1e-29	Thymidylat_synt	Thymidylat_synt	thyA	para-aminosalicylic acid	antibiotic target alteration
CAH1616344.1	Blastp	OV877511.1	Escherichia phage UGJNEcP2 genome assembly, chromosome: 1	169542	lytic	gb|WP_004025678.1|ARO:3003305|Uure_gyrB_FLO	99	29.833	2.16e-55			fluoroquinolone resistant gyrB	Uure_gyrB_FLO	Fluor_Res_DNA_Topo	aminocoumarin antibiotic;fluoroquinolone antibiotic	antibiotic target alteration
CAH1616306.1	Blastp+HMMScan	OV877511.1	Escherichia phage UGJNEcP2 genome assembly, chromosome: 1	169542	lytic	gb|NP_217280.1|ARO:3004153|Mtub_thyA_PAS	100	45.89	1.66e-81	317.2	7.2e-97	aminosalicylate resistant thymidylate synthase	Mtub_thyA_PAS	thyA	salicylic acid antibiotic	antibiotic target alteration
CAH1616332.1	Blastp+HMMScan	OV877511.1	Escherichia phage UGJNEcP2 genome assembly, chromosome: 1	169542	lytic	gb|AAL22048.1|ARO:3003939|Sent_parC_FLO	96	26.087	1.92e-31	155.7	1.2e-47	fluoroquinolone resistant parC	Sent_parC_FLO	Fluor_Res_DNA_Topo	fluoroquinolone antibiotic	antibiotic target alteration
CAH1616307.1	Blastp+HMMScan+PCM	OV877511.1	Escherichia phage UGJNEcP2 genome assembly, chromosome: 1	169542	lytic	gb|CAA40897.1|ARO:3004548|dfrA9	88	30.814	4.7e-15	75.9	2.9e-23	trimethoprim resistant dihydrofolate reductase dfr	dfrA9	Dfr	diaminopyrimidine antibiotic	antibiotic target replacement	Candidate_dfra	0.968	0.828	0.99	0.01	Ref	Very_likely_ref
CAH1616384.1	HMMScan	OV877511.1	Escherichia phage UGJNEcP2 genome assembly, chromosome: 1	169542	lytic					98.1	4.9e-30	Thymidylat_synt	Thymidylat_synt	thyA	para-aminosalicylic acid	antibiotic target alteration
UUB18395.1	Blastp	OM982647.1	Escherichia phage ST2, partial genome	171086	lytic	gb|WP_004025678.1|ARO:3003305|Uure_gyrB_FLO	99	29.833	2.37e-55			fluoroquinolone resistant gyrB	Uure_gyrB_FLO	Fluor_Res_DNA_Topo	aminocoumarin antibiotic;fluoroquinolone antibiotic	antibiotic target alteration
UUB18355.1	Blastp+HMMScan	OM982647.1	Escherichia phage ST2, partial genome	171086	lytic	gb|NP_217280.1|ARO:3004153|Mtub_thyA_PAS	100	45.89	8.9e-82	317.8	4.7e-97	aminosalicylate resistant thymidylate synthase	Mtub_thyA_PAS	thyA	salicylic acid antibiotic	antibiotic target alteration
UUB18381.1	Blastp+HMMScan	OM982647.1	Escherichia phage ST2, partial genome	171086	lytic	gb|AAL22048.1|ARO:3003939|Sent_parC_FLO	96	25	1.97e-31	156.9	5.4e-48	fluoroquinolone resistant parC	Sent_parC_FLO	Fluor_Res_DNA_Topo	fluoroquinolone antibiotic	antibiotic target alteration
UUB18356.1	Blastp+HMMScan+PCM	OM982647.1	Escherichia phage ST2, partial genome	171086	lytic	gb|CAA40897.1|ARO:3004548|dfrA9	88	30.233	1.6e-14	75.8	3e-23	trimethoprim resistant dihydrofolate reductase dfr	dfrA9	Dfr	diaminopyrimidine antibiotic	antibiotic target replacement	Candidate_dfra	0.954	0.793	0.985	0.015	Ref	Very_likely_ref
UUB18154.1	HMMScan	OM982647.1	Escherichia phage ST2, partial genome	171086	lytic					97.7	6.4e-30	Thymidylat_synt	Thymidylat_synt	thyA	para-aminosalicylic acid	antibiotic target alteration
QSL99101.1	Blastp	MW512264.1	Escherichia phage PTK contig_1 genomic sequence	160320	lytic	gb|WP_004025678.1|ARO:3003305|Uure_gyrB_FLO	99	29.833	2.25e-55			fluoroquinolone resistant gyrB	Uure_gyrB_FLO	Fluor_Res_DNA_Topo	aminocoumarin antibiotic;fluoroquinolone antibiotic	antibiotic target alteration
QSL99329.1	Blastp+HMMScan	MW512264.1	Escherichia phage PTK contig_1 genomic sequence	160320	lytic	gb|NP_217280.1|ARO:3004153|Mtub_thyA_PAS	100	46.233	1.95e-83	317.5	5.7e-97	aminosalicylate resistant thymidylate synthase	Mtub_thyA_PAS	thyA	salicylic acid antibiotic	antibiotic target alteration
QSL99331.1	Blastp+HMMScan+PCM	MW512264.1	Escherichia phage PTK contig_1 genomic sequence	160320	lytic	gb|AAN85115.1|ARO:3004642|dfrA3b	64	33.582	3.76e-15	67	1.6e-20	trimethoprim resistant dihydrofolate reductase dfr	dfrA3b	Dfr	diaminopyrimidine antibiotic	antibiotic target replacement	Candidate_dfra	0.952	0.666	0.987	0.013	Ref	Very_likely_ref
QSL99140.1	HMMScan	MW512264.1	Escherichia phage PTK contig_1 genomic sequence	160320	lytic					97.3	8.6e-30	Thymidylat_synt	Thymidylat_synt	thyA	para-aminosalicylic acid	antibiotic target alteration
QXV75111.1	Blastp	MZ501047.1	Escherichia phage AlbertHofmann, complete genome	168968	lytic	gb|WP_004025678.1|ARO:3003305|Uure_gyrB_FLO	99	29.833	2.16e-55			fluoroquinolone resistant gyrB	Uure_gyrB_FLO	Fluor_Res_DNA_Topo	aminocoumarin antibiotic;fluoroquinolone antibiotic	antibiotic target alteration
QXV75071.1	Blastp+HMMScan	MZ501047.1	Escherichia phage AlbertHofmann, complete genome	168968	lytic	gb|NP_217280.1|ARO:3004153|Mtub_thyA_PAS	100	46.233	1.95e-83	317.5	5.7e-97	aminosalicylate resistant thymidylate synthase	Mtub_thyA_PAS	thyA	salicylic acid antibiotic	antibiotic target alteration
QXV75097.1	Blastp+HMMScan	MZ501047.1	Escherichia phage AlbertHofmann, complete genome	168968	lytic	gb|AAL22048.1|ARO:3003939|Sent_parC_FLO	96	25	1.75e-31	155.9	1.1e-47	fluoroquinolone resistant parC	Sent_parC_FLO	Fluor_Res_DNA_Topo	fluoroquinolone antibiotic	antibiotic target alteration
QXV75073.1	Blastp+HMMScan+PCM	MZ501047.1	Escherichia phage AlbertHofmann, complete genome	168968	lytic	gb|AAN85115.1|ARO:3004642|dfrA3b	64	33.582	3.76e-15	67	1.6e-20	trimethoprim resistant dihydrofolate reductase dfr	dfrA3b	Dfr	diaminopyrimidine antibiotic	antibiotic target replacement	Candidate_dfra	0.952	0.666	0.987	0.013	Ref	Very_likely_ref
QXV75152.1	HMMScan	MZ501047.1	Escherichia phage AlbertHofmann, complete genome	168968	lytic					97.2	9.1e-30	Thymidylat_synt	Thymidylat_synt	thyA	para-aminosalicylic acid	antibiotic target alteration
QEG06394.1	Blastp	MK962757.1	Shigella phage JK45, complete genome	170740	lytic	gb|WP_004025678.1|ARO:3003305|Uure_gyrB_FLO	99	29.833	2.16e-55			fluoroquinolone resistant gyrB	Uure_gyrB_FLO	Fluor_Res_DNA_Topo	aminocoumarin antibiotic;fluoroquinolone antibiotic	antibiotic target alteration
QEG06630.1	Blastp+HMMScan	MK962757.1	Shigella phage JK45, complete genome	170740	lytic	gb|NP_217280.1|ARO:3004153|Mtub_thyA_PAS	100	46.233	5.45e-82	316	1.7e-96	aminosalicylate resistant thymidylate synthase	Mtub_thyA_PAS	thyA	salicylic acid antibiotic	antibiotic target alteration
QEG06654.1	Blastp+HMMScan	MK962757.1	Shigella phage JK45, complete genome	170740	lytic	gb|AAL22048.1|ARO:3003939|Sent_parC_FLO	96	25.275	9.12e-32	156.1	9.6e-48	fluoroquinolone resistant parC	Sent_parC_FLO	Fluor_Res_DNA_Topo	fluoroquinolone antibiotic	antibiotic target alteration
QEG06631.1	Blastp+HMMScan+PCM	MK962757.1	Shigella phage JK45, complete genome	170740	lytic	gb|CAA40897.1|ARO:3004548|dfrA9	88	30.814	5.85e-15	75.5	3.6e-23	trimethoprim resistant dihydrofolate reductase dfr	dfrA9	Dfr	diaminopyrimidine antibiotic	antibiotic target replacement	Candidate_dfra	0.968	0.824	0.992	0.008	Ref	Very_likely_ref
QEG06432.1	HMMScan	MK962757.1	Shigella phage JK45, complete genome	170740	lytic					98	5.3e-30	Thymidylat_synt	Thymidylat_synt	thyA	para-aminosalicylic acid	antibiotic target alteration
QGT55311.1	Blastp	MN648445.1	Escherichia phage FP43, complete genome	169248	lytic	gb|WP_004025678.1|ARO:3003305|Uure_gyrB_FLO	99	29.833	2.41e-55			fluoroquinolone resistant gyrB	Uure_gyrB_FLO	Fluor_Res_DNA_Topo	aminocoumarin antibiotic;fluoroquinolone antibiotic	antibiotic target alteration
QGT55349.1	Blastp+HMMScan	MN648445.1	Escherichia phage FP43, complete genome	169248	lytic	gb|NP_217280.1|ARO:3004153|Mtub_thyA_PAS	100	45.017	2.32e-81	317.2	7.1e-97	aminosalicylate resistant thymidylate synthase	Mtub_thyA_PAS	thyA	salicylic acid antibiotic	antibiotic target alteration
QGT55323.1	Blastp+HMMScan	MN648445.1	Escherichia phage FP43, complete genome	169248	lytic	gb|AAL22048.1|ARO:3003939|Sent_parC_FLO	96	25.272	1.78e-31	156.4	7.7e-48	fluoroquinolone resistant parC	Sent_parC_FLO	Fluor_Res_DNA_Topo	fluoroquinolone antibiotic	antibiotic target alteration
QGT55348.1	Blastp+HMMScan+PCM	MN648445.1	Escherichia phage FP43, complete genome	169248	lytic	gb|CAA40897.1|ARO:3004548|dfrA9	88	32.948	1.44e-15	78.5	4.3e-24	trimethoprim resistant dihydrofolate reductase dfr	dfrA9	Dfr	diaminopyrimidine antibiotic	antibiotic target replacement	Candidate_dfra	0.918	0.837	0.99	0.01	Ref	Very_likely_ref
QGT55273.1	HMMScan	MN648445.1	Escherichia phage FP43, complete genome	169248	lytic					96.9	1.1e-29	Thymidylat_synt	Thymidylat_synt	thyA	para-aminosalicylic acid	antibiotic target alteration
QHR66911.1	Blastp	MN850579.1	Escherichia phage mogra, complete genome	168724	lytic	gb|WP_004025678.1|ARO:3003305|Uure_gyrB_FLO	99	29.833	2.59e-55			fluoroquinolone resistant gyrB	Uure_gyrB_FLO	Fluor_Res_DNA_Topo	aminocoumarin antibiotic;fluoroquinolone antibiotic	antibiotic target alteration
QHR66948.1	Blastp+HMMScan	MN850579.1	Escherichia phage mogra, complete genome	168724	lytic	gb|NP_217280.1|ARO:3004153|Mtub_thyA_PAS	100	45.89	5.76e-82	320	1e-97	aminosalicylate resistant thymidylate synthase	Mtub_thyA_PAS	thyA	salicylic acid antibiotic	antibiotic target alteration
QHR66923.1	Blastp+HMMScan	MN850579.1	Escherichia phage mogra, complete genome	168724	lytic	gb|AAL22048.1|ARO:3003939|Sent_parC_FLO	96	25.275	8.79e-32	155.3	1.7e-47	fluoroquinolone resistant parC	Sent_parC_FLO	Fluor_Res_DNA_Topo	fluoroquinolone antibiotic	antibiotic target alteration
QHR66947.1	Blastp+HMMScan+PCM	MN850579.1	Escherichia phage mogra, complete genome	168724	lytic	gb|CAA40897.1|ARO:3004548|dfrA9	88	30.814	4.7e-15	75.9	2.9e-23	trimethoprim resistant dihydrofolate reductase dfr	dfrA9	Dfr	diaminopyrimidine antibiotic	antibiotic target replacement	Candidate_dfra	0.968	0.828	0.99	0.01	Ref	Very_likely_ref
QHR67139.1	HMMScan	MN850579.1	Escherichia phage mogra, complete genome	168724	lytic					98	5.3e-30	Thymidylat_synt	Thymidylat_synt	thyA	para-aminosalicylic acid	antibiotic target alteration
QHR72808.1	Blastp	MN850622.1	Escherichia phage mobillu, complete genome	163063	lytic	gb|WP_004025678.1|ARO:3003305|Uure_gyrB_FLO	99	29.833	2.16e-55			fluoroquinolone resistant gyrB	Uure_gyrB_FLO	Fluor_Res_DNA_Topo	aminocoumarin antibiotic;fluoroquinolone antibiotic	antibiotic target alteration
QHR72845.1	Blastp+HMMScan	MN850622.1	Escherichia phage mobillu, complete genome	163063	lytic	gb|NP_217280.1|ARO:3004153|Mtub_thyA_PAS	100	46.233	1.96e-82	317.9	4.3e-97	aminosalicylate resistant thymidylate synthase	Mtub_thyA_PAS	thyA	salicylic acid antibiotic	antibiotic target alteration
QHR72821.1	Blastp+HMMScan	MN850622.1	Escherichia phage mobillu, complete genome	163063	lytic	gb|AAN44541.1|ARO:3003941|Sfle_parC_FLO	94	26.058	1.36e-30	156.7	6.1e-48	fluoroquinolone resistant parC	Sfle_parC_FLO	Fluor_Res_DNA_Topo	fluoroquinolone antibiotic	antibiotic target alteration
QHR72844.1	Blastp+HMMScan+PCM	MN850622.1	Escherichia phage mobillu, complete genome	163063	lytic	gb|CAA40897.1|ARO:3004548|dfrA9	88	30.233	3.88e-14	76.1	2.4e-23	trimethoprim resistant dihydrofolate reductase dfr	dfrA9	Dfr	diaminopyrimidine antibiotic	antibiotic target replacement	Candidate_dfra	0.965	0.792	0.992	0.008	Ref	Very_likely_ref
QHR72767.1	HMMScan	MN850622.1	Escherichia phage mobillu, complete genome	163063	lytic					98	5.3e-30	Thymidylat_synt	Thymidylat_synt	thyA	para-aminosalicylic acid	antibiotic target alteration
QHR76462.1	Blastp	MN850651.1	Escherichia phage moskry, complete genome	169410	lytic	gb|WP_004025678.1|ARO:3003305|Uure_gyrB_FLO	99	29.833	2.59e-55			fluoroquinolone resistant gyrB	Uure_gyrB_FLO	Fluor_Res_DNA_Topo	aminocoumarin antibiotic;fluoroquinolone antibiotic	antibiotic target alteration
QHR76696.1	Blastp+HMMScan	MN850651.1	Escherichia phage moskry, complete genome	169410	lytic	gb|NP_217280.1|ARO:3004153|Mtub_thyA_PAS	100	46.233	1.01e-82	318	4e-97	aminosalicylate resistant thymidylate synthase	Mtub_thyA_PAS	thyA	salicylic acid antibiotic	antibiotic target alteration
QHR76449.1	Blastp+HMMScan	MN850651.1	Escherichia phage moskry, complete genome	169410	lytic	gb|AAL22048.1|ARO:3003939|Sent_parC_FLO	96	26.087	1.99e-31	156.7	6.3e-48	fluoroquinolone resistant parC	Sent_parC_FLO	Fluor_Res_DNA_Topo	fluoroquinolone antibiotic	antibiotic target alteration
QHR76697.1	Blastp+HMMScan+PCM	MN850651.1	Escherichia phage moskry, complete genome	169410	lytic	gb|CAA40897.1|ARO:3004548|dfrA9	88	30.814	5.38e-15	75.9	2.8e-23	trimethoprim resistant dihydrofolate reductase dfr	dfrA9	Dfr	diaminopyrimidine antibiotic	antibiotic target replacement	Candidate_dfra	0.98	0.837	0.996	0.004	Ref	Very_likely_ref
QHR76504.1	HMMScan	MN850651.1	Escherichia phage moskry, complete genome	169410	lytic					95.6	2.7e-29	Thymidylat_synt	Thymidylat_synt	thyA	para-aminosalicylic acid	antibiotic target alteration
UIU26983.1	Blastp	OL960576.1	Escherichia phage vB_EcoM_SA79RD, complete genome	169615	lytic	gb|WP_004025678.1|ARO:3003305|Uure_gyrB_FLO	99	29.833	1.9e-55			fluoroquinolone resistant gyrB	Uure_gyrB_FLO	Fluor_Res_DNA_Topo	aminocoumarin antibiotic;fluoroquinolone antibiotic	antibiotic target alteration
UIU27218.1	Blastp+HMMScan	OL960576.1	Escherichia phage vB_EcoM_SA79RD, complete genome	169615	lytic	gb|NP_217280.1|ARO:3004153|Mtub_thyA_PAS	100	46.233	1.01e-82	318	4e-97	aminosalicylate resistant thymidylate synthase	Mtub_thyA_PAS	thyA	salicylic acid antibiotic	antibiotic target alteration
UIU27244.1	Blastp+HMMScan	OL960576.1	Escherichia phage vB_EcoM_SA79RD, complete genome	169615	lytic	gb|AAL22048.1|ARO:3003939|Sent_parC_FLO	96	25	1.97e-31	156.9	5.4e-48	fluoroquinolone resistant parC	Sent_parC_FLO	Fluor_Res_DNA_Topo	fluoroquinolone antibiotic	antibiotic target alteration
UIU27219.1	Blastp+HMMScan+PCM	OL960576.1	Escherichia phage vB_EcoM_SA79RD, complete genome	169615	lytic	gb|CAA40897.1|ARO:3004548|dfrA9	88	30.814	5.11e-15	75.9	2.8e-23	trimethoprim resistant dihydrofolate reductase dfr	dfrA9	Dfr	diaminopyrimidine antibiotic	antibiotic target replacement	Candidate_dfra	0.967	0.831	0.995	0.005	Ref	Very_likely_ref
UIU27022.1	HMMScan	OL960576.1	Escherichia phage vB_EcoM_SA79RD, complete genome	169615	lytic					96.6	1.4e-29	Thymidylat_synt	Thymidylat_synt	thyA	para-aminosalicylic acid	antibiotic target alteration
UIU27256.1	Blastp	OL960577.1	Escherichia phage vB_EcoM_SA35RD, complete genome	169615	lytic	gb|WP_004025678.1|ARO:3003305|Uure_gyrB_FLO	99	29.833	1.9e-55			fluoroquinolone resistant gyrB	Uure_gyrB_FLO	Fluor_Res_DNA_Topo	aminocoumarin antibiotic;fluoroquinolone antibiotic	antibiotic target alteration
UIU27491.1	Blastp+HMMScan	OL960577.1	Escherichia phage vB_EcoM_SA35RD, complete genome	169615	lytic	gb|NP_217280.1|ARO:3004153|Mtub_thyA_PAS	100	46.233	1.01e-82	318	4e-97	aminosalicylate resistant thymidylate synthase	Mtub_thyA_PAS	thyA	salicylic acid antibiotic	antibiotic target alteration
UIU27517.1	Blastp+HMMScan	OL960577.1	Escherichia phage vB_EcoM_SA35RD, complete genome	169615	lytic	gb|AAL22048.1|ARO:3003939|Sent_parC_FLO	96	25	1.97e-31	156.9	5.4e-48	fluoroquinolone resistant parC	Sent_parC_FLO	Fluor_Res_DNA_Topo	fluoroquinolone antibiotic	antibiotic target alteration
UIU27492.1	Blastp+HMMScan+PCM	OL960577.1	Escherichia phage vB_EcoM_SA35RD, complete genome	169615	lytic	gb|CAA40897.1|ARO:3004548|dfrA9	88	30.814	5.11e-15	75.9	2.8e-23	trimethoprim resistant dihydrofolate reductase dfr	dfrA9	Dfr	diaminopyrimidine antibiotic	antibiotic target replacement	Candidate_dfra	0.967	0.831	0.995	0.005	Ref	Very_likely_ref
UIU27295.1	HMMScan	OL960577.1	Escherichia phage vB_EcoM_SA35RD, complete genome	169615	lytic					96.6	1.4e-29	Thymidylat_synt	Thymidylat_synt	thyA	para-aminosalicylic acid	antibiotic target alteration
CAH1487013.1	Blastp	OV754623.1	Escherichia phage UGJNEcP1 genome assembly, chromosome: 1	169555	lytic	gb|WP_004025678.1|ARO:3003305|Uure_gyrB_FLO	99	29.833	2.16e-55			fluoroquinolone resistant gyrB	Uure_gyrB_FLO	Fluor_Res_DNA_Topo	aminocoumarin antibiotic;fluoroquinolone antibiotic	antibiotic target alteration
CAH1486975.1	Blastp+HMMScan	OV754623.1	Escherichia phage UGJNEcP1 genome assembly, chromosome: 1	169555	lytic	gb|NP_217280.1|ARO:3004153|Mtub_thyA_PAS	100	45.89	1.66e-81	317.2	7.2e-97	aminosalicylate resistant thymidylate synthase	Mtub_thyA_PAS	thyA	salicylic acid antibiotic	antibiotic target alteration
CAH1487001.1	Blastp+HMMScan	OV754623.1	Escherichia phage UGJNEcP1 genome assembly, chromosome: 1	169555	lytic	gb|AAL22048.1|ARO:3003939|Sent_parC_FLO	96	26.087	1.92e-31	155.7	1.2e-47	fluoroquinolone resistant parC	Sent_parC_FLO	Fluor_Res_DNA_Topo	fluoroquinolone antibiotic	antibiotic target alteration
CAH1486976.1	Blastp+HMMScan+PCM	OV754623.1	Escherichia phage UGJNEcP1 genome assembly, chromosome: 1	169555	lytic	gb|CAA40897.1|ARO:3004548|dfrA9	88	30.814	4.7e-15	75.9	2.9e-23	trimethoprim resistant dihydrofolate reductase dfr	dfrA9	Dfr	diaminopyrimidine antibiotic	antibiotic target replacement	Candidate_dfra	0.968	0.828	0.99	0.01	Ref	Very_likely_ref
CAH1487053.1	HMMScan	OV754623.1	Escherichia phage UGJNEcP1 genome assembly, chromosome: 1	169555	lytic					98.1	4.9e-30	Thymidylat_synt	Thymidylat_synt	thyA	para-aminosalicylic acid	antibiotic target alteration
AYN56598.1	Blastp	MK047718.1	Escherichia phage p000y, complete genome	169872	lytic	gb|WP_004025678.1|ARO:3003305|Uure_gyrB_FLO	99	29.833	2.16e-55			fluoroquinolone resistant gyrB	Uure_gyrB_FLO	Fluor_Res_DNA_Topo	aminocoumarin antibiotic;fluoroquinolone antibiotic	antibiotic target alteration
AYN56634.1	Blastp+HMMScan	MK047718.1	Escherichia phage p000y, complete genome	169872	lytic	gb|NP_217280.1|ARO:3004153|Mtub_thyA_PAS	100	46.233	3.1e-82	318.1	3.7e-97	aminosalicylate resistant thymidylate synthase	Mtub_thyA_PAS	thyA	salicylic acid antibiotic	antibiotic target alteration
AYN56610.1	Blastp+HMMScan	MK047718.1	Escherichia phage p000y, complete genome	169872	lytic	gb|AAL22048.1|ARO:3003939|Sent_parC_FLO	96	25.275	1.09e-31	156.6	6.4e-48	fluoroquinolone resistant parC	Sent_parC_FLO	Fluor_Res_DNA_Topo	fluoroquinolone antibiotic	antibiotic target alteration
AYN56633.1	Blastp+HMMScan+PCM	MK047718.1	Escherichia phage p000y, complete genome	169872	lytic	gb|CAA40897.1|ARO:3004548|dfrA9	88	31.977	2.4e-15	75.3	4.5e-23	trimethoprim resistant dihydrofolate reductase dfr	dfrA9	Dfr	diaminopyrimidine antibiotic	antibiotic target replacement	Candidate_dfra	0.934	0.771	0.991	0.009	Ref	Very_likely_ref
AYN56557.1	HMMScan	MK047718.1	Escherichia phage p000y, complete genome	169872	lytic					98.2	4.6e-30	Thymidylat_synt	Thymidylat_synt	thyA	para-aminosalicylic acid	antibiotic target alteration
AWM11702.1	Blastp	MH243438.1	Escherichia phage vB_EcoM_NBG1, complete genome	168869	lytic	gb|WP_004025678.1|ARO:3003305|Uure_gyrB_FLO	99	29.833	2.16e-55			fluoroquinolone resistant gyrB	Uure_gyrB_FLO	Fluor_Res_DNA_Topo	aminocoumarin antibiotic;fluoroquinolone antibiotic	antibiotic target alteration
AWM11747.1	Blastp+HMMScan	MH243438.1	Escherichia phage vB_EcoM_NBG1, complete genome	168869	lytic	gb|NP_217280.1|ARO:3004153|Mtub_thyA_PAS	100	45.89	5.78e-81	316.3	1.4e-96	aminosalicylate resistant thymidylate synthase	Mtub_thyA_PAS	thyA	salicylic acid antibiotic	antibiotic target alteration
AWM11716.1	Blastp+HMMScan	MH243438.1	Escherichia phage vB_EcoM_NBG1, complete genome	168869	lytic	gb|AAL22048.1|ARO:3003939|Sent_parC_FLO	96	25.275	1.04e-31	156	1e-47	fluoroquinolone resistant parC	Sent_parC_FLO	Fluor_Res_DNA_Topo	fluoroquinolone antibiotic	antibiotic target alteration
AWM11776.1	Blastp+HMMScan+PCM	MH243438.1	Escherichia phage vB_EcoM_NBG1, complete genome	168869	lytic	gb|CAA40897.1|ARO:3004548|dfrA9	88	30.814	5.27e-15	75.4	4e-23	trimethoprim resistant dihydrofolate reductase dfr	dfrA9	Dfr	diaminopyrimidine antibiotic	antibiotic target replacement	Candidate_dfra	0.971	0.764	0.996	0.004	Ref	Very_likely_ref
AWM11757.1	HMMScan	MH243438.1	Escherichia phage vB_EcoM_NBG1, complete genome	168869	lytic					97.6	7.1e-30	Thymidylat_synt	Thymidylat_synt	thyA	para-aminosalicylic acid	antibiotic target alteration
WPK28631.1	Blastp	OR544954.1	Escherichia phage vB_EcoM_EP32a, complete genome	163906	lytic	gb|WP_004025678.1|ARO:3003305|Uure_gyrB_FLO	99	29.833	2.16e-55			fluoroquinolone resistant gyrB	Uure_gyrB_FLO	Fluor_Res_DNA_Topo	aminocoumarin antibiotic;fluoroquinolone antibiotic	antibiotic target alteration
WPK28672.1	Blastp+HMMScan	OR544954.1	Escherichia phage vB_EcoM_EP32a, complete genome	163906	lytic	gb|NP_217280.1|ARO:3004153|Mtub_thyA_PAS	100	46.233	1.96e-82	317.9	4.3e-97	aminosalicylate resistant thymidylate synthase	Mtub_thyA_PAS	thyA	salicylic acid antibiotic	antibiotic target alteration
WPK28645.1	Blastp+HMMScan	OR544954.1	Escherichia phage vB_EcoM_EP32a, complete genome	163906	lytic	gb|AAL22048.1|ARO:3003939|Sent_parC_FLO	96	25	1.97e-31	156.9	5.4e-48	fluoroquinolone resistant parC	Sent_parC_FLO	Fluor_Res_DNA_Topo	fluoroquinolone antibiotic	antibiotic target alteration
WPK28671.1	Blastp+HMMScan+PCM	OR544954.1	Escherichia phage vB_EcoM_EP32a, complete genome	163906	lytic	gb|CAA40897.1|ARO:3004548|dfrA9	88	30.814	5.85e-15	75.5	3.6e-23	trimethoprim resistant dihydrofolate reductase dfr	dfrA9	Dfr	diaminopyrimidine antibiotic	antibiotic target replacement	Candidate_dfra	0.968	0.824	0.992	0.008	Ref	Very_likely_ref
WPK28868.1	HMMScan	OR544954.1	Escherichia phage vB_EcoM_EP32a, complete genome	163906	lytic					98	5.3e-30	Thymidylat_synt	Thymidylat_synt	thyA	para-aminosalicylic acid	antibiotic target alteration
WPK29117.1	Blastp	OR544955.1	Escherichia phage vB_EcoP_EP32B, complete genome	156698	lytic	gb|WP_004025678.1|ARO:3003305|Uure_gyrB_FLO	99	29.833	2.16e-55			fluoroquinolone resistant gyrB	Uure_gyrB_FLO	Fluor_Res_DNA_Topo	aminocoumarin antibiotic;fluoroquinolone antibiotic	antibiotic target alteration
WPK28894.1	Blastp+HMMScan	OR544955.1	Escherichia phage vB_EcoP_EP32B, complete genome	156698	lytic	gb|NP_217280.1|ARO:3004153|Mtub_thyA_PAS	98	45.977	1.36e-45	187.8	2.1e-57	aminosalicylate resistant thymidylate synthase	Mtub_thyA_PAS	thyA	salicylic acid antibiotic	antibiotic target alteration
WPK28895.1	Blastp+HMMScan	OR544955.1	Escherichia phage vB_EcoP_EP32B, complete genome	156698	lytic	gb|NP_217280.1|ARO:3004153|Mtub_thyA_PAS	95	45.455	5.98e-25	101.1	5.7e-31	aminosalicylate resistant thymidylate synthase	Mtub_thyA_PAS	thyA	salicylic acid antibiotic	antibiotic target alteration
WPK29133.1	Blastp+HMMScan	OR544955.1	Escherichia phage vB_EcoP_EP32B, complete genome	156698	lytic	gb|AAL22048.1|ARO:3003939|Sent_parC_FLO	96	26.087	9.12e-32	156.7	6e-48	fluoroquinolone resistant parC	Sent_parC_FLO	Fluor_Res_DNA_Topo	fluoroquinolone antibiotic	antibiotic target alteration
WPK28893.1	Blastp+HMMScan+PCM	OR544955.1	Escherichia phage vB_EcoP_EP32B, complete genome	156698	lytic	gb|CAA40897.1|ARO:3004548|dfrA9	88	30.814	7.81e-15	75.8	2.9e-23	trimethoprim resistant dihydrofolate reductase dfr	dfrA9	Dfr	diaminopyrimidine antibiotic	antibiotic target replacement	Candidate_dfra	0.964	0.826	0.995	0.005	Ref	Very_likely_ref
WPK29077.1	HMMScan	OR544955.1	Escherichia phage vB_EcoP_EP32B, complete genome	156698	lytic					97.1	9.5e-30	Thymidylat_synt	Thymidylat_synt	thyA	para-aminosalicylic acid	antibiotic target alteration
WQN06988.1	Blastp	OR525701.1	Escherichia phage vB-Eco-KMB38, complete genome	169640	lytic	gb|WP_004025678.1|ARO:3003305|Uure_gyrB_FLO	99	29.833	2.54e-55			fluoroquinolone resistant gyrB	Uure_gyrB_FLO	Fluor_Res_DNA_Topo	aminocoumarin antibiotic;fluoroquinolone antibiotic	antibiotic target alteration
WQN07217.1	Blastp+HMMScan	OR525701.1	Escherichia phage vB-Eco-KMB38, complete genome	169640	lytic	gb|NP_217280.1|ARO:3004153|Mtub_thyA_PAS	100	46.233	1.95e-83	317.5	5.7e-97	aminosalicylate resistant thymidylate synthase	Mtub_thyA_PAS	thyA	salicylic acid antibiotic	antibiotic target alteration
WQN07244.1	Blastp+HMMScan	OR525701.1	Escherichia phage vB-Eco-KMB38, complete genome	169640	lytic	gb|AAL22048.1|ARO:3003939|Sent_parC_FLO	96	25	1.75e-31	155.9	1.1e-47	fluoroquinolone resistant parC	Sent_parC_FLO	Fluor_Res_DNA_Topo	fluoroquinolone antibiotic	antibiotic target alteration
WQN07219.1	Blastp+HMMScan+PCM	OR525701.1	Escherichia phage vB-Eco-KMB38, complete genome	169640	lytic	gb|AAN85115.1|ARO:3004642|dfrA3b	64	33.582	3.76e-15	67	1.6e-20	trimethoprim resistant dihydrofolate reductase dfr	dfrA3b	Dfr	diaminopyrimidine antibiotic	antibiotic target replacement	Candidate_dfra	0.952	0.666	0.987	0.013	Ref	Very_likely_ref
WQN07027.1	HMMScan	OR525701.1	Escherichia phage vB-Eco-KMB38, complete genome	169640	lytic					97.1	9.5e-30	Thymidylat_synt	Thymidylat_synt	thyA	para-aminosalicylic acid	antibiotic target alteration
XAO14720.1	Blastp	PP400779.1	Escherichia phage JM17, complete genome	168588	lytic	gb|WP_004025678.1|ARO:3003305|Uure_gyrB_FLO	99	29.833	1.7e-55			fluoroquinolone resistant gyrB	Uure_gyrB_FLO	Fluor_Res_DNA_Topo	aminocoumarin antibiotic;fluoroquinolone antibiotic	antibiotic target alteration
XAO14758.1	Blastp+HMMScan	PP400779.1	Escherichia phage JM17, complete genome	168588	lytic	gb|NP_217280.1|ARO:3004153|Mtub_thyA_PAS	100	47.34	1.78e-52	213.5	3.1e-65	aminosalicylate resistant thymidylate synthase	Mtub_thyA_PAS	thyA	salicylic acid antibiotic	antibiotic target alteration
XAO14760.1	Blastp+HMMScan	PP400779.1	Escherichia phage JM17, complete genome	168588	lytic	gb|NP_217280.1|ARO:3004153|Mtub_thyA_PAS	99	44.231	1.3e-21	87.9	6e-27	aminosalicylate resistant thymidylate synthase	Mtub_thyA_PAS	thyA	salicylic acid antibiotic	antibiotic target alteration
XAO14734.1	Blastp+HMMScan	PP400779.1	Escherichia phage JM17, complete genome	168588	lytic	gb|AAL22048.1|ARO:3003939|Sent_parC_FLO	96	25.275	1.09e-31	156.6	6.4e-48	fluoroquinolone resistant parC	Sent_parC_FLO	Fluor_Res_DNA_Topo	fluoroquinolone antibiotic	antibiotic target alteration
XAO14757.1	Blastp+HMMScan+PCM	PP400779.1	Escherichia phage JM17, complete genome	168588	lytic	gb|CAA40897.1|ARO:3004548|dfrA9	88	30.814	5.67e-15	75.8	3.1e-23	trimethoprim resistant dihydrofolate reductase dfr	dfrA9	Dfr	diaminopyrimidine antibiotic	antibiotic target replacement	Candidate_dfra	0.958	0.799	0.995	0.005	Ref	Very_likely_ref
XAO14682.1	HMMScan	PP400779.1	Escherichia phage JM17, complete genome	168588	lytic					98	5.3e-30	Thymidylat_synt	Thymidylat_synt	thyA	para-aminosalicylic acid	antibiotic target alteration
XAO15650.1	Blastp	PP400782.1	Escherichia phage FL31, complete genome	168362	lytic	gb|WP_004025678.1|ARO:3003305|Uure_gyrB_FLO	99	29.68	2.49e-55			fluoroquinolone resistant gyrB	Uure_gyrB_FLO	Fluor_Res_DNA_Topo	aminocoumarin antibiotic;fluoroquinolone antibiotic	antibiotic target alteration
XAO15612.1	Blastp+HMMScan	PP400782.1	Escherichia phage FL31, complete genome	168362	lytic	gb|NP_217280.1|ARO:3004153|Mtub_thyA_PAS	100	46.233	3.65e-82	316.2	1.5e-96	aminosalicylate resistant thymidylate synthase	Mtub_thyA_PAS	thyA	salicylic acid antibiotic	antibiotic target alteration
XAO15636.1	Blastp+HMMScan	PP400782.1	Escherichia phage FL31, complete genome	168362	lytic	gb|AAL22048.1|ARO:3003939|Sent_parC_FLO	96	25.275	9.12e-32	156.1	9.6e-48	fluoroquinolone resistant parC	Sent_parC_FLO	Fluor_Res_DNA_Topo	fluoroquinolone antibiotic	antibiotic target alteration
XAO15613.1	Blastp+HMMScan+PCM	PP400782.1	Escherichia phage FL31, complete genome	168362	lytic	gb|CAA40897.1|ARO:3004548|dfrA9	88	30.233	1.42e-14	76.8	1.5e-23	trimethoprim resistant dihydrofolate reductase dfr	dfrA9	Dfr	diaminopyrimidine antibiotic	antibiotic target replacement	Candidate_dfra	0.966	0.781	0.995	0.005	Ref	Very_likely_ref
XAO15691.1	HMMScan	PP400782.1	Escherichia phage FL31, complete genome	168362	lytic					97.3	8.7e-30	Thymidylat_synt	Thymidylat_synt	thyA	para-aminosalicylic acid	antibiotic target alteration
YP_009289015.1	Blastp	NC_031090.1	Shigella phage SHSML-52-1, complete genome	169621	lytic	gb|WP_004025678.1|ARO:3003305|Uure_gyrB_FLO	99	29.68	5.99e-55			fluoroquinolone resistant gyrB	Uure_gyrB_FLO	Fluor_Res_DNA_Topo	aminocoumarin antibiotic;fluoroquinolone antibiotic	antibiotic target alteration
YP_009289053.1	Blastp+HMMScan	NC_031090.1	Shigella phage SHSML-52-1, complete genome	169621	lytic	gb|NP_217280.1|ARO:3004153|Mtub_thyA_PAS	100	45.89	3.36e-81	316.3	1.3e-96	aminosalicylate resistant thymidylate synthase	Mtub_thyA_PAS	thyA	salicylic acid antibiotic	antibiotic target alteration
YP_009289027.1	Blastp+HMMScan	NC_031090.1	Shigella phage SHSML-52-1, complete genome	169621	lytic	gb|AAL22048.1|ARO:3003939|Sent_parC_FLO	96	25.275	7.1e-32	155.1	1.9e-47	fluoroquinolone resistant parC	Sent_parC_FLO	Fluor_Res_DNA_Topo	fluoroquinolone antibiotic	antibiotic target alteration
YP_009289052.1	Blastp+HMMScan+PCM	NC_031090.1	Shigella phage SHSML-52-1, complete genome	169621	lytic	gb|CAA40897.1|ARO:3004548|dfrA9	88	30.814	5.33e-15	75.8	3e-23	trimethoprim resistant dihydrofolate reductase dfr	dfrA9	Dfr	diaminopyrimidine antibiotic	antibiotic target replacement	Candidate_dfra	0.948	0.834	0.993	0.007	Ref	Very_likely_ref
YP_009288973.1	HMMScan	NC_031090.1	Shigella phage SHSML-52-1, complete genome	169621	lytic					98.3	4.2e-30	Thymidylat_synt	Thymidylat_synt	thyA	para-aminosalicylic acid	antibiotic target alteration
WBF80294.1	Blastp	OP870146.1	Escherichia phage vB_Eco_F27, complete genome	168845	lytic	gb|WP_004025678.1|ARO:3003305|Uure_gyrB_FLO	99	29.68	6.6e-55			fluoroquinolone resistant gyrB	Uure_gyrB_FLO	Fluor_Res_DNA_Topo	aminocoumarin antibiotic;fluoroquinolone antibiotic	antibiotic target alteration
WBF80377.1	Blastp+HMMScan	OP870146.1	Escherichia phage vB_Eco_F27, complete genome	168845	lytic	gb|NP_217280.1|ARO:3004153|Mtub_thyA_PAS	100	47.872	1.18e-54	216.3	4.2e-66	aminosalicylate resistant thymidylate synthase	Mtub_thyA_PAS	thyA	salicylic acid antibiotic	antibiotic target alteration
WBF80476.1	Blastp+HMMScan	OP870146.1	Escherichia phage vB_Eco_F27, complete genome	168845	lytic	gb|NP_217280.1|ARO:3004153|Mtub_thyA_PAS	93	40.741	1.14e-12	54.2	1.2e-16	aminosalicylate resistant thymidylate synthase	Mtub_thyA_PAS	thyA	salicylic acid antibiotic	antibiotic target alteration
WBF80308.1	Blastp+HMMScan	OP870146.1	Escherichia phage vB_Eco_F27, complete genome	168845	lytic	gb|AAL22048.1|ARO:3003939|Sent_parC_FLO	96	25	1.97e-31	156.9	5.4e-48	fluoroquinolone resistant parC	Sent_parC_FLO	Fluor_Res_DNA_Topo	fluoroquinolone antibiotic	antibiotic target alteration
WBF80369.1	Blastp+HMMScan+PCM	OP870146.1	Escherichia phage vB_Eco_F27, complete genome	168845	lytic	gb|CAA40897.1|ARO:3004548|dfrA9	88	30.233	1.06e-14	75.8	3.1e-23	trimethoprim resistant dihydrofolate reductase dfr	dfrA9	Dfr	diaminopyrimidine antibiotic	antibiotic target replacement	Candidate_dfra	0.962	0.835	0.991	0.009	Ref	Very_likely_ref
WBF80350.1	HMMScan	OP870146.1	Escherichia phage vB_Eco_F27, complete genome	168845	lytic					98	5.3e-30	Thymidylat_synt	Thymidylat_synt	thyA	para-aminosalicylic acid	antibiotic target alteration
URY11387.1	Blastp	ON528725.1	UNVERIFIED: Shigella phage ESh15, complete genome	168076	lytic	gb|WP_004025678.1|ARO:3003305|Uure_gyrB_FLO	99	29.833	5.59e-55			fluoroquinolone resistant gyrB	Uure_gyrB_FLO	Fluor_Res_DNA_Topo	aminocoumarin antibiotic;fluoroquinolone antibiotic	antibiotic target alteration
URY11348.1	Blastp+HMMScan	ON528725.1	UNVERIFIED: Shigella phage ESh15, complete genome	168076	lytic	gb|NP_217280.1|ARO:3004153|Mtub_thyA_PAS	100	46.233	1.65e-82	315.2	2.9e-96	aminosalicylate resistant thymidylate synthase	Mtub_thyA_PAS	thyA	salicylic acid antibiotic	antibiotic target alteration
URY11374.1	Blastp+HMMScan	ON528725.1	UNVERIFIED: Shigella phage ESh15, complete genome	168076	lytic	gb|AAL22048.1|ARO:3003939|Sent_parC_FLO	96	25.055	4.63e-31	154.8	2.4e-47	fluoroquinolone resistant parC	Sent_parC_FLO	Fluor_Res_DNA_Topo	fluoroquinolone antibiotic	antibiotic target alteration
URY11349.1	Blastp+HMMScan+PCM	ON528725.1	UNVERIFIED: Shigella phage ESh15, complete genome	168076	lytic	gb|CAA40897.1|ARO:3004548|dfrA9	88	31.977	3.01e-15	72.8	2.6e-22	trimethoprim resistant dihydrofolate reductase dfr	dfrA9	Dfr	diaminopyrimidine antibiotic	antibiotic target replacement	Candidate_dfra	0.953	0.776	0.995	0.005	Ref	Very_likely_ref
URY11152.1	HMMScan	ON528725.1	UNVERIFIED: Shigella phage ESh15, complete genome	168076	lytic					97.1	9.5e-30	Thymidylat_synt	Thymidylat_synt	thyA	para-aminosalicylic acid	antibiotic target alteration
QXV76948.1	Blastp	MZ501056.1	Escherichia phage ChristianSchoenbein, complete genome	169031	lytic	gb|WP_004025678.1|ARO:3003305|Uure_gyrB_FLO	99	29.68	5.93e-55			fluoroquinolone resistant gyrB	Uure_gyrB_FLO	Fluor_Res_DNA_Topo	aminocoumarin antibiotic;fluoroquinolone antibiotic	antibiotic target alteration
QXV76910.1	Blastp+HMMScan	MZ501056.1	Escherichia phage ChristianSchoenbein, complete genome	169031	lytic	gb|NP_217280.1|ARO:3004153|Mtub_thyA_PAS	100	45.89	9.5e-82	316.2	1.4e-96	aminosalicylate resistant thymidylate synthase	Mtub_thyA_PAS	thyA	salicylic acid antibiotic	antibiotic target alteration
QXV76934.1	Blastp+HMMScan	MZ501056.1	Escherichia phage ChristianSchoenbein, complete genome	169031	lytic	gb|AAL22048.1|ARO:3003939|Sent_parC_FLO	96	25	1.75e-31	155.9	1.1e-47	fluoroquinolone resistant parC	Sent_parC_FLO	Fluor_Res_DNA_Topo	fluoroquinolone antibiotic	antibiotic target alteration
QXV76911.1	Blastp+HMMScan+PCM	MZ501056.1	Escherichia phage ChristianSchoenbein, complete genome	169031	lytic	gb|CAA40897.1|ARO:3004548|dfrA9	88	29.885	1.06e-13	74.3	9e-23	trimethoprim resistant dihydrofolate reductase dfr	dfrA9	Dfr	diaminopyrimidine antibiotic	antibiotic target replacement	Candidate_dfra	0.967	0.684	0.99	0.01	Ref	Very_likely_ref
QXV76986.1	HMMScan	MZ501056.1	Escherichia phage ChristianSchoenbein, complete genome	169031	lytic					97.1	9.5e-30	Thymidylat_synt	Thymidylat_synt	thyA	para-aminosalicylic acid	antibiotic target alteration
QBP05626.1	Blastp	MK524178.1	Escherichia phage PHB12, complete genome	168791	lytic	gb|WP_004025678.1|ARO:3003305|Uure_gyrB_FLO	99	29.833	4.22e-55			fluoroquinolone resistant gyrB	Uure_gyrB_FLO	Fluor_Res_DNA_Topo	aminocoumarin antibiotic;fluoroquinolone antibiotic	antibiotic target alteration
QBP05585.1	Blastp+HMMScan	MK524178.1	Escherichia phage PHB12, complete genome	168791	lytic	gb|NP_217280.1|ARO:3004153|Mtub_thyA_PAS	100	46.233	1.41e-83	320.7	6.1e-98	aminosalicylate resistant thymidylate synthase	Mtub_thyA_PAS	thyA	salicylic acid antibiotic	antibiotic target alteration
QBP05613.1	Blastp+HMMScan	MK524178.1	Escherichia phage PHB12, complete genome	168791	lytic	gb|AAL22048.1|ARO:3003939|Sent_parC_FLO	96	26.087	1.99e-31	156.7	6.3e-48	fluoroquinolone resistant parC	Sent_parC_FLO	Fluor_Res_DNA_Topo	fluoroquinolone antibiotic	antibiotic target alteration
QBP05587.1	Blastp+HMMScan	MK524178.1	Escherichia phage PHB12, complete genome	168791	lytic	gb|AAN85115.1|ARO:3004642|dfrA3b	68	34.074	3.7e-15	66.6	2.1e-20	trimethoprim resistant dihydrofolate reductase dfr	dfrA3b	Dfr	diaminopyrimidine antibiotic	antibiotic target replacement
QBP05663.1	HMMScan	MK524178.1	Escherichia phage PHB12, complete genome	168791	lytic					96.7	1.3e-29	Thymidylat_synt	Thymidylat_synt	thyA	para-aminosalicylic acid	antibiotic target alteration
QBQ76768.1	Blastp	MK373774.1	Escherichia phage vB_EcoM_WFL6982, complete genome	164279	lytic	gb|WP_004025678.1|ARO:3003305|Uure_gyrB_FLO	99	29.68	4.71e-55			fluoroquinolone resistant gyrB	Uure_gyrB_FLO	Fluor_Res_DNA_Topo	aminocoumarin antibiotic;fluoroquinolone antibiotic	antibiotic target alteration
QBQ76992.1	Blastp+HMMScan	MK373774.1	Escherichia phage vB_EcoM_WFL6982, complete genome	164279	lytic	gb|NP_217280.1|ARO:3004153|Mtub_thyA_PAS	100	45.548	9.82e-82	319.7	1.2e-97	aminosalicylate resistant thymidylate synthase	Mtub_thyA_PAS	thyA	salicylic acid antibiotic	antibiotic target alteration
QBQ77017.1	Blastp+HMMScan	MK373774.1	Escherichia phage vB_EcoM_WFL6982, complete genome	164279	lytic	gb|AAL22048.1|ARO:3003939|Sent_parC_FLO	96	25	1.97e-31	156.9	5.4e-48	fluoroquinolone resistant parC	Sent_parC_FLO	Fluor_Res_DNA_Topo	fluoroquinolone antibiotic	antibiotic target alteration
QBQ76993.1	Blastp+HMMScan+PCM	MK373774.1	Escherichia phage vB_EcoM_WFL6982, complete genome	164279	lytic	gb|CAA40897.1|ARO:3004548|dfrA9	88	30.814	5.44e-15	75.5	3.6e-23	trimethoprim resistant dihydrofolate reductase dfr	dfrA9	Dfr	diaminopyrimidine antibiotic	antibiotic target replacement	Candidate_dfra	0.971	0.841	0.998	0.002	Ref	Very_likely_ref
QBQ76808.1	HMMScan	MK373774.1	Escherichia phage vB_EcoM_WFL6982, complete genome	164279	lytic					98	5.3e-30	Thymidylat_synt	Thymidylat_synt	thyA	para-aminosalicylic acid	antibiotic target alteration
QBQ77029.1	Blastp	MK373775.1	Escherichia phage vB_EcoM_WFK, complete genome	164590	lytic	gb|WP_004025678.1|ARO:3003305|Uure_gyrB_FLO	99	29.68	4.71e-55			fluoroquinolone resistant gyrB	Uure_gyrB_FLO	Fluor_Res_DNA_Topo	aminocoumarin antibiotic;fluoroquinolone antibiotic	antibiotic target alteration
QBQ77253.1	Blastp+HMMScan	MK373775.1	Escherichia phage vB_EcoM_WFK, complete genome	164590	lytic	gb|NP_217280.1|ARO:3004153|Mtub_thyA_PAS	100	45.548	9.82e-82	319.7	1.2e-97	aminosalicylate resistant thymidylate synthase	Mtub_thyA_PAS	thyA	salicylic acid antibiotic	antibiotic target alteration
QBQ77279.1	Blastp+HMMScan	MK373775.1	Escherichia phage vB_EcoM_WFK, complete genome	164590	lytic	gb|AAL22048.1|ARO:3003939|Sent_parC_FLO	96	25	1.97e-31	156.9	5.4e-48	fluoroquinolone resistant parC	Sent_parC_FLO	Fluor_Res_DNA_Topo	fluoroquinolone antibiotic	antibiotic target alteration
QBQ77254.1	Blastp+HMMScan+PCM	MK373775.1	Escherichia phage vB_EcoM_WFK, complete genome	164590	lytic	gb|CAA40897.1|ARO:3004548|dfrA9	88	30.814	5.44e-15	75.5	3.6e-23	trimethoprim resistant dihydrofolate reductase dfr	dfrA9	Dfr	diaminopyrimidine antibiotic	antibiotic target replacement	Candidate_dfra	0.971	0.841	0.998	0.002	Ref	Very_likely_ref
QBQ77069.1	HMMScan	MK373775.1	Escherichia phage vB_EcoM_WFK, complete genome	164590	lytic					98	5.3e-30	Thymidylat_synt	Thymidylat_synt	thyA	para-aminosalicylic acid	antibiotic target alteration
QBQ77509.1	Blastp	MK373778.1	Escherichia phage vB_EcoM_WFbE185, complete genome	170429	lytic	gb|WP_004025678.1|ARO:3003305|Uure_gyrB_FLO	99	29.68	5.99e-55			fluoroquinolone resistant gyrB	Uure_gyrB_FLO	Fluor_Res_DNA_Topo	aminocoumarin antibiotic;fluoroquinolone antibiotic	antibiotic target alteration
QBQ77746.1	Blastp+HMMScan	MK373778.1	Escherichia phage vB_EcoM_WFbE185, complete genome	170429	lytic	gb|NP_217280.1|ARO:3004153|Mtub_thyA_PAS	100	45.89	9.61e-82	315.4	2.5e-96	aminosalicylate resistant thymidylate synthase	Mtub_thyA_PAS	thyA	salicylic acid antibiotic	antibiotic target alteration
QBQ77773.1	Blastp+HMMScan	MK373778.1	Escherichia phage vB_EcoM_WFbE185, complete genome	170429	lytic	gb|AAL22048.1|ARO:3003939|Sent_parC_FLO	96	25.275	1.09e-31	156.6	6.4e-48	fluoroquinolone resistant parC	Sent_parC_FLO	Fluor_Res_DNA_Topo	fluoroquinolone antibiotic	antibiotic target alteration
QBQ77747.1	Blastp+HMMScan+PCM	MK373778.1	Escherichia phage vB_EcoM_WFbE185, complete genome	170429	lytic	gb|CAA40897.1|ARO:3004548|dfrA9	88	31.792	1.15e-15	75.9	2.8e-23	trimethoprim resistant dihydrofolate reductase dfr	dfrA9	Dfr	diaminopyrimidine antibiotic	antibiotic target replacement	Candidate_dfra	0.959	0.831	0.993	0.007	Ref	Very_likely_ref
QBQ77549.1	HMMScan	MK373778.1	Escherichia phage vB_EcoM_WFbE185, complete genome	170429	lytic					97.1	9.5e-30	Thymidylat_synt	Thymidylat_synt	thyA	para-aminosalicylic acid	antibiotic target alteration
AWY07992.1	Blastp	MH359124.1	Escherichia phage SF, complete genome	168695	lytic	gb|WP_004025678.1|ARO:3003305|Uure_gyrB_FLO	99	29.833	3.71e-55			fluoroquinolone resistant gyrB	Uure_gyrB_FLO	Fluor_Res_DNA_Topo	aminocoumarin antibiotic;fluoroquinolone antibiotic	antibiotic target alteration
AWY07767.1	Blastp+HMMScan	MH359124.1	Escherichia phage SF, complete genome	168695	lytic	gb|NP_217280.1|ARO:3004153|Mtub_thyA_PAS	100	46.233	1.41e-83	320.7	6.1e-98	aminosalicylate resistant thymidylate synthase	Mtub_thyA_PAS	thyA	salicylic acid antibiotic	antibiotic target alteration
AWY08003.1	Blastp+HMMScan	MH359124.1	Escherichia phage SF, complete genome	168695	lytic	gb|AAL22048.1|ARO:3003939|Sent_parC_FLO	96	26.087	1.99e-31	156.7	6.3e-48	fluoroquinolone resistant parC	Sent_parC_FLO	Fluor_Res_DNA_Topo	fluoroquinolone antibiotic	antibiotic target alteration
AWY07765.1	Blastp+HMMScan+PCM	MH359124.1	Escherichia phage SF, complete genome	168695	lytic	gb|CAA40897.1|ARO:3004548|dfrA9	88	31.395	3.01e-15	76.5	1.8e-23	trimethoprim resistant dihydrofolate reductase dfr	dfrA9	Dfr	diaminopyrimidine antibiotic	antibiotic target replacement	Candidate_dfra	0.968	0.822	0.996	0.004	Ref	Very_likely_ref
AWY07953.1	HMMScan	MH359124.1	Escherichia phage SF, complete genome	168695	lytic					96.6	1.4e-29	Thymidylat_synt	Thymidylat_synt	thyA	para-aminosalicylic acid	antibiotic target alteration
WNN13525.1	Blastp	OR529306.1	Escherichia phage PCM001, partial genome	33766	lytic	gb|WP_004025678.1|ARO:3003305|Uure_gyrB_FLO	99	29.68	5.99e-55			fluoroquinolone resistant gyrB	Uure_gyrB_FLO	Fluor_Res_DNA_Topo	aminocoumarin antibiotic;fluoroquinolone antibiotic	antibiotic target alteration
WNN13513.1	Blastp+HMMScan	OR529306.1	Escherichia phage PCM001, partial genome	33766	lytic	gb|AAL22048.1|ARO:3003939|Sent_parC_FLO	96	25.275	1.26e-31	156.6	6.6e-48	fluoroquinolone resistant parC	Sent_parC_FLO	Fluor_Res_DNA_Topo	fluoroquinolone antibiotic	antibiotic target alteration
WPK34220.1	Blastp	OR352941.1	Escherichia phage AV111, complete genome	172602	lytic	gb|WP_004025678.1|ARO:3003305|Uure_gyrB_FLO	99	29.68	5.63e-55			fluoroquinolone resistant gyrB	Uure_gyrB_FLO	Fluor_Res_DNA_Topo	aminocoumarin antibiotic;fluoroquinolone antibiotic	antibiotic target alteration
WPK34185.1	Blastp+HMMScan	OR352941.1	Escherichia phage AV111, complete genome	172602	lytic	gb|NP_217280.1|ARO:3004153|Mtub_thyA_PAS	100	46.233	1.3e-82	317.6	5.2e-97	aminosalicylate resistant thymidylate synthase	Mtub_thyA_PAS	thyA	salicylic acid antibiotic	antibiotic target alteration
WPK34207.1	Blastp+HMMScan	OR352941.1	Escherichia phage AV111, complete genome	172602	lytic	gb|AAL22048.1|ARO:3003939|Sent_parC_FLO	96	25.272	1.78e-31	156.4	7.7e-48	fluoroquinolone resistant parC	Sent_parC_FLO	Fluor_Res_DNA_Topo	fluoroquinolone antibiotic	antibiotic target alteration
WPK34186.1	Blastp+HMMScan+PCM	OR352941.1	Escherichia phage AV111, complete genome	172602	lytic	gb|CAA40897.1|ARO:3004548|dfrA9	88	30.233	1.72e-14	76.8	1.5e-23	trimethoprim resistant dihydrofolate reductase dfr	dfrA9	Dfr	diaminopyrimidine antibiotic	antibiotic target replacement	Candidate_dfra	0.95	0.788	0.992	0.008	Ref	Very_likely_ref
WPK34258.1	HMMScan	OR352941.1	Escherichia phage AV111, complete genome	172602	lytic					98	5.3e-30	Thymidylat_synt	Thymidylat_synt	thyA	para-aminosalicylic acid	antibiotic target alteration
UYE94892.1	Blastp	OP114733.1	Escherichia phage vB_EcoM-pEB20, partial genome	168078	lytic	gb|WP_004025678.1|ARO:3003305|Uure_gyrB_FLO	99	29.68	5.99e-55			fluoroquinolone resistant gyrB	Uure_gyrB_FLO	Fluor_Res_DNA_Topo	aminocoumarin antibiotic;fluoroquinolone antibiotic	antibiotic target alteration
UYE94929.1	Blastp+HMMScan	OP114733.1	Escherichia phage vB_EcoM-pEB20, partial genome	168078	lytic	gb|NP_217280.1|ARO:3004153|Mtub_thyA_PAS	100	45.89	3.73e-82	317.9	4.4e-97	aminosalicylate resistant thymidylate synthase	Mtub_thyA_PAS	thyA	salicylic acid antibiotic	antibiotic target alteration
UYE94905.1	Blastp+HMMScan	OP114733.1	Escherichia phage vB_EcoM-pEB20, partial genome	168078	lytic	gb|AAL22048.1|ARO:3003939|Sent_parC_FLO	96	25.275	1.24e-31	155.4	1.5e-47	fluoroquinolone resistant parC	Sent_parC_FLO	Fluor_Res_DNA_Topo	fluoroquinolone antibiotic	antibiotic target alteration
UYE94928.1	Blastp+HMMScan+PCM	OP114733.1	Escherichia phage vB_EcoM-pEB20, partial genome	168078	lytic	gb|CAA40897.1|ARO:3004548|dfrA9	88	30.814	2.91e-14	75.7	3.1e-23	trimethoprim resistant dihydrofolate reductase dfr	dfrA9	Dfr	diaminopyrimidine antibiotic	antibiotic target replacement	Candidate_dfra	0.973	0.83	0.994	0.006	Ref	Very_likely_ref
UYE95118.1	HMMScan	OP114733.1	Escherichia phage vB_EcoM-pEB20, partial genome	168078	lytic					98	5.3e-30	Thymidylat_synt	Thymidylat_synt	thyA	para-aminosalicylic acid	antibiotic target alteration
WGG26119.1	Blastp	OQ703618.1	Escherichia phage GADS24, complete genome	168896	lytic	gb|WP_004025678.1|ARO:3003305|Uure_gyrB_FLO	99	29.68	5.99e-55			fluoroquinolone resistant gyrB	Uure_gyrB_FLO	Fluor_Res_DNA_Topo	aminocoumarin antibiotic;fluoroquinolone antibiotic	antibiotic target alteration
WGG26084.1	Blastp+HMMScan	OQ703618.1	Escherichia phage GADS24, complete genome	168896	lytic	gb|NP_217280.1|ARO:3004153|Mtub_thyA_PAS	100	46.233	6.28e-82	317.6	5.3e-97	aminosalicylate resistant thymidylate synthase	Mtub_thyA_PAS	thyA	salicylic acid antibiotic	antibiotic target alteration
WGG26107.1	Blastp+HMMScan	OQ703618.1	Escherichia phage GADS24, complete genome	168896	lytic	gb|AAL22048.1|ARO:3003939|Sent_parC_FLO	96	25	1.97e-31	156.9	5.4e-48	fluoroquinolone resistant parC	Sent_parC_FLO	Fluor_Res_DNA_Topo	fluoroquinolone antibiotic	antibiotic target alteration
WGG26085.1	Blastp+HMMScan+PCM	OQ703618.1	Escherichia phage GADS24, complete genome	168896	lytic	gb|CAA40897.1|ARO:3004548|dfrA9	88	31.395	2.35e-15	76.6	1.8e-23	trimethoprim resistant dihydrofolate reductase dfr	dfrA9	Dfr	diaminopyrimidine antibiotic	antibiotic target replacement	Candidate_dfra	0.963	0.79	0.994	0.006	Ref	Very_likely_ref
WGG26159.1	HMMScan	OQ703618.1	Escherichia phage GADS24, complete genome	168896	lytic					97.2	9e-30	Thymidylat_synt	Thymidylat_synt	thyA	para-aminosalicylic acid	antibiotic target alteration
CAJ1523186.1	Blastp	OY726582.1	Escherichia phage vB_Eco_NicPhage genome assembly, chromosome: 1	170265	lytic	gb|WP_004025678.1|ARO:3003305|Uure_gyrB_FLO	99	29.68	5.99e-55			fluoroquinolone resistant gyrB	Uure_gyrB_FLO	Fluor_Res_DNA_Topo	aminocoumarin antibiotic;fluoroquinolone antibiotic	antibiotic target alteration
CAJ1523431.1	Blastp+HMMScan	OY726582.1	Escherichia phage vB_Eco_NicPhage genome assembly, chromosome: 1	170265	lytic	gb|NP_217280.1|ARO:3004153|Mtub_thyA_PAS	100	45.89	8.9e-82	317.8	4.7e-97	aminosalicylate resistant thymidylate synthase	Mtub_thyA_PAS	thyA	salicylic acid antibiotic	antibiotic target alteration
CAJ1523172.1	Blastp+HMMScan	OY726582.1	Escherichia phage vB_Eco_NicPhage genome assembly, chromosome: 1	170265	lytic	gb|AAL22048.1|ARO:3003939|Sent_parC_FLO	96	26.087	1.99e-31	156.7	6.3e-48	fluoroquinolone resistant parC	Sent_parC_FLO	Fluor_Res_DNA_Topo	fluoroquinolone antibiotic	antibiotic target alteration
CAJ1523432.1	Blastp+HMMScan+PCM	OY726582.1	Escherichia phage vB_Eco_NicPhage genome assembly, chromosome: 1	170265	lytic	gb|CAA40897.1|ARO:3004548|dfrA9	88	30.814	5.44e-15	75.5	3.6e-23	trimethoprim resistant dihydrofolate reductase dfr	dfrA9	Dfr	diaminopyrimidine antibiotic	antibiotic target replacement	Candidate_dfra	0.971	0.841	0.998	0.002	Ref	Very_likely_ref
CAJ1523228.1	HMMScan	OY726582.1	Escherichia phage vB_Eco_NicPhage genome assembly, chromosome: 1	170265	lytic					98	5.3e-30	Thymidylat_synt	Thymidylat_synt	thyA	para-aminosalicylic acid	antibiotic target alteration
YP_009056596.1	Blastp	NC_024794.1	Escherichia phage vB_EcoM_PhAPEC2, complete genome	167318	lytic	gb|WP_004025678.1|ARO:3003305|Uure_gyrB_FLO	99	29.68	7.61e-55			fluoroquinolone resistant gyrB	Uure_gyrB_FLO	Fluor_Res_DNA_Topo	aminocoumarin antibiotic;fluoroquinolone antibiotic	antibiotic target alteration
YP_009056814.1	Blastp+HMMScan	NC_024794.1	Escherichia phage vB_EcoM_PhAPEC2, complete genome	167318	lytic	gb|NP_217280.1|ARO:3004153|Mtub_thyA_PAS	100	45.89	1.22e-81	317.4	6.2e-97	aminosalicylate resistant thymidylate synthase	Mtub_thyA_PAS	thyA	salicylic acid antibiotic	antibiotic target alteration
YP_009056839.1	Blastp+HMMScan	NC_024794.1	Escherichia phage vB_EcoM_PhAPEC2, complete genome	167318	lytic	gb|AAL22048.1|ARO:3003939|Sent_parC_FLO	96	25	1.51e-31	157.1	4.8e-48	fluoroquinolone resistant parC	Sent_parC_FLO	Fluor_Res_DNA_Topo	fluoroquinolone antibiotic	antibiotic target alteration
YP_009056815.1	Blastp+HMMScan+PCM	NC_024794.1	Escherichia phage vB_EcoM_PhAPEC2, complete genome	167318	lytic	gb|CAA40897.1|ARO:3004548|dfrA9	88	30.233	1.33e-14	75.9	2.8e-23	trimethoprim resistant dihydrofolate reductase dfr	dfrA9	Dfr	diaminopyrimidine antibiotic	antibiotic target replacement	Candidate_dfra	0.963	0.79	0.996	0.004	Ref	Very_likely_ref
YP_009056633.1	HMMScan	NC_024794.1	Escherichia phage vB_EcoM_PhAPEC2, complete genome	167318	lytic					97.3	8.7e-30	Thymidylat_synt	Thymidylat_synt	thyA	para-aminosalicylic acid	antibiotic target alteration
YP_009224985.1	Blastp	NC_029091.1	Escherichia phage APCEc01, complete genome	168771	lytic	gb|WP_004025678.1|ARO:3003305|Uure_gyrB_FLO	99	29.68	1.03e-54			fluoroquinolone resistant gyrB	Uure_gyrB_FLO	Fluor_Res_DNA_Topo	aminocoumarin antibiotic;fluoroquinolone antibiotic	antibiotic target alteration
YP_009225024.1	Blastp+HMMScan	NC_029091.1	Escherichia phage APCEc01, complete genome	168771	lytic	gb|NP_217280.1|ARO:3004153|Mtub_thyA_PAS	100	46.233	5.45e-82	316	1.7e-96	aminosalicylate resistant thymidylate synthase	Mtub_thyA_PAS	thyA	salicylic acid antibiotic	antibiotic target alteration
YP_009224998.1	Blastp+HMMScan	NC_029091.1	Escherichia phage APCEc01, complete genome	168771	lytic	gb|AAL22048.1|ARO:3003939|Sent_parC_FLO	96	25.275	1.12e-31	156.7	6.1e-48	fluoroquinolone resistant parC	Sent_parC_FLO	Fluor_Res_DNA_Topo	fluoroquinolone antibiotic	antibiotic target alteration
YP_009225023.1	Blastp+HMMScan+PCM	NC_029091.1	Escherichia phage APCEc01, complete genome	168771	lytic	gb|CAA40897.1|ARO:3004548|dfrA9	88	30.814	5.85e-15	75.5	3.6e-23	trimethoprim resistant dihydrofolate reductase dfr	dfrA9	Dfr	diaminopyrimidine antibiotic	antibiotic target replacement	Candidate_dfra	0.966	0.824	0.991	0.009	Ref	Very_likely_ref
YP_009225217.1	HMMScan	NC_029091.1	Escherichia phage APCEc01, complete genome	168771	lytic					98	5.3e-30	Thymidylat_synt	Thymidylat_synt	thyA	para-aminosalicylic acid	antibiotic target alteration
WKM80897.1	Blastp	OQ873415.1	Escherichia phage PECP20, complete genome	168159	lytic	gb|WP_004025678.1|ARO:3003305|Uure_gyrB_FLO	99	29.68	7.61e-55			fluoroquinolone resistant gyrB	Uure_gyrB_FLO	Fluor_Res_DNA_Topo	aminocoumarin antibiotic;fluoroquinolone antibiotic	antibiotic target alteration
WKM80860.1	Blastp+HMMScan	OQ873415.1	Escherichia phage PECP20, complete genome	168159	lytic	gb|NP_217280.1|ARO:3004153|Mtub_thyA_PAS	100	45.017	4.97e-81	315	3.4e-96	aminosalicylate resistant thymidylate synthase	Mtub_thyA_PAS	thyA	salicylic acid antibiotic	antibiotic target alteration
WKM80885.1	Blastp+HMMScan	OQ873415.1	Escherichia phage PECP20, complete genome	168159	lytic	gb|AAL22048.1|ARO:3003939|Sent_parC_FLO	96	25.708	5.23e-31	154.2	3.5e-47	fluoroquinolone resistant parC	Sent_parC_FLO	Fluor_Res_DNA_Topo	fluoroquinolone antibiotic	antibiotic target alteration
WKM80861.1	Blastp+HMMScan+PCM	OQ873415.1	Escherichia phage PECP20, complete genome	168159	lytic	gb|CAA40897.1|ARO:3004548|dfrA9	88	32.558	1.12e-15	74.7	6.7e-23	trimethoprim resistant dihydrofolate reductase dfr	dfrA9	Dfr	diaminopyrimidine antibiotic	antibiotic target replacement	Candidate_dfra	0.954	0.464	0.968	0.032	Ref	Very_likely_ref
WKM80937.1	HMMScan	OQ873415.1	Escherichia phage PECP20, complete genome	168159	lytic					98.2	4.6e-30	Thymidylat_synt	Thymidylat_synt	thyA	para-aminosalicylic acid	antibiotic target alteration
XEN39158.1	Blastp	PQ100635.1	Escherichia phage PNJ-9, complete genome	170071	lytic	gb|WP_004025678.1|ARO:3003305|Uure_gyrB_FLO	99	29.68	1.76e-54			fluoroquinolone resistant gyrB	Uure_gyrB_FLO	Fluor_Res_DNA_Topo	aminocoumarin antibiotic;fluoroquinolone antibiotic	antibiotic target alteration
XEN38929.1	Blastp+HMMScan	PQ100635.1	Escherichia phage PNJ-9, complete genome	170071	lytic	gb|NP_217280.1|ARO:3004153|Mtub_thyA_PAS	100	46.233	4.95e-82	318	4e-97	aminosalicylate resistant thymidylate synthase	Mtub_thyA_PAS	thyA	salicylic acid antibiotic	antibiotic target alteration
XEN38905.1	Blastp+HMMScan	PQ100635.1	Escherichia phage PNJ-9, complete genome	170071	lytic	gb|AAL22048.1|ARO:3003939|Sent_parC_FLO	96	26.087	2.29e-31	156.3	8e-48	fluoroquinolone resistant parC	Sent_parC_FLO	Fluor_Res_DNA_Topo	fluoroquinolone antibiotic	antibiotic target alteration
XEN38928.1	Blastp+HMMScan+PCM	PQ100635.1	Escherichia phage PNJ-9, complete genome	170071	lytic	gb|CAA40897.1|ARO:3004548|dfrA9	88	30.233	9.72e-14	74.2	9.5e-23	trimethoprim resistant dihydrofolate reductase dfr	dfrA9	Dfr	diaminopyrimidine antibiotic	antibiotic target replacement	Candidate_dfra	0.969	0.825	0.992	0.008	Ref	Very_likely_ref
XEN39122.1	HMMScan	PQ100635.1	Escherichia phage PNJ-9, complete genome	170071	lytic					97.3	8.3e-30	Thymidylat_synt	Thymidylat_synt	thyA	para-aminosalicylic acid	antibiotic target alteration
XJJ34698.1	Blastp	PQ416618.1	Escherichia phage vB_VIPECOMC06, complete genome	166719	lytic	gb|WP_004025678.1|ARO:3003305|Uure_gyrB_FLO	99	29.68	1.76e-54			fluoroquinolone resistant gyrB	Uure_gyrB_FLO	Fluor_Res_DNA_Topo	aminocoumarin antibiotic;fluoroquinolone antibiotic	antibiotic target alteration
XJJ34736.1	Blastp+HMMScan	PQ416618.1	Escherichia phage vB_VIPECOMC06, complete genome	166719	lytic	gb|NP_217280.1|ARO:3004153|Mtub_thyA_PAS	100	46.233	6.15e-82	318.4	3e-97	aminosalicylate resistant thymidylate synthase	Mtub_thyA_PAS	thyA	salicylic acid antibiotic	antibiotic target alteration
XJJ34711.1	Blastp+HMMScan	PQ416618.1	Escherichia phage vB_VIPECOMC06, complete genome	166719	lytic	gb|AAL22048.1|ARO:3003939|Sent_parC_FLO	96	26.087	2.47e-31	156.3	7.9e-48	fluoroquinolone resistant parC	Sent_parC_FLO	Fluor_Res_DNA_Topo	fluoroquinolone antibiotic	antibiotic target alteration
XJJ34735.1	Blastp+HMMScan+PCM	PQ416618.1	Escherichia phage vB_VIPECOMC06, complete genome	166719	lytic	gb|CAA40897.1|ARO:3004548|dfrA9	88	31.395	2.25e-15	76.7	1.7e-23	trimethoprim resistant dihydrofolate reductase dfr	dfrA9	Dfr	diaminopyrimidine antibiotic	antibiotic target replacement	Candidate_dfra	0.965	0.788	0.992	0.008	Ref	Very_likely_ref
XJJ34663.1	HMMScan	PQ416618.1	Escherichia phage vB_VIPECOMC06, complete genome	166719	lytic					97.8	5.9e-30	Thymidylat_synt	Thymidylat_synt	thyA	para-aminosalicylic acid	antibiotic target alteration
UOL50604.1	Blastp	OM960734.1	Escherichia phage vB_EcoM_SCS57, complete genome	168771	lytic	gb|WP_004025678.1|ARO:3003305|Uure_gyrB_FLO	99	29.833	1.08e-54			fluoroquinolone resistant gyrB	Uure_gyrB_FLO	Fluor_Res_DNA_Topo	aminocoumarin antibiotic;fluoroquinolone antibiotic	antibiotic target alteration
UOL50642.1	Blastp+HMMScan	OM960734.1	Escherichia phage vB_EcoM_SCS57, complete genome	168771	lytic	gb|NP_217280.1|ARO:3004153|Mtub_thyA_PAS	100	46.233	5.45e-82	316	1.7e-96	aminosalicylate resistant thymidylate synthase	Mtub_thyA_PAS	thyA	salicylic acid antibiotic	antibiotic target alteration
UOL50617.1	Blastp+HMMScan	OM960734.1	Escherichia phage vB_EcoM_SCS57, complete genome	168771	lytic	gb|AAL22048.1|ARO:3003939|Sent_parC_FLO	96	25	1.56e-31	156.5	7.3e-48	fluoroquinolone resistant parC	Sent_parC_FLO	Fluor_Res_DNA_Topo	fluoroquinolone antibiotic	antibiotic target alteration
UOL50641.1	Blastp+HMMScan+PCM	OM960734.1	Escherichia phage vB_EcoM_SCS57, complete genome	168771	lytic	gb|CAA40897.1|ARO:3004548|dfrA9	88	30.814	5.44e-15	75.5	3.6e-23	trimethoprim resistant dihydrofolate reductase dfr	dfrA9	Dfr	diaminopyrimidine antibiotic	antibiotic target replacement	Candidate_dfra	0.971	0.841	0.998	0.002	Ref	Very_likely_ref
UOL50833.1	HMMScan	OM960734.1	Escherichia phage vB_EcoM_SCS57, complete genome	168771	lytic					98	5.3e-30	Thymidylat_synt	Thymidylat_synt	thyA	para-aminosalicylic acid	antibiotic target alteration
URY13876.1	Blastp	ON528737.1	UNVERIFIED: Shigella phage ESh27, complete genome	168955	lytic	gb|WP_004025678.1|ARO:3003305|Uure_gyrB_FLO	99	29.833	7.84e-55			fluoroquinolone resistant gyrB	Uure_gyrB_FLO	Fluor_Res_DNA_Topo	aminocoumarin antibiotic;fluoroquinolone antibiotic	antibiotic target alteration
URY13913.1	Blastp+HMMScan	ON528737.1	UNVERIFIED: Shigella phage ESh27, complete genome	168955	lytic	gb|NP_217280.1|ARO:3004153|Mtub_thyA_PAS	100	46.233	6.71e-82	318.4	3.1e-97	aminosalicylate resistant thymidylate synthase	Mtub_thyA_PAS	thyA	salicylic acid antibiotic	antibiotic target alteration
URY13889.1	Blastp+HMMScan	ON528737.1	UNVERIFIED: Shigella phage ESh27, complete genome	168955	lytic	gb|AAL22048.1|ARO:3003939|Sent_parC_FLO	96	24.781	2.44e-31	155.6	1.3e-47	fluoroquinolone resistant parC	Sent_parC_FLO	Fluor_Res_DNA_Topo	fluoroquinolone antibiotic	antibiotic target alteration
URY13912.1	Blastp+HMMScan+PCM	ON528737.1	UNVERIFIED: Shigella phage ESh27, complete genome	168955	lytic	gb|CAA40897.1|ARO:3004548|dfrA9	88	30.814	5.33e-15	75.3	4.2e-23	trimethoprim resistant dihydrofolate reductase dfr	dfrA9	Dfr	diaminopyrimidine antibiotic	antibiotic target replacement	Candidate_dfra	0.938	0.789	0.991	0.009	Ref	Very_likely_ref
URY13834.1	HMMScan	ON528737.1	UNVERIFIED: Shigella phage ESh27, complete genome	168955	lytic					98	5.3e-30	Thymidylat_synt	Thymidylat_synt	thyA	para-aminosalicylic acid	antibiotic target alteration
UTY64244.1	Blastp	ON630910.1	Enterobacter phage Entb_45, complete genome	172771	lytic	gb|WP_004025678.1|ARO:3003305|Uure_gyrB_FLO	99	29.742	1.13e-54			fluoroquinolone resistant gyrB	Uure_gyrB_FLO	Fluor_Res_DNA_Topo	aminocoumarin antibiotic;fluoroquinolone antibiotic	antibiotic target alteration
UTY64479.1	Blastp+HMMScan	ON630910.1	Enterobacter phage Entb_45, complete genome	172771	lytic	gb|NP_217280.1|ARO:3004153|Mtub_thyA_PAS	100	43.686	2.65e-78	316.5	1.1e-96	aminosalicylate resistant thymidylate synthase	Mtub_thyA_PAS	thyA	salicylic acid antibiotic	antibiotic target alteration
UTY64513.1	Blastp+HMMScan	ON630910.1	Enterobacter phage Entb_45, complete genome	172771	lytic	gb|WP_000202252.1|ARO:3003818|Abau_parC_FLO	96	24.733	5.2e-30	146.1	9.7e-45	fluoroquinolone resistant parC	Abau_parC_FLO	Fluor_Res_DNA_Topo	fluoroquinolone antibiotic	antibiotic target alteration
ENTB45_027	Blastp	ON630910.1	Enterobacter phage Entb_45, complete genome	172771	lytic	gb|AAN85115.1|ARO:3004642|dfrA3b	66	48.649	9.33e-08			trimethoprim resistant dihydrofolate reductase dfr	dfrA3b	Dfr	diaminopyrimidine antibiotic	antibiotic target replacement
UTY64281.1	HMMScan	ON630910.1	Enterobacter phage Entb_45, complete genome	172771	lytic					98.6	3.5e-30	Thymidylat_synt	Thymidylat_synt	thyA	para-aminosalicylic acid	antibiotic target alteration
QWV60085.1	Blastp	MZ189261.1	Escherichia phage S143_2, complete genome	168769	lytic	gb|WP_004025678.1|ARO:3003305|Uure_gyrB_FLO	99	29.68	1.76e-54			fluoroquinolone resistant gyrB	Uure_gyrB_FLO	Fluor_Res_DNA_Topo	aminocoumarin antibiotic;fluoroquinolone antibiotic	antibiotic target alteration
QWV60316.1	Blastp+HMMScan	MZ189261.1	Escherichia phage S143_2, complete genome	168769	lytic	gb|NP_217280.1|ARO:3004153|Mtub_thyA_PAS	100	46.233	3.23e-82	318.5	2.9e-97	aminosalicylate resistant thymidylate synthase	Mtub_thyA_PAS	thyA	salicylic acid antibiotic	antibiotic target alteration
QWV60342.1	Blastp+HMMScan	MZ189261.1	Escherichia phage S143_2, complete genome	168769	lytic	gb|AAL22048.1|ARO:3003939|Sent_parC_FLO	96	26.087	1.99e-31	156.7	6.3e-48	fluoroquinolone resistant parC	Sent_parC_FLO	Fluor_Res_DNA_Topo	fluoroquinolone antibiotic	antibiotic target alteration
QWV60317.1	Blastp+HMMScan+PCM	MZ189261.1	Escherichia phage S143_2, complete genome	168769	lytic	gb|CAA40897.1|ARO:3004548|dfrA9	88	31.395	8.15e-15	77.2	1.2e-23	trimethoprim resistant dihydrofolate reductase dfr	dfrA9	Dfr	diaminopyrimidine antibiotic	antibiotic target replacement	Candidate_dfra	0.968	0.826	0.996	0.004	Ref	Very_likely_ref
QWV60122.1	HMMScan	MZ189261.1	Escherichia phage S143_2, complete genome	168769	lytic					98	5.3e-30	Thymidylat_synt	Thymidylat_synt	thyA	para-aminosalicylic acid	antibiotic target alteration
QWY13274.1	Blastp	MW630116.1	Escherichia phage vB_EcoM-ZQ3, complete genome	170042	lytic	gb|WP_004025678.1|ARO:3003305|Uure_gyrB_FLO	99	29.833	7.84e-55			fluoroquinolone resistant gyrB	Uure_gyrB_FLO	Fluor_Res_DNA_Topo	aminocoumarin antibiotic;fluoroquinolone antibiotic	antibiotic target alteration
QWY13310.1	Blastp+HMMScan	MW630116.1	Escherichia phage vB_EcoM-ZQ3, complete genome	170042	lytic	gb|NP_217280.1|ARO:3004153|Mtub_thyA_PAS	100	46.233	6.97e-83	315.3	2.7e-96	aminosalicylate resistant thymidylate synthase	Mtub_thyA_PAS	thyA	salicylic acid antibiotic	antibiotic target alteration
QWY13285.1	Blastp+HMMScan	MW630116.1	Escherichia phage vB_EcoM-ZQ3, complete genome	170042	lytic	gb|AAL22048.1|ARO:3003939|Sent_parC_FLO	96	25	1.97e-31	156.9	5.4e-48	fluoroquinolone resistant parC	Sent_parC_FLO	Fluor_Res_DNA_Topo	fluoroquinolone antibiotic	antibiotic target alteration
QWY13309.1	Blastp+HMMScan+PCM	MW630116.1	Escherichia phage vB_EcoM-ZQ3, complete genome	170042	lytic	gb|CAA40897.1|ARO:3004548|dfrA9	88	29.651	1.33e-14	75.9	2.8e-23	trimethoprim resistant dihydrofolate reductase dfr	dfrA9	Dfr	diaminopyrimidine antibiotic	antibiotic target replacement	Candidate_dfra	0.968	0.721	0.998	0.002	Ref	Very_likely_ref
QWY13237.1	HMMScan	MW630116.1	Escherichia phage vB_EcoM-ZQ3, complete genome	170042	lytic					98	5.3e-30	Thymidylat_synt	Thymidylat_synt	thyA	para-aminosalicylic acid	antibiotic target alteration
QYC95700.1	Blastp	MZ560701.1	Escherichia phage vB_EcoM_TU01, partial genome	169046	lytic	gb|WP_004025678.1|ARO:3003305|Uure_gyrB_FLO	99	29.68	1.76e-54			fluoroquinolone resistant gyrB	Uure_gyrB_FLO	Fluor_Res_DNA_Topo	aminocoumarin antibiotic;fluoroquinolone antibiotic	antibiotic target alteration
QYC95455.1	Blastp+HMMScan	MZ560701.1	Escherichia phage vB_EcoM_TU01, partial genome	169046	lytic	gb|NP_217280.1|ARO:3004153|Mtub_thyA_PAS	100	44.33	1.92e-79	306.1	1.8e-93	aminosalicylate resistant thymidylate synthase	Mtub_thyA_PAS	thyA	salicylic acid antibiotic	antibiotic target alteration
QYC95429.1	Blastp+HMMScan	MZ560701.1	Escherichia phage vB_EcoM_TU01, partial genome	169046	lytic	gb|AAL22048.1|ARO:3003939|Sent_parC_FLO	96	26.087	1.99e-31	156.7	6.3e-48	fluoroquinolone resistant parC	Sent_parC_FLO	Fluor_Res_DNA_Topo	fluoroquinolone antibiotic	antibiotic target alteration
QYC95454.1	Blastp+HMMScan+PCM	MZ560701.1	Escherichia phage vB_EcoM_TU01, partial genome	169046	lytic	gb|CAA40897.1|ARO:3004548|dfrA9	88	30.233	2.44e-14	75.9	2.7e-23	trimethoprim resistant dihydrofolate reductase dfr	dfrA9	Dfr	diaminopyrimidine antibiotic	antibiotic target replacement	Candidate_dfra	0.968	0.793	0.993	0.007	Ref	Very_likely_ref
QYC95660.1	HMMScan	MZ560701.1	Escherichia phage vB_EcoM_TU01, partial genome	169046	lytic					97.8	5.9e-30	Thymidylat_synt	Thymidylat_synt	thyA	para-aminosalicylic acid	antibiotic target alteration
QEG05584.1	Blastp	MK962754.1	Shigella phage JK36, complete genome	168893	lytic	gb|WP_004025678.1|ARO:3003305|Uure_gyrB_FLO	99	29.68	1.16e-54			fluoroquinolone resistant gyrB	Uure_gyrB_FLO	Fluor_Res_DNA_Topo	aminocoumarin antibiotic;fluoroquinolone antibiotic	antibiotic target alteration
QEG05816.1	Blastp+HMMScan	MK962754.1	Shigella phage JK36, complete genome	168893	lytic	gb|NP_217280.1|ARO:3004153|Mtub_thyA_PAS	100	46.233	5.45e-82	316	1.7e-96	aminosalicylate resistant thymidylate synthase	Mtub_thyA_PAS	thyA	salicylic acid antibiotic	antibiotic target alteration
QEG05841.1	Blastp+HMMScan	MK962754.1	Shigella phage JK36, complete genome	168893	lytic	gb|AAL22048.1|ARO:3003939|Sent_parC_FLO	96	25.275	1.09e-31	156.6	6.4e-48	fluoroquinolone resistant parC	Sent_parC_FLO	Fluor_Res_DNA_Topo	fluoroquinolone antibiotic	antibiotic target alteration
QEG05817.1	Blastp+HMMScan+PCM	MK962754.1	Shigella phage JK36, complete genome	168893	lytic	gb|CAA40897.1|ARO:3004548|dfrA9	88	30.814	5.85e-15	75.5	3.6e-23	trimethoprim resistant dihydrofolate reductase dfr	dfrA9	Dfr	diaminopyrimidine antibiotic	antibiotic target replacement	Candidate_dfra	0.968	0.824	0.992	0.008	Ref	Very_likely_ref
QEG05624.1	HMMScan	MK962754.1	Shigella phage JK36, complete genome	168893	lytic					98	5.3e-30	Thymidylat_synt	Thymidylat_synt	thyA	para-aminosalicylic acid	antibiotic target alteration
QEG06122.1	Blastp	MK962756.1	Shigella phage JK42, complete genome	168306	lytic	gb|WP_004025678.1|ARO:3003305|Uure_gyrB_FLO	99	29.68	7.1e-55			fluoroquinolone resistant gyrB	Uure_gyrB_FLO	Fluor_Res_DNA_Topo	aminocoumarin antibiotic;fluoroquinolone antibiotic	antibiotic target alteration
QEG06354.1	Blastp+HMMScan	MK962756.1	Shigella phage JK42, complete genome	168306	lytic	gb|NP_217280.1|ARO:3004153|Mtub_thyA_PAS	100	46.233	1.96e-82	317.9	4.3e-97	aminosalicylate resistant thymidylate synthase	Mtub_thyA_PAS	thyA	salicylic acid antibiotic	antibiotic target alteration
QEG06380.1	Blastp+HMMScan	MK962756.1	Shigella phage JK42, complete genome	168306	lytic	gb|AAL22048.1|ARO:3003939|Sent_parC_FLO	96	25.495	6.78e-32	158.3	2e-48	fluoroquinolone resistant parC	Sent_parC_FLO	Fluor_Res_DNA_Topo	fluoroquinolone antibiotic	antibiotic target alteration
QEG06355.1	Blastp+HMMScan+PCM	MK962756.1	Shigella phage JK42, complete genome	168306	lytic	gb|CAA40897.1|ARO:3004548|dfrA9	88	30.814	6.55e-15	75.9	2.9e-23	trimethoprim resistant dihydrofolate reductase dfr	dfrA9	Dfr	diaminopyrimidine antibiotic	antibiotic target replacement	Candidate_dfra	0.959	0.828	0.997	0.003	Ref	Very_likely_ref
QEG06160.1	HMMScan	MK962756.1	Shigella phage JK42, complete genome	168306	lytic					98	5.3e-30	Thymidylat_synt	Thymidylat_synt	thyA	para-aminosalicylic acid	antibiotic target alteration
QIG57442.1	Blastp	MN864145.1	Escherichia phage F2, complete genome	168241	lytic	gb|WP_004025678.1|ARO:3003305|Uure_gyrB_FLO	99	29.68	1.76e-54			fluoroquinolone resistant gyrB	Uure_gyrB_FLO	Fluor_Res_DNA_Topo	aminocoumarin antibiotic;fluoroquinolone antibiotic	antibiotic target alteration
QIG57479.1	Blastp+HMMScan	MN864145.1	Escherichia phage F2, complete genome	168241	lytic	gb|NP_217280.1|ARO:3004153|Mtub_thyA_PAS	100	46.575	1.82e-84	317.3	6.5e-97	aminosalicylate resistant thymidylate synthase	Mtub_thyA_PAS	thyA	salicylic acid antibiotic	antibiotic target alteration
QIG57454.1	Blastp+HMMScan	MN864145.1	Escherichia phage F2, complete genome	168241	lytic	gb|AAL22048.1|ARO:3003939|Sent_parC_FLO	96	25.652	5.15e-30	155.8	1.2e-47	fluoroquinolone resistant parC	Sent_parC_FLO	Fluor_Res_DNA_Topo	fluoroquinolone antibiotic	antibiotic target alteration
QIG57477.1	Blastp+HMMScan+PCM	MN864145.1	Escherichia phage F2, complete genome	168241	lytic	gb|AAN85115.1|ARO:3004642|dfrA3b	64	33.582	2.9e-15	69.1	3.6e-21	trimethoprim resistant dihydrofolate reductase dfr	dfrA3b	Dfr	diaminopyrimidine antibiotic	antibiotic target replacement	Candidate_dfra	0.931	0.602	0.972	0.028	Ref	Very_likely_ref
QIG57404.1	HMMScan	MN864145.1	Escherichia phage F2, complete genome	168241	lytic					97.2	9.2e-30	Thymidylat_synt	Thymidylat_synt	thyA	para-aminosalicylic acid	antibiotic target alteration
ANZ51291.1	Blastp	KT184310.1	Enterobacteria phage ATK48, complete genome	169729	lytic	gb|WP_004025678.1|ARO:3003305|Uure_gyrB_FLO	99	29.68	1.76e-54			fluoroquinolone resistant gyrB	Uure_gyrB_FLO	Fluor_Res_DNA_Topo	aminocoumarin antibiotic;fluoroquinolone antibiotic	antibiotic target alteration
ANZ51325.1	Blastp+HMMScan	KT184310.1	Enterobacteria phage ATK48, complete genome	169729	lytic	gb|NP_217280.1|ARO:3004153|Mtub_thyA_PAS	100	45.017	3.54e-81	315	3.4e-96	aminosalicylate resistant thymidylate synthase	Mtub_thyA_PAS	thyA	salicylic acid antibiotic	antibiotic target alteration
ANZ51303.1	Blastp+HMMScan	KT184310.1	Enterobacteria phage ATK48, complete genome	169729	lytic	gb|AAL22048.1|ARO:3003939|Sent_parC_FLO	96	25.275	8.55e-32	155.7	1.3e-47	fluoroquinolone resistant parC	Sent_parC_FLO	Fluor_Res_DNA_Topo	fluoroquinolone antibiotic	antibiotic target alteration
ANZ51324.1	Blastp+HMMScan+PCM	KT184310.1	Enterobacteria phage ATK48, complete genome	169729	lytic	gb|CAA40897.1|ARO:3004548|dfrA9	88	31.977	2.4e-15	75.3	4.5e-23	trimethoprim resistant dihydrofolate reductase dfr	dfrA9	Dfr	diaminopyrimidine antibiotic	antibiotic target replacement	Candidate_dfra	0.934	0.771	0.991	0.009	Ref	Very_likely_ref
ANZ51259.1	HMMScan	KT184310.1	Enterobacteria phage ATK48, complete genome	169729	lytic					96.6	1.4e-29	Thymidylat_synt	Thymidylat_synt	thyA	para-aminosalicylic acid	antibiotic target alteration
AYN56411.1	Blastp	MK047717.1	Escherichia phage p000v, complete genome	167803	lytic	gb|WP_004025678.1|ARO:3003305|Uure_gyrB_FLO	99	29.68	8.23e-55			fluoroquinolone resistant gyrB	Uure_gyrB_FLO	Fluor_Res_DNA_Topo	aminocoumarin antibiotic;fluoroquinolone antibiotic	antibiotic target alteration
AYN56185.1	Blastp+HMMScan	MK047717.1	Escherichia phage p000v, complete genome	167803	lytic	gb|NP_217280.1|ARO:3004153|Mtub_thyA_PAS	100	45.361	2.32e-81	314.5	4.6e-96	aminosalicylate resistant thymidylate synthase	Mtub_thyA_PAS	thyA	salicylic acid antibiotic	antibiotic target alteration
AYN56424.1	Blastp+HMMScan	MK047717.1	Escherichia phage p000v, complete genome	167803	lytic	gb|AAL22048.1|ARO:3003939|Sent_parC_FLO	96	25.275	8.55e-32	155.7	1.3e-47	fluoroquinolone resistant parC	Sent_parC_FLO	Fluor_Res_DNA_Topo	fluoroquinolone antibiotic	antibiotic target alteration
AYN56184.1	Blastp+HMMScan+PCM	MK047717.1	Escherichia phage p000v, complete genome	167803	lytic	gb|CAA40897.1|ARO:3004548|dfrA9	88	31.395	1.27e-14	77.2	1.1e-23	trimethoprim resistant dihydrofolate reductase dfr	dfrA9	Dfr	diaminopyrimidine antibiotic	antibiotic target replacement	Candidate_dfra	0.947	0.791	0.988	0.012	Ref	Very_likely_ref
AYN56373.1	HMMScan	MK047717.1	Escherichia phage p000v, complete genome	167803	lytic					98.2	4.6e-30	Thymidylat_synt	Thymidylat_synt	thyA	para-aminosalicylic acid	antibiotic target alteration
AYR03915.1	Blastp	MH992122.1	UNVERIFIED: Escherichia phage OLB35, complete genome	169140	lytic	gb|WP_004025678.1|ARO:3003305|Uure_gyrB_FLO	99	29.68	8.23e-55			fluoroquinolone resistant gyrB	Uure_gyrB_FLO	Fluor_Res_DNA_Topo	aminocoumarin antibiotic;fluoroquinolone antibiotic	antibiotic target alteration
AYR04147.1	Blastp+HMMScan	MH992122.1	UNVERIFIED: Escherichia phage OLB35, complete genome	169140	lytic	gb|NP_217280.1|ARO:3004153|Mtub_thyA_PAS	100	45.89	7.44e-83	320	9.8e-98	aminosalicylate resistant thymidylate synthase	Mtub_thyA_PAS	thyA	salicylic acid antibiotic	antibiotic target alteration
AYR04175.1	Blastp+HMMScan	MH992122.1	UNVERIFIED: Escherichia phage OLB35, complete genome	169140	lytic	gb|AAL22048.1|ARO:3003939|Sent_parC_FLO	96	25	2.78e-31	154.8	2.3e-47	fluoroquinolone resistant parC	Sent_parC_FLO	Fluor_Res_DNA_Topo	fluoroquinolone antibiotic	antibiotic target alteration
AYR04149.1	Blastp+HMMScan+PCM	MH992122.1	UNVERIFIED: Escherichia phage OLB35, complete genome	169140	lytic	gb|AAN85115.1|ARO:3004642|dfrA3b	64	32.836	1.42e-14	67	1.6e-20	trimethoprim resistant dihydrofolate reductase dfr	dfrA3b	Dfr	diaminopyrimidine antibiotic	antibiotic target replacement	Candidate_dfra	0.976	0.609	0.967	0.033	Ref	Very_likely_ref
AYR03955.1	HMMScan	MH992122.1	UNVERIFIED: Escherichia phage OLB35, complete genome	169140	lytic					98.2	4.6e-30	Thymidylat_synt	Thymidylat_synt	thyA	para-aminosalicylic acid	antibiotic target alteration
QNI20550.1	Blastp	MT782071.1	Escherichia phage JN02, complete genome	169453	lytic	gb|WP_004025678.1|ARO:3003305|Uure_gyrB_FLO	99	29.68	1.76e-54			fluoroquinolone resistant gyrB	Uure_gyrB_FLO	Fluor_Res_DNA_Topo	aminocoumarin antibiotic;fluoroquinolone antibiotic	antibiotic target alteration
QNI20699.1	Blastp+HMMScan	MT782071.1	Escherichia phage JN02, complete genome	169453	lytic	gb|NP_217280.1|ARO:3004153|Mtub_thyA_PAS	100	46.233	3.23e-82	318.5	2.9e-97	aminosalicylate resistant thymidylate synthase	Mtub_thyA_PAS	thyA	salicylic acid antibiotic	antibiotic target alteration
QNI20716.1	Blastp+HMMScan	MT782071.1	Escherichia phage JN02, complete genome	169453	lytic	gb|AAL22048.1|ARO:3003939|Sent_parC_FLO	96	26.087	1.99e-31	156.7	6.3e-48	fluoroquinolone resistant parC	Sent_parC_FLO	Fluor_Res_DNA_Topo	fluoroquinolone antibiotic	antibiotic target alteration
QNI20700.1	Blastp+HMMScan+PCM	MT782071.1	Escherichia phage JN02, complete genome	169453	lytic	gb|CAA40897.1|ARO:3004548|dfrA9	88	30.233	2.15e-14	76.3	2.1e-23	trimethoprim resistant dihydrofolate reductase dfr	dfrA9	Dfr	diaminopyrimidine antibiotic	antibiotic target replacement	Candidate_dfra	0.981	0.792	0.996	0.004	Ref	Very_likely_ref
QNI20577.1	HMMScan	MT782071.1	Escherichia phage JN02, complete genome	169453	lytic					95.6	2.7e-29	Thymidylat_synt	Thymidylat_synt	thyA	para-aminosalicylic acid	antibiotic target alteration
QBO62698.1	Blastp	MK327934.1	Escherichia phage vB_EcoM_G2469, complete genome	170452	lytic	gb|WP_004025678.1|ARO:3003305|Uure_gyrB_FLO	99	29.68	8.32e-55			fluoroquinolone resistant gyrB	Uure_gyrB_FLO	Fluor_Res_DNA_Topo	aminocoumarin antibiotic;fluoroquinolone antibiotic	antibiotic target alteration
QBO62957.1	Blastp+HMMScan	MK327934.1	Escherichia phage vB_EcoM_G2469, complete genome	170452	lytic	gb|AAL22048.1|ARO:3003939|Sent_parC_FLO	96	26.087	1.99e-31	156.7	6.3e-48	fluoroquinolone resistant parC	Sent_parC_FLO	Fluor_Res_DNA_Topo	fluoroquinolone antibiotic	antibiotic target alteration
QBO62933.1	Blastp+HMMScan+PCM	MK327934.1	Escherichia phage vB_EcoM_G2469, complete genome	170452	lytic	gb|CAA40897.1|ARO:3004548|dfrA9	88	30.233	3.16e-14	76.8	1.5e-23	trimethoprim resistant dihydrofolate reductase dfr	dfrA9	Dfr	diaminopyrimidine antibiotic	antibiotic target replacement	Candidate_dfra	0.955	0.739	0.997	0.003	Ref	Very_likely_ref
QBO62738.1	HMMScan	MK327934.1	Escherichia phage vB_EcoM_G2469, complete genome	170452	lytic					97.8	5.9e-30	Thymidylat_synt	Thymidylat_synt	thyA	para-aminosalicylic acid	antibiotic target alteration
QBQ79054.1	Blastp	MK373784.1	Escherichia phage vB_EcoM_MM02, complete genome	169201	lytic	gb|WP_004025678.1|ARO:3003305|Uure_gyrB_FLO	99	29.68	1.03e-54			fluoroquinolone resistant gyrB	Uure_gyrB_FLO	Fluor_Res_DNA_Topo	aminocoumarin antibiotic;fluoroquinolone antibiotic	antibiotic target alteration
QBQ79290.1	Blastp+HMMScan	MK373784.1	Escherichia phage vB_EcoM_MM02, complete genome	169201	lytic	gb|NP_217280.1|ARO:3004153|Mtub_thyA_PAS	100	46.233	1.96e-82	317.9	4.3e-97	aminosalicylate resistant thymidylate synthase	Mtub_thyA_PAS	thyA	salicylic acid antibiotic	antibiotic target alteration
QBQ79316.1	Blastp+HMMScan	MK373784.1	Escherichia phage vB_EcoM_MM02, complete genome	169201	lytic	gb|AAL22048.1|ARO:3003939|Sent_parC_FLO	96	26.087	1.99e-31	156.7	6.3e-48	fluoroquinolone resistant parC	Sent_parC_FLO	Fluor_Res_DNA_Topo	fluoroquinolone antibiotic	antibiotic target alteration
QBQ79291.1	Blastp+HMMScan+PCM	MK373784.1	Escherichia phage vB_EcoM_MM02, complete genome	169201	lytic	gb|CAA40897.1|ARO:3004548|dfrA9	88	30.814	5.44e-15	75.5	3.6e-23	trimethoprim resistant dihydrofolate reductase dfr	dfrA9	Dfr	diaminopyrimidine antibiotic	antibiotic target replacement	Candidate_dfra	0.971	0.841	0.998	0.002	Ref	Very_likely_ref
QBQ79094.1	HMMScan	MK373784.1	Escherichia phage vB_EcoM_MM02, complete genome	169201	lytic					95.4	3.3e-29	Thymidylat_synt	Thymidylat_synt	thyA	para-aminosalicylic acid	antibiotic target alteration
QBZ71044.1	Blastp	MK639187.1	Shigella phage SSE1, complete genome	169744	lytic	gb|WP_004025678.1|ARO:3003305|Uure_gyrB_FLO	99	29.68	7.61e-55			fluoroquinolone resistant gyrB	Uure_gyrB_FLO	Fluor_Res_DNA_Topo	aminocoumarin antibiotic;fluoroquinolone antibiotic	antibiotic target alteration
QBZ71081.1	Blastp+HMMScan	MK639187.1	Shigella phage SSE1, complete genome	169744	lytic	gb|NP_217280.1|ARO:3004153|Mtub_thyA_PAS	100	45.89	1.63e-82	317	8.4e-97	aminosalicylate resistant thymidylate synthase	Mtub_thyA_PAS	thyA	salicylic acid antibiotic	antibiotic target alteration
QBZ71055.1	Blastp+HMMScan	MK639187.1	Shigella phage SSE1, complete genome	169744	lytic	gb|AAL22048.1|ARO:3003939|Sent_parC_FLO	96	26.087	2.35e-31	156.7	6.2e-48	fluoroquinolone resistant parC	Sent_parC_FLO	Fluor_Res_DNA_Topo	fluoroquinolone antibiotic	antibiotic target alteration
QBZ71080.1	Blastp+HMMScan+PCM	MK639187.1	Shigella phage SSE1, complete genome	169744	lytic	gb|CAA40897.1|ARO:3004548|dfrA9	88	29.651	3.52e-13	74.5	7.4e-23	trimethoprim resistant dihydrofolate reductase dfr	dfrA9	Dfr	diaminopyrimidine antibiotic	antibiotic target replacement	Candidate_dfra	0.967	0.782	0.995	0.005	Ref	Very_likely_ref
QBZ71006.1	HMMScan	MK639187.1	Shigella phage SSE1, complete genome	169744	lytic					95.8	2.4e-29	Thymidylat_synt	Thymidylat_synt	thyA	para-aminosalicylic acid	antibiotic target alteration
WPK35786.1	Blastp	OR352947.1	Escherichia phage AV117, complete genome	168890	lytic	gb|WP_004025678.1|ARO:3003305|Uure_gyrB_FLO	99	29.68	1.76e-54			fluoroquinolone resistant gyrB	Uure_gyrB_FLO	Fluor_Res_DNA_Topo	aminocoumarin antibiotic;fluoroquinolone antibiotic	antibiotic target alteration
WPK35749.1	Blastp+HMMScan	OR352947.1	Escherichia phage AV117, complete genome	168890	lytic	gb|NP_217280.1|ARO:3004153|Mtub_thyA_PAS	100	45.89	3.81e-82	317.8	4.6e-97	aminosalicylate resistant thymidylate synthase	Mtub_thyA_PAS	thyA	salicylic acid antibiotic	antibiotic target alteration
WPK35773.1	Blastp+HMMScan	OR352947.1	Escherichia phage AV117, complete genome	168890	lytic	gb|AAL22048.1|ARO:3003939|Sent_parC_FLO	96	26.087	1.99e-31	156.7	6.3e-48	fluoroquinolone resistant parC	Sent_parC_FLO	Fluor_Res_DNA_Topo	fluoroquinolone antibiotic	antibiotic target alteration
WPK35750.1	Blastp+HMMScan+PCM	OR352947.1	Escherichia phage AV117, complete genome	168890	lytic	gb|CAA40897.1|ARO:3004548|dfrA9	88	30.814	1.18e-14	76.6	1.7e-23	trimethoprim resistant dihydrofolate reductase dfr	dfrA9	Dfr	diaminopyrimidine antibiotic	antibiotic target replacement	Candidate_dfra	0.962	0.787	0.993	0.007	Ref	Very_likely_ref
WPK35825.1	HMMScan	OR352947.1	Escherichia phage AV117, complete genome	168890	lytic					97.4	8.1e-30	Thymidylat_synt	Thymidylat_synt	thyA	para-aminosalicylic acid	antibiotic target alteration
WWS22715.1	Blastp	PP434429.1	Escherichia phage LH01, complete genome	169367	lytic	gb|WP_004025678.1|ARO:3003305|Uure_gyrB_FLO	99	29.68	7.84e-55			fluoroquinolone resistant gyrB	Uure_gyrB_FLO	Fluor_Res_DNA_Topo	aminocoumarin antibiotic;fluoroquinolone antibiotic	antibiotic target alteration
WWS22955.1	Blastp+HMMScan	PP434429.1	Escherichia phage LH01, complete genome	169367	lytic	gb|NP_217280.1|ARO:3004153|Mtub_thyA_PAS	100	45.017	3.54e-81	315	3.4e-96	aminosalicylate resistant thymidylate synthase	Mtub_thyA_PAS	thyA	salicylic acid antibiotic	antibiotic target alteration
WWS22983.1	Blastp+HMMScan	PP434429.1	Escherichia phage LH01, complete genome	169367	lytic	gb|AAL22048.1|ARO:3003939|Sent_parC_FLO	96	25	1.97e-31	156.9	5.4e-48	fluoroquinolone resistant parC	Sent_parC_FLO	Fluor_Res_DNA_Topo	fluoroquinolone antibiotic	antibiotic target alteration
WWS22956.1	Blastp+HMMScan+PCM	PP434429.1	Escherichia phage LH01, complete genome	169367	lytic	gb|CAA40897.1|ARO:3004548|dfrA9	88	31.977	2.4e-15	75.3	4.5e-23	trimethoprim resistant dihydrofolate reductase dfr	dfrA9	Dfr	diaminopyrimidine antibiotic	antibiotic target replacement	Candidate_dfra	0.934	0.771	0.991	0.009	Ref	Very_likely_ref
WWS22757.1	HMMScan	PP434429.1	Escherichia phage LH01, complete genome	169367	lytic					98	5.3e-30	Thymidylat_synt	Thymidylat_synt	thyA	para-aminosalicylic acid	antibiotic target alteration
XAO15103.1	Blastp	PP400780.1	Escherichia phage FL18, complete genome	165790	lytic	gb|WP_004025678.1|ARO:3003305|Uure_gyrB_FLO	99	29.68	7.61e-55			fluoroquinolone resistant gyrB	Uure_gyrB_FLO	Fluor_Res_DNA_Topo	aminocoumarin antibiotic;fluoroquinolone antibiotic	antibiotic target alteration
XAO14859.1	Blastp+HMMScan	PP400780.1	Escherichia phage FL18, complete genome	165790	lytic	gb|NP_217280.1|ARO:3004153|Mtub_thyA_PAS	100	47.872	5.1e-54	211.5	1.2e-64	aminosalicylate resistant thymidylate synthase	Mtub_thyA_PAS	thyA	salicylic acid antibiotic	antibiotic target alteration
XAO14862.1	Blastp+HMMScan	PP400780.1	Escherichia phage FL18, complete genome	165790	lytic	gb|NP_217280.1|ARO:3004153|Mtub_thyA_PAS	99	38.835	3.41e-18	77.7	8.1e-24	aminosalicylate resistant thymidylate synthase	Mtub_thyA_PAS	thyA	salicylic acid antibiotic	antibiotic target alteration
XAO15114.1	Blastp+HMMScan	PP400780.1	Escherichia phage FL18, complete genome	165790	lytic	gb|AAL22048.1|ARO:3003939|Sent_parC_FLO	96	25.275	1.09e-31	156.6	6.4e-48	fluoroquinolone resistant parC	Sent_parC_FLO	Fluor_Res_DNA_Topo	fluoroquinolone antibiotic	antibiotic target alteration
XAO14858.1	Blastp+HMMScan+PCM	PP400780.1	Escherichia phage FL18, complete genome	165790	lytic	gb|CAA40897.1|ARO:3004548|dfrA9	90	28.902	9.01e-15	67.8	8.7e-21	trimethoprim resistant dihydrofolate reductase dfr	dfrA9	Dfr	diaminopyrimidine antibiotic	antibiotic target replacement	Candidate_dfra	0.977	0.703	0.976	0.024	Ref	Very_likely_ref
XAO15063.1	HMMScan	PP400780.1	Escherichia phage FL18, complete genome	165790	lytic					98	5.3e-30	Thymidylat_synt	Thymidylat_synt	thyA	para-aminosalicylic acid	antibiotic target alteration
ULA52518.1	Blastp	OL828291.1	Enterobacter phage vB-EclM_KMB20, complete genome	174428	lytic	gb|WP_004025678.1|ARO:3003305|Uure_gyrB_FLO	99	28.267	1.06e-54			fluoroquinolone resistant gyrB	Uure_gyrB_FLO	Fluor_Res_DNA_Topo	aminocoumarin antibiotic;fluoroquinolone antibiotic	antibiotic target alteration
ULA52783.1	Blastp+HMMScan	OL828291.1	Enterobacter phage vB-EclM_KMB20, complete genome	174428	lytic	gb|WP_000819088.1|ARO:3003296|Saur_gyrA_FLO	93	24.524	7.66e-27	139.6	8.9e-43	fluoroquinolone resistant gyrA	Saur_gyrA_FLO	Fluor_Res_DNA_Topo	fluoroquinolone antibiotic;nybomycin-like antibiotic	antibiotic target alteration
ULA52749.1	Blastp+HMMScan	OL828291.1	Enterobacter phage vB-EclM_KMB20, complete genome	174428	lytic	gb|NP_217280.1|ARO:3004153|Mtub_thyA_PAS	100	42.123	3.84e-75	316	1.6e-96	aminosalicylate resistant thymidylate synthase	Mtub_thyA_PAS	thyA	salicylic acid antibiotic	antibiotic target alteration
ULA52551.1	Blastp+HMMScan	OL828291.1	Enterobacter phage vB-EclM_KMB20, complete genome	174428	lytic	gb|NP_217280.1|ARO:3004153|Mtub_thyA_PAS	79	26.961	9.71e-11	80.5	1.1e-24	aminosalicylate resistant thymidylate synthase	Mtub_thyA_PAS	thyA	salicylic acid antibiotic	antibiotic target alteration
ULA52752.1	Blastp+HMMScan+PCM	OL828291.1	Enterobacter phage vB-EclM_KMB20, complete genome	174428	lytic	gb|AAN85115.1|ARO:3004642|dfrA3b	74	31.373	3.1e-14	71.2	7.8e-22	trimethoprim resistant dihydrofolate reductase dfr	dfrA3b	Dfr	diaminopyrimidine antibiotic	antibiotic target replacement	Candidate_dfra	0.944	0.666	0.984	0.016	Ref	Very_likely_ref
WBM23509.1	Blastp	OQ076693.1	Escherichia phage PNJ-6, partial genome	170429	lytic	gb|WP_004025678.1|ARO:3003305|Uure_gyrB_FLO	99	29.68	1.76e-54			fluoroquinolone resistant gyrB	Uure_gyrB_FLO	Fluor_Res_DNA_Topo	aminocoumarin antibiotic;fluoroquinolone antibiotic	antibiotic target alteration
WBM23472.1	Blastp+HMMScan	OQ076693.1	Escherichia phage PNJ-6, partial genome	170429	lytic	gb|NP_217280.1|ARO:3004153|Mtub_thyA_PAS	100	46.575	1.42e-83	319.4	1.5e-97	aminosalicylate resistant thymidylate synthase	Mtub_thyA_PAS	thyA	salicylic acid antibiotic	antibiotic target alteration
WBM23497.1	Blastp+HMMScan	OQ076693.1	Escherichia phage PNJ-6, partial genome	170429	lytic	gb|AAL22048.1|ARO:3003939|Sent_parC_FLO	96	26.087	1.99e-31	156.7	6.3e-48	fluoroquinolone resistant parC	Sent_parC_FLO	Fluor_Res_DNA_Topo	fluoroquinolone antibiotic	antibiotic target alteration
WBM23473.1	Blastp+HMMScan+PCM	OQ076693.1	Escherichia phage PNJ-6, partial genome	170429	lytic	gb|CAA40897.1|ARO:3004548|dfrA9	88	31.977	3.48e-15	76.4	2e-23	trimethoprim resistant dihydrofolate reductase dfr	dfrA9	Dfr	diaminopyrimidine antibiotic	antibiotic target replacement	Candidate_dfra	0.949	0.686	0.994	0.006	Ref	Very_likely_ref
WBM23550.1	HMMScan	OQ076693.1	Escherichia phage PNJ-6, partial genome	170429	lytic					96.9	1.1e-29	Thymidylat_synt	Thymidylat_synt	thyA	para-aminosalicylic acid	antibiotic target alteration
WLY86189.1	Blastp	OR062945.1	Escherichia phage 308Ecol101PP, complete genome	169543	lytic	gb|WP_004025678.1|ARO:3003305|Uure_gyrB_FLO	99	29.68	1.76e-54			fluoroquinolone resistant gyrB	Uure_gyrB_FLO	Fluor_Res_DNA_Topo	aminocoumarin antibiotic;fluoroquinolone antibiotic	antibiotic target alteration
WLY86201.1	Blastp+HMMScan	OR062945.1	Escherichia phage 308Ecol101PP, complete genome	169543	lytic	gb|AAL22048.1|ARO:3003939|Sent_parC_FLO	96	25.275	1.09e-31	156.6	6.4e-48	fluoroquinolone resistant parC	Sent_parC_FLO	Fluor_Res_DNA_Topo	fluoroquinolone antibiotic	antibiotic target alteration
WLY86225.1	Blastp+HMMScan+PCM	OR062945.1	Escherichia phage 308Ecol101PP, complete genome	169543	lytic	gb|CAA40897.1|ARO:3004548|dfrA9	88	30.814	5.11e-15	75.9	2.8e-23	trimethoprim resistant dihydrofolate reductase dfr	dfrA9	Dfr	diaminopyrimidine antibiotic	antibiotic target replacement	Candidate_dfra	0.967	0.831	0.995	0.005	Ref	Very_likely_ref
WLY86147.1	HMMScan	OR062945.1	Escherichia phage 308Ecol101PP, complete genome	169543	lytic					96.9	1.1e-29	Thymidylat_synt	Thymidylat_synt	thyA	para-aminosalicylic acid	antibiotic target alteration
WLY86659.1	Blastp	OR062947.1	Escherichia phage 348Ecol098PP, complete genome	170844	lytic	gb|WP_004025678.1|ARO:3003305|Uure_gyrB_FLO	99	29.68	1.16e-54			fluoroquinolone resistant gyrB	Uure_gyrB_FLO	Fluor_Res_DNA_Topo	aminocoumarin antibiotic;fluoroquinolone antibiotic	antibiotic target alteration
WLY86697.1	Blastp+HMMScan	OR062947.1	Escherichia phage 348Ecol098PP, complete genome	170844	lytic	gb|NP_217280.1|ARO:3004153|Mtub_thyA_PAS	100	47.34	6.8e-53	213.4	3.2e-65	aminosalicylate resistant thymidylate synthase	Mtub_thyA_PAS	thyA	salicylic acid antibiotic	antibiotic target alteration
WLY86699.1	Blastp+HMMScan	OR062947.1	Escherichia phage 348Ecol098PP, complete genome	170844	lytic	gb|NP_217280.1|ARO:3004153|Mtub_thyA_PAS	99	45.192	2.45e-22	89.3	2.3e-27	aminosalicylate resistant thymidylate synthase	Mtub_thyA_PAS	thyA	salicylic acid antibiotic	antibiotic target alteration
WLY86671.1	Blastp+HMMScan	OR062947.1	Escherichia phage 348Ecol098PP, complete genome	170844	lytic	gb|AAL22048.1|ARO:3003939|Sent_parC_FLO	96	26.087	1.72e-31	156.7	6.3e-48	fluoroquinolone resistant parC	Sent_parC_FLO	Fluor_Res_DNA_Topo	fluoroquinolone antibiotic	antibiotic target alteration
WLY86696.1	Blastp+HMMScan+PCM	OR062947.1	Escherichia phage 348Ecol098PP, complete genome	170844	lytic	gb|CAA40897.1|ARO:3004548|dfrA9	88	29.651	3.52e-13	74.5	7.4e-23	trimethoprim resistant dihydrofolate reductase dfr	dfrA9	Dfr	diaminopyrimidine antibiotic	antibiotic target replacement	Candidate_dfra	0.967	0.782	0.995	0.005	Ref	Very_likely_ref
WLY86621.1	HMMScan	OR062947.1	Escherichia phage 348Ecol098PP, complete genome	170844	lytic					96.5	1.5e-29	Thymidylat_synt	Thymidylat_synt	thyA	para-aminosalicylic acid	antibiotic target alteration
YP_009592960.1	Blastp	NC_041863.1	Escherichia coli O157 typing phage 3, complete genome	168733	lytic	gb|WP_004025678.1|ARO:3003305|Uure_gyrB_FLO	99	29.528	2.75e-54			fluoroquinolone resistant gyrB	Uure_gyrB_FLO	Fluor_Res_DNA_Topo	aminocoumarin antibiotic;fluoroquinolone antibiotic	antibiotic target alteration
YP_009592727.1	Blastp+HMMScan	NC_041863.1	Escherichia coli O157 typing phage 3, complete genome	168733	lytic	gb|NP_217280.1|ARO:3004153|Mtub_thyA_PAS	100	45.89	2.64e-81	318.5	2.8e-97	aminosalicylate resistant thymidylate synthase	Mtub_thyA_PAS	thyA	salicylic acid antibiotic	antibiotic target alteration
YP_009592973.1	Blastp+HMMScan	NC_041863.1	Escherichia coli O157 typing phage 3, complete genome	168733	lytic	gb|AAL22048.1|ARO:3003939|Sent_parC_FLO	96	25.275	7.1e-32	155.1	1.9e-47	fluoroquinolone resistant parC	Sent_parC_FLO	Fluor_Res_DNA_Topo	fluoroquinolone antibiotic	antibiotic target alteration
YP_009592726.1	Blastp+HMMScan+PCM	NC_041863.1	Escherichia coli O157 typing phage 3, complete genome	168733	lytic	gb|CAA40897.1|ARO:3004548|dfrA9	88	31.395	3.78e-15	76.6	1.7e-23	trimethoprim resistant dihydrofolate reductase dfr	dfrA9	Dfr	diaminopyrimidine antibiotic	antibiotic target replacement	Candidate_dfra	0.944	0.831	0.991	0.009	Ref	Very_likely_ref
YP_009592919.1	HMMScan	NC_041863.1	Escherichia coli O157 typing phage 3, complete genome	168733	lytic					98	5.3e-30	Thymidylat_synt	Thymidylat_synt	thyA	para-aminosalicylic acid	antibiotic target alteration
YP_009593015.1	Blastp	NC_041864.1	Escherichia coli O157 typing phage 6, complete genome	160570	lytic	gb|WP_004025678.1|ARO:3003305|Uure_gyrB_FLO	99	29.528	2.75e-54			fluoroquinolone resistant gyrB	Uure_gyrB_FLO	Fluor_Res_DNA_Topo	aminocoumarin antibiotic;fluoroquinolone antibiotic	antibiotic target alteration
YP_009593229.1	Blastp+HMMScan	NC_041864.1	Escherichia coli O157 typing phage 6, complete genome	160570	lytic	gb|NP_217280.1|ARO:3004153|Mtub_thyA_PAS	100	45.89	2.64e-81	318.5	2.8e-97	aminosalicylate resistant thymidylate synthase	Mtub_thyA_PAS	thyA	salicylic acid antibiotic	antibiotic target alteration
YP_009593002.1	Blastp+HMMScan	NC_041864.1	Escherichia coli O157 typing phage 6, complete genome	160570	lytic	gb|AAL22048.1|ARO:3003939|Sent_parC_FLO	96	25.275	7.1e-32	155.1	1.9e-47	fluoroquinolone resistant parC	Sent_parC_FLO	Fluor_Res_DNA_Topo	fluoroquinolone antibiotic	antibiotic target alteration
YP_009593230.1	Blastp+HMMScan+PCM	NC_041864.1	Escherichia coli O157 typing phage 6, complete genome	160570	lytic	gb|CAA40897.1|ARO:3004548|dfrA9	88	31.395	3.78e-15	76.6	1.7e-23	trimethoprim resistant dihydrofolate reductase dfr	dfrA9	Dfr	diaminopyrimidine antibiotic	antibiotic target replacement	Candidate_dfra	0.944	0.831	0.991	0.009	Ref	Very_likely_ref
YP_009593056.1	HMMScan	NC_041864.1	Escherichia coli O157 typing phage 6, complete genome	160570	lytic					98	5.3e-30	Thymidylat_synt	Thymidylat_synt	thyA	para-aminosalicylic acid	antibiotic target alteration
YP_010089590.1	Blastp	NC_055716.1	Yersinia phage fHe-Yen9-01, complete genome	167773	lytic	gb|WP_004025678.1|ARO:3003305|Uure_gyrB_FLO	99	30.075	2.67e-54			fluoroquinolone resistant gyrB	Uure_gyrB_FLO	Fluor_Res_DNA_Topo	aminocoumarin antibiotic;fluoroquinolone antibiotic	antibiotic target alteration
YP_010089831.1	Blastp+HMMScan	NC_055716.1	Yersinia phage fHe-Yen9-01, complete genome	167773	lytic	gb|NP_217280.1|ARO:3004153|Mtub_thyA_PAS	100	41.379	1.04e-76	308.4	3.4e-94	aminosalicylate resistant thymidylate synthase	Mtub_thyA_PAS	thyA	salicylic acid antibiotic	antibiotic target alteration
YP_010089858.1	Blastp+HMMScan	NC_055716.1	Yersinia phage fHe-Yen9-01, complete genome	167773	lytic	gb|AAN43827.1|ARO:3003940|Sfle_gyrA_FLO	80	26.585	8.56e-26	139.4	1e-42	fluoroquinolone resistant gyrA	Sfle_gyrA_FLO	Fluor_Res_DNA_Topo	fluoroquinolone antibiotic;nybomycin-like antibiotic	antibiotic target alteration
YP_010089833.1	Blastp+HMMScan	NC_055716.1	Yersinia phage fHe-Yen9-01, complete genome	167773	lytic	gb|AAA25550.1|ARO:3003105|dfrA3	73	28.571	1.01e-10	77.9	6.7e-24	trimethoprim resistant dihydrofolate reductase dfr	dfrA3	Dfr	diaminopyrimidine antibiotic	antibiotic target replacement
YP_010089628.1	HMMScan	NC_055716.1	Yersinia phage fHe-Yen9-01, complete genome	167773	lytic					87.3	9.6e-27	Thymidylat_synt	Thymidylat_synt	thyA	para-aminosalicylic acid	antibiotic target alteration
XFC52907.1	Blastp	PQ140450.1	Enterobacter phage vB_EluP_RZH, complete genome	174197	lytic	gb|WP_004025678.1|ARO:3003305|Uure_gyrB_FLO	99	28.701	2.75e-54			fluoroquinolone resistant gyrB	Uure_gyrB_FLO	Fluor_Res_DNA_Topo	aminocoumarin antibiotic;fluoroquinolone antibiotic	antibiotic target alteration
XFC52608.1	Blastp+HMMScan	PQ140450.1	Enterobacter phage vB_EluP_RZH, complete genome	174197	lytic	gb|WP_000819088.1|ARO:3003296|Saur_gyrA_FLO	93	24.524	6.63e-26	137	5.5e-42	fluoroquinolone resistant gyrA	Saur_gyrA_FLO	Fluor_Res_DNA_Topo	fluoroquinolone antibiotic;nybomycin-like antibiotic	antibiotic target alteration
XFC52644.1	Blastp+HMMScan	PQ140450.1	Enterobacter phage vB_EluP_RZH, complete genome	174197	lytic	gb|NP_217280.1|ARO:3004153|Mtub_thyA_PAS	100	42.123	4.15e-75	317.1	7.9e-97	aminosalicylate resistant thymidylate synthase	Mtub_thyA_PAS	thyA	salicylic acid antibiotic	antibiotic target alteration
XFC52870.1	Blastp+HMMScan	PQ140450.1	Enterobacter phage vB_EluP_RZH, complete genome	174197	lytic	gb|NP_217280.1|ARO:3004153|Mtub_thyA_PAS	79	23.902	1.79e-07	78.5	4.7e-24	aminosalicylate resistant thymidylate synthase	Mtub_thyA_PAS	thyA	salicylic acid antibiotic	antibiotic target alteration
XFC52641.1	Blastp+HMMScan+PCM	PQ140450.1	Enterobacter phage vB_EluP_RZH, complete genome	174197	lytic	gb|AHG97174.1|ARO:3003011|dfrA10	70	33.333	5.51e-14	69.9	2e-21	trimethoprim resistant dihydrofolate reductase dfr	dfrA10	Dfr	diaminopyrimidine antibiotic	antibiotic target replacement	Candidate_dfra	0.949	0.698	0.975	0.025	Ref	Very_likely_ref
XKC24189.1	Blastp	PQ480333.1	Escherichia phage NRG-P0074, complete genome	168357	lytic	gb|WP_004025678.1|ARO:3003305|Uure_gyrB_FLO	99	29.68	2e-54			fluoroquinolone resistant gyrB	Uure_gyrB_FLO	Fluor_Res_DNA_Topo	aminocoumarin antibiotic;fluoroquinolone antibiotic	antibiotic target alteration
XKC23958.1	Blastp+HMMScan	PQ480333.1	Escherichia phage NRG-P0074, complete genome	168357	lytic	gb|NP_217280.1|ARO:3004153|Mtub_thyA_PAS	100	47.34	6.8e-53	213.4	3.2e-65	aminosalicylate resistant thymidylate synthase	Mtub_thyA_PAS	thyA	salicylic acid antibiotic	antibiotic target alteration
XKC23960.1	Blastp+HMMScan	PQ480333.1	Escherichia phage NRG-P0074, complete genome	168357	lytic	gb|NP_217280.1|ARO:3004153|Mtub_thyA_PAS	99	43.269	4.6e-21	87.8	6.7e-27	aminosalicylate resistant thymidylate synthase	Mtub_thyA_PAS	thyA	salicylic acid antibiotic	antibiotic target alteration
XKC23933.1	Blastp+HMMScan	PQ480333.1	Escherichia phage NRG-P0074, complete genome	168357	lytic	gb|AAL22048.1|ARO:3003939|Sent_parC_FLO	96	25	1.97e-31	156.9	5.4e-48	fluoroquinolone resistant parC	Sent_parC_FLO	Fluor_Res_DNA_Topo	fluoroquinolone antibiotic	antibiotic target alteration
XKC23957.1	Blastp+HMMScan+PCM	PQ480333.1	Escherichia phage NRG-P0074, complete genome	168357	lytic	gb|CAA40897.1|ARO:3004548|dfrA9	88	30.233	1.75e-14	76.7	1.6e-23	trimethoprim resistant dihydrofolate reductase dfr	dfrA9	Dfr	diaminopyrimidine antibiotic	antibiotic target replacement	Candidate_dfra	0.969	0.796	0.993	0.007	Ref	Very_likely_ref
XKC24150.1	HMMScan	PQ480333.1	Escherichia phage NRG-P0074, complete genome	168357	lytic					98	5.3e-30	Thymidylat_synt	Thymidylat_synt	thyA	para-aminosalicylic acid	antibiotic target alteration
QYN80161.1	Blastp	MZ348423.1	Kosakonia phage 305, complete genome	174783	lytic	gb|WP_004025678.1|ARO:3003305|Uure_gyrB_FLO	99	29.848	2.24e-54			fluoroquinolone resistant gyrB	Uure_gyrB_FLO	Fluor_Res_DNA_Topo	aminocoumarin antibiotic;fluoroquinolone antibiotic	antibiotic target alteration
QYN80406.1	Blastp+HMMScan	MZ348423.1	Kosakonia phage 305, complete genome	174783	lytic	gb|NP_217280.1|ARO:3004153|Mtub_thyA_PAS	100	43.003	2.85e-79	317.9	4.5e-97	aminosalicylate resistant thymidylate synthase	Mtub_thyA_PAS	thyA	salicylic acid antibiotic	antibiotic target alteration
QYN80438.1	Blastp+HMMScan	MZ348423.1	Kosakonia phage 305, complete genome	174783	lytic	gb|WP_000202252.1|ARO:3003818|Abau_parC_FLO	96	24.733	6.49e-30	146.4	8.1e-45	fluoroquinolone resistant parC	Abau_parC_FLO	Fluor_Res_DNA_Topo	fluoroquinolone antibiotic	antibiotic target alteration
QYN80409.1	Blastp+HMMScan+PCM	MZ348423.1	Kosakonia phage 305, complete genome	174783	lytic	gb|CAA40897.1|ARO:3004548|dfrA9	85	30.899	6.83e-18	79.3	2.6e-24	trimethoprim resistant dihydrofolate reductase dfr	dfrA9	Dfr	diaminopyrimidine antibiotic	antibiotic target replacement	Candidate_dfra	0.973	0.673	0.958	0.042	Ref	Very_likely_ref
QYN80202.1	HMMScan	MZ348423.1	Kosakonia phage 305, complete genome	174783	lytic					91.2	6e-28	Thymidylat_synt	Thymidylat_synt	thyA	para-aminosalicylic acid	antibiotic target alteration
QHR68314.1	Blastp	MN850590.1	Escherichia phage moha, complete genome	168676	lytic	gb|WP_004025678.1|ARO:3003305|Uure_gyrB_FLO	99	29.528	2.98e-54			fluoroquinolone resistant gyrB	Uure_gyrB_FLO	Fluor_Res_DNA_Topo	aminocoumarin antibiotic;fluoroquinolone antibiotic	antibiotic target alteration
QHR68352.1	Blastp+HMMScan	MN850590.1	Escherichia phage moha, complete genome	168676	lytic	gb|NP_217280.1|ARO:3004153|Mtub_thyA_PAS	100	46.233	1.01e-82	318	4e-97	aminosalicylate resistant thymidylate synthase	Mtub_thyA_PAS	thyA	salicylic acid antibiotic	antibiotic target alteration
QHR68327.1	Blastp+HMMScan	MN850590.1	Escherichia phage moha, complete genome	168676	lytic	gb|AAL22048.1|ARO:3003939|Sent_parC_FLO	96	25.275	9.12e-32	156.1	9.6e-48	fluoroquinolone resistant parC	Sent_parC_FLO	Fluor_Res_DNA_Topo	fluoroquinolone antibiotic	antibiotic target alteration
QHR68351.1	Blastp+HMMScan+PCM	MN850590.1	Escherichia phage moha, complete genome	168676	lytic	gb|CAA40897.1|ARO:3004548|dfrA9	88	30.814	5.97e-15	75.5	3.8e-23	trimethoprim resistant dihydrofolate reductase dfr	dfrA9	Dfr	diaminopyrimidine antibiotic	antibiotic target replacement	Candidate_dfra	0.972	0.823	0.996	0.004	Ref	Very_likely_ref
QHR68272.1	HMMScan	MN850590.1	Escherichia phage moha, complete genome	168676	lytic					98	5.3e-30	Thymidylat_synt	Thymidylat_synt	thyA	para-aminosalicylic acid	antibiotic target alteration
QHS01644.1	Blastp	MN882610.1	Enterobacter phage vB_EclM_CIP9, complete genome	174924	lytic	gb|WP_004025678.1|ARO:3003305|Uure_gyrB_FLO	99	29.848	2.24e-54			fluoroquinolone resistant gyrB	Uure_gyrB_FLO	Fluor_Res_DNA_Topo	aminocoumarin antibiotic;fluoroquinolone antibiotic	antibiotic target alteration
QHS01594.1	Blastp+HMMScan	MN882610.1	Enterobacter phage vB_EclM_CIP9, complete genome	174924	lytic	gb|NP_217280.1|ARO:3004153|Mtub_thyA_PAS	100	43.686	2.4e-78	316.5	1.2e-96	aminosalicylate resistant thymidylate synthase	Mtub_thyA_PAS	thyA	salicylic acid antibiotic	antibiotic target alteration
QHS01628.1	Blastp+HMMScan	MN882610.1	Enterobacter phage vB_EclM_CIP9, complete genome	174924	lytic	gb|WP_000202252.1|ARO:3003818|Abau_parC_FLO	96	24.947	4.62e-30	146.4	7.9e-45	fluoroquinolone resistant parC	Abau_parC_FLO	Fluor_Res_DNA_Topo	fluoroquinolone antibiotic	antibiotic target alteration
QHS01598.1	Blastp+HMMScan+PCM	MN882610.1	Enterobacter phage vB_EclM_CIP9, complete genome	174924	lytic	gb|AAN85115.1|ARO:3004642|dfrA3b	72	28.477	4.66e-14	80.5	1.1e-24	trimethoprim resistant dihydrofolate reductase dfr	dfrA3b	Dfr	diaminopyrimidine antibiotic	antibiotic target replacement	Candidate_dfra	0.951	0.709	0.998	0.002	Ref	Very_likely_ref
QHS01681.1	HMMScan	MN882610.1	Enterobacter phage vB_EclM_CIP9, complete genome	174924	lytic					99.3	2.1e-30	Thymidylat_synt	Thymidylat_synt	thyA	para-aminosalicylic acid	antibiotic target alteration
AYD79479.1	Blastp	MG589383.1	Shigella phage phi25-307, complete genome	167544	lytic	gb|WP_004025678.1|ARO:3003305|Uure_gyrB_FLO	99	29.68	2e-54			fluoroquinolone resistant gyrB	Uure_gyrB_FLO	Fluor_Res_DNA_Topo	aminocoumarin antibiotic;fluoroquinolone antibiotic	antibiotic target alteration
AYD79440.1	Blastp+HMMScan	MG589383.1	Shigella phage phi25-307, complete genome	167544	lytic	gb|NP_217280.1|ARO:3004153|Mtub_thyA_PAS	100	46.233	1.15e-82	319.9	1e-97	aminosalicylate resistant thymidylate synthase	Mtub_thyA_PAS	thyA	salicylic acid antibiotic	antibiotic target alteration
AYD79465.1	Blastp+HMMScan	MG589383.1	Shigella phage phi25-307, complete genome	167544	lytic	gb|AAL22048.1|ARO:3003939|Sent_parC_FLO	96	25	1.97e-31	156.9	5.4e-48	fluoroquinolone resistant parC	Sent_parC_FLO	Fluor_Res_DNA_Topo	fluoroquinolone antibiotic	antibiotic target alteration
AYD79441.1	Blastp+HMMScan+PCM	MG589383.1	Shigella phage phi25-307, complete genome	167544	lytic	gb|CAA40897.1|ARO:3004548|dfrA9	88	30.233	1.86e-14	75.9	2.8e-23	trimethoprim resistant dihydrofolate reductase dfr	dfrA9	Dfr	diaminopyrimidine antibiotic	antibiotic target replacement	Candidate_dfra	0.97	0.831	0.998	0.002	Ref	Very_likely_ref
AYD79249.1	HMMScan	MG589383.1	Shigella phage phi25-307, complete genome	167544	lytic					97.6	6.9e-30	Thymidylat_synt	Thymidylat_synt	thyA	para-aminosalicylic acid	antibiotic target alteration
QBQ78561.1	Blastp	MK373782.1	Escherichia phage vB_EcoM_KAW3E185, complete genome	170187	lytic	gb|WP_004025678.1|ARO:3003305|Uure_gyrB_FLO	99	29.528	2.98e-54			fluoroquinolone resistant gyrB	Uure_gyrB_FLO	Fluor_Res_DNA_Topo	aminocoumarin antibiotic;fluoroquinolone antibiotic	antibiotic target alteration
QBQ78795.1	Blastp+HMMScan	MK373782.1	Escherichia phage vB_EcoM_KAW3E185, complete genome	170187	lytic	gb|NP_217280.1|ARO:3004153|Mtub_thyA_PAS	100	45.89	7.4e-82	317.7	5.1e-97	aminosalicylate resistant thymidylate synthase	Mtub_thyA_PAS	thyA	salicylic acid antibiotic	antibiotic target alteration
QBQ78820.1	Blastp+HMMScan	MK373782.1	Escherichia phage vB_EcoM_KAW3E185, complete genome	170187	lytic	gb|AAL22048.1|ARO:3003939|Sent_parC_FLO	96	25.272	1.64e-31	155.4	1.5e-47	fluoroquinolone resistant parC	Sent_parC_FLO	Fluor_Res_DNA_Topo	fluoroquinolone antibiotic	antibiotic target alteration
QBQ78796.1	Blastp+HMMScan+PCM	MK373782.1	Escherichia phage vB_EcoM_KAW3E185, complete genome	170187	lytic	gb|CAA40897.1|ARO:3004548|dfrA9	88	30.814	1.99e-15	76.4	2e-23	trimethoprim resistant dihydrofolate reductase dfr	dfrA9	Dfr	diaminopyrimidine antibiotic	antibiotic target replacement	Candidate_dfra	0.96	0.825	0.993	0.007	Ref	Very_likely_ref
QBQ78603.1	HMMScan	MK373782.1	Escherichia phage vB_EcoM_KAW3E185, complete genome	170187	lytic					97.4	8.1e-30	Thymidylat_synt	Thymidylat_synt	thyA	para-aminosalicylic acid	antibiotic target alteration
AKE46758.1	Blastp	KP869111.1	Escherichia coli O157 typing phage 13, partial genome	162417	lytic	gb|WP_004025678.1|ARO:3003305|Uure_gyrB_FLO	99	29.528	2.75e-54			fluoroquinolone resistant gyrB	Uure_gyrB_FLO	Fluor_Res_DNA_Topo	aminocoumarin antibiotic;fluoroquinolone antibiotic	antibiotic target alteration
AKE46968.1	Blastp+HMMScan	KP869111.1	Escherichia coli O157 typing phage 13, partial genome	162417	lytic	gb|NP_217280.1|ARO:3004153|Mtub_thyA_PAS	100	45.89	2.64e-81	318.5	2.8e-97	aminosalicylate resistant thymidylate synthase	Mtub_thyA_PAS	thyA	salicylic acid antibiotic	antibiotic target alteration
AKE46991.1	Blastp+HMMScan	KP869111.1	Escherichia coli O157 typing phage 13, partial genome	162417	lytic	gb|AJF82744.1|ARO:3003817|Abau_gyrA_FLO	64	26.087	1.37e-10	47.2	7.7e-15	fluoroquinolone resistant gyrA	Abau_gyrA_FLO	Fluor_Res_DNA_Topo	fluoroquinolone antibiotic;nybomycin-like antibiotic	antibiotic target alteration
AKE46969.1	Blastp+HMMScan+PCM	KP869111.1	Escherichia coli O157 typing phage 13, partial genome	162417	lytic	gb|CAA40897.1|ARO:3004548|dfrA9	88	31.395	3.78e-15	76.6	1.7e-23	trimethoprim resistant dihydrofolate reductase dfr	dfrA9	Dfr	diaminopyrimidine antibiotic	antibiotic target replacement	Candidate_dfra	0.944	0.831	0.995	0.005	Ref	Very_likely_ref
AKE46798.1	HMMScan	KP869111.1	Escherichia coli O157 typing phage 13, partial genome	162417	lytic					98	5.3e-30	Thymidylat_synt	Thymidylat_synt	thyA	para-aminosalicylic acid	antibiotic target alteration
WPK33950.1	Blastp	OR352940.1	Escherichia phage AV110, complete genome	170007	lytic	gb|WP_004025678.1|ARO:3003305|Uure_gyrB_FLO	99	29.528	2.19e-54			fluoroquinolone resistant gyrB	Uure_gyrB_FLO	Fluor_Res_DNA_Topo	aminocoumarin antibiotic;fluoroquinolone antibiotic	antibiotic target alteration
WPK33913.1	Blastp+HMMScan	OR352940.1	Escherichia phage AV110, complete genome	170007	lytic	gb|NP_217280.1|ARO:3004153|Mtub_thyA_PAS	100	47.34	2.92e-53	213.5	3e-65	aminosalicylate resistant thymidylate synthase	Mtub_thyA_PAS	thyA	salicylic acid antibiotic	antibiotic target alteration
WPK33911.1	Blastp+HMMScan	OR352940.1	Escherichia phage AV110, complete genome	170007	lytic	gb|NP_217280.1|ARO:3004153|Mtub_thyA_PAS	93	40.741	1.14e-12	54.2	1.2e-16	aminosalicylate resistant thymidylate synthase	Mtub_thyA_PAS	thyA	salicylic acid antibiotic	antibiotic target alteration
WPK33939.1	Blastp+HMMScan	OR352940.1	Escherichia phage AV110, complete genome	170007	lytic	gb|AAL22048.1|ARO:3003939|Sent_parC_FLO	96	25.275	1.09e-31	156.6	6.4e-48	fluoroquinolone resistant parC	Sent_parC_FLO	Fluor_Res_DNA_Topo	fluoroquinolone antibiotic	antibiotic target alteration
WPK33914.1	Blastp+HMMScan+PCM	OR352940.1	Escherichia phage AV110, complete genome	170007	lytic	gb|CAA40897.1|ARO:3004548|dfrA9	88	30.814	5.49e-15	75	5.3e-23	trimethoprim resistant dihydrofolate reductase dfr	dfrA9	Dfr	diaminopyrimidine antibiotic	antibiotic target replacement	Candidate_dfra	0.965	0.719	0.996	0.004	Ref	Very_likely_ref
WPK33991.1	HMMScan	OR352940.1	Escherichia phage AV110, complete genome	170007	lytic					98	5.3e-30	Thymidylat_synt	Thymidylat_synt	thyA	para-aminosalicylic acid	antibiotic target alteration
WBF82675.1	Blastp	OQ067374.1	Escherichia phage a20, complete genome	168870	lytic	gb|WP_004025678.1|ARO:3003305|Uure_gyrB_FLO	99	29.68	2e-54			fluoroquinolone resistant gyrB	Uure_gyrB_FLO	Fluor_Res_DNA_Topo	aminocoumarin antibiotic;fluoroquinolone antibiotic	antibiotic target alteration
WBF82635.1	Blastp+HMMScan	OQ067374.1	Escherichia phage a20, complete genome	168870	lytic	gb|NP_217280.1|ARO:3004153|Mtub_thyA_PAS	100	47.34	6.8e-53	213.4	3.2e-65	aminosalicylate resistant thymidylate synthase	Mtub_thyA_PAS	thyA	salicylic acid antibiotic	antibiotic target alteration
WBF82633.1	Blastp+HMMScan	OQ067374.1	Escherichia phage a20, complete genome	168870	lytic	gb|NP_217280.1|ARO:3004153|Mtub_thyA_PAS	99	43.269	4.6e-21	87.8	6.7e-27	aminosalicylate resistant thymidylate synthase	Mtub_thyA_PAS	thyA	salicylic acid antibiotic	antibiotic target alteration
WBF82660.1	Blastp+HMMScan	OQ067374.1	Escherichia phage a20, complete genome	168870	lytic	gb|AAL22048.1|ARO:3003939|Sent_parC_FLO	96	25.219	2.37e-32	157.5	3.7e-48	fluoroquinolone resistant parC	Sent_parC_FLO	Fluor_Res_DNA_Topo	fluoroquinolone antibiotic	antibiotic target alteration
WBF82636.1	Blastp+HMMScan+PCM	OQ067374.1	Escherichia phage a20, complete genome	168870	lytic	gb|CAA40897.1|ARO:3004548|dfrA9	88	30.233	1.73e-14	76.7	1.6e-23	trimethoprim resistant dihydrofolate reductase dfr	dfrA9	Dfr	diaminopyrimidine antibiotic	antibiotic target replacement	Candidate_dfra	0.953	0.797	0.986	0.014	Ref	Very_likely_ref
WBF82714.1	HMMScan	OQ067374.1	Escherichia phage a20, complete genome	168870	lytic					98	5.3e-30	Thymidylat_synt	Thymidylat_synt	thyA	para-aminosalicylic acid	antibiotic target alteration
YP_010088492.1	Blastp	NC_055709.1	Escherichia phage phiE142, complete genome	121442	lytic	gb|WP_004025678.1|ARO:3003305|Uure_gyrB_FLO	99	29.528	6.6e-54			fluoroquinolone resistant gyrB	Uure_gyrB_FLO	Fluor_Res_DNA_Topo	aminocoumarin antibiotic;fluoroquinolone antibiotic	antibiotic target alteration
YP_010088480.1	Blastp+HMMScan	NC_055709.1	Escherichia phage phiE142, complete genome	121442	lytic	gb|AAL22048.1|ARO:3003939|Sent_parC_FLO	96	25	1.01e-31	156.4	7.7e-48	fluoroquinolone resistant parC	Sent_parC_FLO	Fluor_Res_DNA_Topo	fluoroquinolone antibiotic	antibiotic target alteration
YP_010088531.1	HMMScan	NC_055709.1	Escherichia phage phiE142, complete genome	121442	lytic					98	5.3e-30	Thymidylat_synt	Thymidylat_synt	thyA	para-aminosalicylic acid	antibiotic target alteration
YP_010090104.1	Blastp	NC_055718.1	Escherichia phage phiC120, complete genome	186570	lytic	gb|WP_004025678.1|ARO:3003305|Uure_gyrB_FLO	99	29.528	6.6e-54			fluoroquinolone resistant gyrB	Uure_gyrB_FLO	Fluor_Res_DNA_Topo	aminocoumarin antibiotic;fluoroquinolone antibiotic	antibiotic target alteration
YP_010090067.1	Blastp+HMMScan	NC_055718.1	Escherichia phage phiC120, complete genome	186570	lytic	gb|NP_217280.1|ARO:3004153|Mtub_thyA_PAS	100	46.233	9.71e-82	315.7	2e-96	aminosalicylate resistant thymidylate synthase	Mtub_thyA_PAS	thyA	salicylic acid antibiotic	antibiotic target alteration
YP_010090091.1	Blastp+HMMScan	NC_055718.1	Escherichia phage phiC120, complete genome	186570	lytic	gb|AAL22048.1|ARO:3003939|Sent_parC_FLO	96	25	1.01e-31	156.4	7.7e-48	fluoroquinolone resistant parC	Sent_parC_FLO	Fluor_Res_DNA_Topo	fluoroquinolone antibiotic	antibiotic target alteration
YP_010090068.1	Blastp+HMMScan+PCM	NC_055718.1	Escherichia phage phiC120, complete genome	186570	lytic	gb|CAA40897.1|ARO:3004548|dfrA9	88	30.636	2.2e-14	71.4	6.6e-22	trimethoprim resistant dihydrofolate reductase dfr	dfrA9	Dfr	diaminopyrimidine antibiotic	antibiotic target replacement	Candidate_dfra	0.943	0.499	0.964	0.036	Ref	Very_likely_ref
YP_010090143.1	HMMScan	NC_055718.1	Escherichia phage phiC120, complete genome	186570	lytic					98	5.3e-30	Thymidylat_synt	Thymidylat_synt	thyA	para-aminosalicylic acid	antibiotic target alteration
QZI80020.1	Blastp	MZ234025.1	Escherichia phage vB_EcoM-172859UKE1, complete genome	168667	lytic	gb|WP_004025678.1|ARO:3003305|Uure_gyrB_FLO	99	29.528	4.06e-54			fluoroquinolone resistant gyrB	Uure_gyrB_FLO	Fluor_Res_DNA_Topo	aminocoumarin antibiotic;fluoroquinolone antibiotic	antibiotic target alteration
QZI80059.1	Blastp+HMMScan	MZ234025.1	Escherichia phage vB_EcoM-172859UKE1, complete genome	168667	lytic	gb|NP_217280.1|ARO:3004153|Mtub_thyA_PAS	100	45.89	8.9e-82	317.8	4.7e-97	aminosalicylate resistant thymidylate synthase	Mtub_thyA_PAS	thyA	salicylic acid antibiotic	antibiotic target alteration
QZI80034.1	Blastp+HMMScan	MZ234025.1	Escherichia phage vB_EcoM-172859UKE1, complete genome	168667	lytic	gb|AAL22048.1|ARO:3003939|Sent_parC_FLO	96	26.087	1.99e-31	156.7	6.3e-48	fluoroquinolone resistant parC	Sent_parC_FLO	Fluor_Res_DNA_Topo	fluoroquinolone antibiotic	antibiotic target alteration
QZI80058.1	Blastp+HMMScan+PCM	MZ234025.1	Escherichia phage vB_EcoM-172859UKE1, complete genome	168667	lytic	gb|CAA40897.1|ARO:3004548|dfrA9	88	30.814	5.85e-15	75.5	3.6e-23	trimethoprim resistant dihydrofolate reductase dfr	dfrA9	Dfr	diaminopyrimidine antibiotic	antibiotic target replacement	Candidate_dfra	0.968	0.824	0.992	0.008	Ref	Very_likely_ref
QZI79981.1	HMMScan	MZ234025.1	Escherichia phage vB_EcoM-172859UKE1, complete genome	168667	lytic					98	5.3e-30	Thymidylat_synt	Thymidylat_synt	thyA	para-aminosalicylic acid	antibiotic target alteration
QEA10484.1	Blastp	MN087708.1	Enterobacter phage vB_EhoM-IME523, complete genome	172763	lytic	gb|WP_004025678.1|ARO:3003305|Uure_gyrB_FLO	99	29.833	8.21e-54			fluoroquinolone resistant gyrB	Uure_gyrB_FLO	Fluor_Res_DNA_Topo	aminocoumarin antibiotic;fluoroquinolone antibiotic	antibiotic target alteration
QEA10723.1	Blastp+HMMScan	MN087708.1	Enterobacter phage vB_EhoM-IME523, complete genome	172763	lytic	gb|NP_217280.1|ARO:3004153|Mtub_thyA_PAS	100	42.662	1.16e-78	318.5	2.9e-97	aminosalicylate resistant thymidylate synthase	Mtub_thyA_PAS	thyA	salicylic acid antibiotic	antibiotic target alteration
QEA10757.1	Blastp+HMMScan	MN087708.1	Enterobacter phage vB_EhoM-IME523, complete genome	172763	lytic	gb|WP_000202252.1|ARO:3003818|Abau_parC_FLO	96	24.733	8.41e-30	145.8	1.2e-44	fluoroquinolone resistant parC	Abau_parC_FLO	Fluor_Res_DNA_Topo	fluoroquinolone antibiotic	antibiotic target alteration
QEA10726.1	Blastp+HMMScan+PCM	MN087708.1	Enterobacter phage vB_EhoM-IME523, complete genome	172763	lytic	gb|AAN85115.1|ARO:3004642|dfrA3b	77	29.936	9.96e-19	83	1.9e-25	trimethoprim resistant dihydrofolate reductase dfr	dfrA3b	Dfr	diaminopyrimidine antibiotic	antibiotic target replacement	Candidate_dfra	0.991	0.69	0.995	0.005	Ref	Very_likely_ref
QEA10522.1	HMMScan	MN087708.1	Enterobacter phage vB_EhoM-IME523, complete genome	172763	lytic					92.3	2.8e-28	Thymidylat_synt	Thymidylat_synt	thyA	para-aminosalicylic acid	antibiotic target alteration
VCU43342.1	Blastp	LR027383.1	Escherichia virus vB_Eco_mar005P1 strain vB_Eco_mar007P3 genome assembly, chromosome: 1	167651	lytic	gb|WP_004025678.1|ARO:3003305|Uure_gyrB_FLO	99	29.528	5.42e-54			fluoroquinolone resistant gyrB	Uure_gyrB_FLO	Fluor_Res_DNA_Topo	aminocoumarin antibiotic;fluoroquinolone antibiotic	antibiotic target alteration
VCU43305.1	Blastp+HMMScan	LR027383.1	Escherichia virus vB_Eco_mar005P1 strain vB_Eco_mar007P3 genome assembly, chromosome: 1	167651	lytic	gb|NP_217280.1|ARO:3004153|Mtub_thyA_PAS	100	45.89	8.9e-82	317.8	4.7e-97	aminosalicylate resistant thymidylate synthase	Mtub_thyA_PAS	thyA	salicylic acid antibiotic	antibiotic target alteration
VCU43330.1	Blastp+HMMScan	LR027383.1	Escherichia virus vB_Eco_mar005P1 strain vB_Eco_mar007P3 genome assembly, chromosome: 1	167651	lytic	gb|AAL22048.1|ARO:3003939|Sent_parC_FLO	96	25.275	1.09e-31	156.6	6.4e-48	fluoroquinolone resistant parC	Sent_parC_FLO	Fluor_Res_DNA_Topo	fluoroquinolone antibiotic	antibiotic target alteration
VCU43306.1	Blastp+HMMScan+PCM	LR027383.1	Escherichia virus vB_Eco_mar005P1 strain vB_Eco_mar007P3 genome assembly, chromosome: 1	167651	lytic	gb|CAA40897.1|ARO:3004548|dfrA9	88	30.233	1.3e-13	72.5	3.2e-22	trimethoprim resistant dihydrofolate reductase dfr	dfrA9	Dfr	diaminopyrimidine antibiotic	antibiotic target replacement	Candidate_dfra	0.979	0.714	0.99	0.01	Ref	Very_likely_ref
VCU43382.1	HMMScan	LR027383.1	Escherichia virus vB_Eco_mar005P1 strain vB_Eco_mar007P3 genome assembly, chromosome: 1	167651	lytic					97.1	9.5e-30	Thymidylat_synt	Thymidylat_synt	thyA	para-aminosalicylic acid	antibiotic target alteration
VCU44050.1	Blastp	LR027386.1	Escherichia virus vB_Eco_mar005P1 strain vB_Eco_mar008P4 genome assembly, chromosome: 1	167773	lytic	gb|WP_004025678.1|ARO:3003305|Uure_gyrB_FLO	99	29.528	5.42e-54			fluoroquinolone resistant gyrB	Uure_gyrB_FLO	Fluor_Res_DNA_Topo	aminocoumarin antibiotic;fluoroquinolone antibiotic	antibiotic target alteration
VCU44013.1	Blastp+HMMScan	LR027386.1	Escherichia virus vB_Eco_mar005P1 strain vB_Eco_mar008P4 genome assembly, chromosome: 1	167773	lytic	gb|NP_217280.1|ARO:3004153|Mtub_thyA_PAS	100	45.89	8.9e-82	317.8	4.7e-97	aminosalicylate resistant thymidylate synthase	Mtub_thyA_PAS	thyA	salicylic acid antibiotic	antibiotic target alteration
VCU44038.1	Blastp+HMMScan	LR027386.1	Escherichia virus vB_Eco_mar005P1 strain vB_Eco_mar008P4 genome assembly, chromosome: 1	167773	lytic	gb|AAL22048.1|ARO:3003939|Sent_parC_FLO	96	25.275	1.09e-31	156.6	6.4e-48	fluoroquinolone resistant parC	Sent_parC_FLO	Fluor_Res_DNA_Topo	fluoroquinolone antibiotic	antibiotic target alteration
VCU44014.1	Blastp+HMMScan+PCM	LR027386.1	Escherichia virus vB_Eco_mar005P1 strain vB_Eco_mar008P4 genome assembly, chromosome: 1	167773	lytic	gb|CAA40897.1|ARO:3004548|dfrA9	88	30.233	1.3e-13	72.5	3.2e-22	trimethoprim resistant dihydrofolate reductase dfr	dfrA9	Dfr	diaminopyrimidine antibiotic	antibiotic target replacement	Candidate_dfra	0.979	0.714	0.99	0.01	Ref	Very_likely_ref
VCU44097.1	HMMScan	LR027386.1	Escherichia virus vB_Eco_mar005P1 strain vB_Eco_mar008P4 genome assembly, chromosome: 1	167773	lytic					97.1	9.5e-30	Thymidylat_synt	Thymidylat_synt	thyA	para-aminosalicylic acid	antibiotic target alteration
VCU44213.1	Blastp	LR027387.1	Escherichia virus vB_Eco_mar005P1 strain vB_Eco_mar006P2 genome assembly, chromosome: 1	167773	lytic	gb|WP_004025678.1|ARO:3003305|Uure_gyrB_FLO	99	29.528	5.42e-54			fluoroquinolone resistant gyrB	Uure_gyrB_FLO	Fluor_Res_DNA_Topo	aminocoumarin antibiotic;fluoroquinolone antibiotic	antibiotic target alteration
VCU44162.1	Blastp+HMMScan	LR027387.1	Escherichia virus vB_Eco_mar005P1 strain vB_Eco_mar006P2 genome assembly, chromosome: 1	167773	lytic	gb|NP_217280.1|ARO:3004153|Mtub_thyA_PAS	100	45.89	8.9e-82	317.8	4.7e-97	aminosalicylate resistant thymidylate synthase	Mtub_thyA_PAS	thyA	salicylic acid antibiotic	antibiotic target alteration
VCU44201.1	Blastp+HMMScan	LR027387.1	Escherichia virus vB_Eco_mar005P1 strain vB_Eco_mar006P2 genome assembly, chromosome: 1	167773	lytic	gb|AAL22048.1|ARO:3003939|Sent_parC_FLO	96	25.275	1.09e-31	156.6	6.4e-48	fluoroquinolone resistant parC	Sent_parC_FLO	Fluor_Res_DNA_Topo	fluoroquinolone antibiotic	antibiotic target alteration
VCU44164.1	Blastp+HMMScan+PCM	LR027387.1	Escherichia virus vB_Eco_mar005P1 strain vB_Eco_mar006P2 genome assembly, chromosome: 1	167773	lytic	gb|CAA40897.1|ARO:3004548|dfrA9	88	30.233	1.3e-13	72.5	3.2e-22	trimethoprim resistant dihydrofolate reductase dfr	dfrA9	Dfr	diaminopyrimidine antibiotic	antibiotic target replacement	Candidate_dfra	0.979	0.714	0.99	0.01	Ref	Very_likely_ref
VCU44253.1	HMMScan	LR027387.1	Escherichia virus vB_Eco_mar005P1 strain vB_Eco_mar006P2 genome assembly, chromosome: 1	167773	lytic					97.1	9.5e-30	Thymidylat_synt	Thymidylat_synt	thyA	para-aminosalicylic acid	antibiotic target alteration
VCU44570.1	Blastp	LR027390.1	Escherichia virus vB_Eco_mar005P1 genome assembly, chromosome: 1	167773	lytic	gb|WP_004025678.1|ARO:3003305|Uure_gyrB_FLO	99	29.528	5.42e-54			fluoroquinolone resistant gyrB	Uure_gyrB_FLO	Fluor_Res_DNA_Topo	aminocoumarin antibiotic;fluoroquinolone antibiotic	antibiotic target alteration
VCU44533.1	Blastp+HMMScan	LR027390.1	Escherichia virus vB_Eco_mar005P1 genome assembly, chromosome: 1	167773	lytic	gb|NP_217280.1|ARO:3004153|Mtub_thyA_PAS	100	45.89	8.9e-82	317.8	4.7e-97	aminosalicylate resistant thymidylate synthase	Mtub_thyA_PAS	thyA	salicylic acid antibiotic	antibiotic target alteration
VCU44558.1	Blastp+HMMScan	LR027390.1	Escherichia virus vB_Eco_mar005P1 genome assembly, chromosome: 1	167773	lytic	gb|AAL22048.1|ARO:3003939|Sent_parC_FLO	96	25.275	1.09e-31	156.6	6.4e-48	fluoroquinolone resistant parC	Sent_parC_FLO	Fluor_Res_DNA_Topo	fluoroquinolone antibiotic	antibiotic target alteration
VCU44534.1	Blastp+HMMScan+PCM	LR027390.1	Escherichia virus vB_Eco_mar005P1 genome assembly, chromosome: 1	167773	lytic	gb|CAA40897.1|ARO:3004548|dfrA9	88	30.233	1.3e-13	72.5	3.2e-22	trimethoprim resistant dihydrofolate reductase dfr	dfrA9	Dfr	diaminopyrimidine antibiotic	antibiotic target replacement	Candidate_dfra	0.979	0.714	0.99	0.01	Ref	Very_likely_ref
VCU44610.1	HMMScan	LR027390.1	Escherichia virus vB_Eco_mar005P1 genome assembly, chromosome: 1	167773	lytic					97.1	9.5e-30	Thymidylat_synt	Thymidylat_synt	thyA	para-aminosalicylic acid	antibiotic target alteration
VCU44731.1	Blastp	LR027391.1	Escherichia virus vB_Eco_mar005P1 strain vB_Eco_mar009P5 genome assembly, chromosome: 1	167658	lytic	gb|WP_004025678.1|ARO:3003305|Uure_gyrB_FLO	99	29.528	5.42e-54			fluoroquinolone resistant gyrB	Uure_gyrB_FLO	Fluor_Res_DNA_Topo	aminocoumarin antibiotic;fluoroquinolone antibiotic	antibiotic target alteration
VCU44768.1	Blastp+HMMScan	LR027391.1	Escherichia virus vB_Eco_mar005P1 strain vB_Eco_mar009P5 genome assembly, chromosome: 1	167658	lytic	gb|NP_217280.1|ARO:3004153|Mtub_thyA_PAS	100	45.89	8.9e-82	317.8	4.7e-97	aminosalicylate resistant thymidylate synthase	Mtub_thyA_PAS	thyA	salicylic acid antibiotic	antibiotic target alteration
VCU44743.1	Blastp+HMMScan	LR027391.1	Escherichia virus vB_Eco_mar005P1 strain vB_Eco_mar009P5 genome assembly, chromosome: 1	167658	lytic	gb|AAL22048.1|ARO:3003939|Sent_parC_FLO	96	25.275	1.09e-31	156.6	6.4e-48	fluoroquinolone resistant parC	Sent_parC_FLO	Fluor_Res_DNA_Topo	fluoroquinolone antibiotic	antibiotic target alteration
VCU44767.1	Blastp+HMMScan+PCM	LR027391.1	Escherichia virus vB_Eco_mar005P1 strain vB_Eco_mar009P5 genome assembly, chromosome: 1	167658	lytic	gb|CAA40897.1|ARO:3004548|dfrA9	88	30.233	1.3e-13	72.5	3.2e-22	trimethoprim resistant dihydrofolate reductase dfr	dfrA9	Dfr	diaminopyrimidine antibiotic	antibiotic target replacement	Candidate_dfra	0.979	0.714	0.99	0.01	Ref	Very_likely_ref
VCU44958.1	HMMScan	LR027391.1	Escherichia virus vB_Eco_mar005P1 strain vB_Eco_mar009P5 genome assembly, chromosome: 1	167658	lytic					97.1	9.5e-30	Thymidylat_synt	Thymidylat_synt	thyA	para-aminosalicylic acid	antibiotic target alteration
UPW39388.1	Blastp	OM386662.1	Escherichia phage vB_EcoM_ESCO47, complete genome	162477	lytic	gb|WP_004025678.1|ARO:3003305|Uure_gyrB_FLO	99	29.528	1.67e-53			fluoroquinolone resistant gyrB	Uure_gyrB_FLO	Fluor_Res_DNA_Topo	aminocoumarin antibiotic;fluoroquinolone antibiotic	antibiotic target alteration
UPW39422.1	Blastp+HMMScan	OM386662.1	Escherichia phage vB_EcoM_ESCO47, complete genome	162477	lytic	gb|NP_217280.1|ARO:3004153|Mtub_thyA_PAS	100	45.205	1.64e-81	318.3	3.3e-97	aminosalicylate resistant thymidylate synthase	Mtub_thyA_PAS	thyA	salicylic acid antibiotic	antibiotic target alteration
UPW39399.1	Blastp+HMMScan	OM386662.1	Escherichia phage vB_EcoM_ESCO47, complete genome	162477	lytic	gb|AAL22048.1|ARO:3003939|Sent_parC_FLO	96	24.781	1.06e-31	152	1.6e-46	fluoroquinolone resistant parC	Sent_parC_FLO	Fluor_Res_DNA_Topo	fluoroquinolone antibiotic	antibiotic target alteration
UPW39421.1	Blastp+HMMScan+PCM	OM386662.1	Escherichia phage vB_EcoM_ESCO47, complete genome	162477	lytic	gb|AAN85115.1|ARO:3004642|dfrA3b	79	34.375	4.71e-15	74	1.1e-22	trimethoprim resistant dihydrofolate reductase dfr	dfrA3b	Dfr	diaminopyrimidine antibiotic	antibiotic target replacement	Candidate_dfra	0.984	0.471	0.972	0.028	Ref	Very_likely_ref
UPW39351.1	HMMScan	OM386662.1	Escherichia phage vB_EcoM_ESCO47, complete genome	162477	lytic					97.5	7.5e-30	Thymidylat_synt	Thymidylat_synt	thyA	para-aminosalicylic acid	antibiotic target alteration
UVD32384.1	Blastp	ON585039.1	Enterobacter phage Entb_43, complete genome	174681	lytic	gb|WP_004025678.1|ARO:3003305|Uure_gyrB_FLO	99	28.271	1.57e-53			fluoroquinolone resistant gyrB	Uure_gyrB_FLO	Fluor_Res_DNA_Topo	aminocoumarin antibiotic;fluoroquinolone antibiotic	antibiotic target alteration
UVD32635.1	Blastp+HMMScan	ON585039.1	Enterobacter phage Entb_43, complete genome	174681	lytic	gb|NP_217280.1|ARO:3004153|Mtub_thyA_PAS	100	42.123	7.86e-76	316.7	1e-96	aminosalicylate resistant thymidylate synthase	Mtub_thyA_PAS	thyA	salicylic acid antibiotic	antibiotic target alteration
UVD32421.1	Blastp+HMMScan	ON585039.1	Enterobacter phage Entb_43, complete genome	174681	lytic	gb|NP_217280.1|ARO:3004153|Mtub_thyA_PAS	79	26.961	3.83e-11	80.6	1.1e-24	aminosalicylate resistant thymidylate synthase	Mtub_thyA_PAS	thyA	salicylic acid antibiotic	antibiotic target alteration
UVD32665.1	Blastp+HMMScan	ON585039.1	Enterobacter phage Entb_43, complete genome	174681	lytic	gb|AAW89357.1|ARO:3003928|Ngon_gyrA_FLO	83	26.603	2.54e-28	143.4	6.4e-44	fluoroquinolone resistant gyrA	Ngon_gyrA_FLO	Fluor_Res_DNA_Topo	fluoroquinolone antibiotic;nybomycin-like antibiotic	antibiotic target alteration
UVD32638.1	Blastp+HMMScan	ON585039.1	Enterobacter phage Entb_43, complete genome	174681	lytic	gb|CAA40897.1|ARO:3004548|dfrA9	75	29.054	1.5e-13	73.8	1.2e-22	trimethoprim resistant dihydrofolate reductase dfr	dfrA9	Dfr	diaminopyrimidine antibiotic	antibiotic target replacement
WVT33109.1	Blastp	PP212877.1	Aeromonas phage PS49, complete genome	172042	lytic	gb|WP_004025678.1|ARO:3003305|Uure_gyrB_FLO	99	28.271	1.72e-53			fluoroquinolone resistant gyrB	Uure_gyrB_FLO	Fluor_Res_DNA_Topo	aminocoumarin antibiotic;fluoroquinolone antibiotic	antibiotic target alteration
WVT33390.1	Blastp+HMMScan	PP212877.1	Aeromonas phage PS49, complete genome	172042	lytic	gb|WP_000819088.1|ARO:3003296|Saur_gyrA_FLO	93	24.524	7.66e-27	139.6	8.9e-43	fluoroquinolone resistant gyrA	Saur_gyrA_FLO	Fluor_Res_DNA_Topo	fluoroquinolone antibiotic;nybomycin-like antibiotic	antibiotic target alteration
WVT33357.1	Blastp+HMMScan	PP212877.1	Aeromonas phage PS49, complete genome	172042	lytic	gb|NP_217280.1|ARO:3004153|Mtub_thyA_PAS	100	42.808	1.13e-75	320.4	7.3e-98	aminosalicylate resistant thymidylate synthase	Mtub_thyA_PAS	thyA	salicylic acid antibiotic	antibiotic target alteration
WVT33145.1	Blastp+HMMScan	PP212877.1	Aeromonas phage PS49, complete genome	172042	lytic	gb|NP_217280.1|ARO:3004153|Mtub_thyA_PAS	79	26.961	4.3e-11	80.2	1.4e-24	aminosalicylate resistant thymidylate synthase	Mtub_thyA_PAS	thyA	salicylic acid antibiotic	antibiotic target alteration
WVT33360.1	Blastp+HMMScan+PCM	PP212877.1	Aeromonas phage PS49, complete genome	172042	lytic	gb|AAN85115.1|ARO:3004642|dfrA3b	74	31.373	3.1e-14	71.2	7.8e-22	trimethoprim resistant dihydrofolate reductase dfr	dfrA3b	Dfr	diaminopyrimidine antibiotic	antibiotic target replacement	Candidate_dfra	0.944	0.666	0.984	0.016	Ref	Very_likely_ref
XAO16689.1	Blastp	PP400786.1	Escherichia phage FL12, complete genome	167688	lytic	gb|WP_004025678.1|ARO:3003305|Uure_gyrB_FLO	99	29.047	2.03e-53			fluoroquinolone resistant gyrB	Uure_gyrB_FLO	Fluor_Res_DNA_Topo	aminocoumarin antibiotic;fluoroquinolone antibiotic	antibiotic target alteration
XAO16671.1	Blastp+HMMScan	PP400786.1	Escherichia phage FL12, complete genome	167688	lytic	gb|WP_000819088.1|ARO:3003296|Saur_gyrA_FLO	81	27.949	1.93e-30	149	1.4e-45	fluoroquinolone resistant gyrA	Saur_gyrA_FLO	Fluor_Res_DNA_Topo	fluoroquinolone antibiotic;nybomycin-like antibiotic	antibiotic target alteration
XAO16644.1	Blastp+HMMScan	PP400786.1	Escherichia phage FL12, complete genome	167688	lytic	gb|NP_217280.1|ARO:3004153|Mtub_thyA_PAS	100	45.361	1.3e-79	305.5	2.7e-93	aminosalicylate resistant thymidylate synthase	Mtub_thyA_PAS	thyA	salicylic acid antibiotic	antibiotic target alteration
XAO16733.1	Blastp+HMMScan	PP400786.1	Escherichia phage FL12, complete genome	167688	lytic	gb|NP_217280.1|ARO:3004153|Mtub_thyA_PAS	79	25.366	3.53e-07	78.6	4.3e-24	aminosalicylate resistant thymidylate synthase	Mtub_thyA_PAS	thyA	salicylic acid antibiotic	antibiotic target alteration
XAO16645.1	Blastp+HMMScan+PCM	PP400786.1	Escherichia phage FL12, complete genome	167688	lytic	gb|CAA40897.1|ARO:3004548|dfrA9	90	28.902	3e-15	69.1	3.4e-21	trimethoprim resistant dihydrofolate reductase dfr	dfrA9	Dfr	diaminopyrimidine antibiotic	antibiotic target replacement	Candidate_dfra	0.966	0.696	0.957	0.043	Ref	Very_likely_ref
WIC39639.1	Blastp	OQ749652.1	Phage Phass-1, complete genome	135976	temperate	gb|WP_004025678.1|ARO:3003305|Uure_gyrB_FLO	98	28.013	1.71e-53			fluoroquinolone resistant gyrB	Uure_gyrB_FLO	Fluor_Res_DNA_Topo	aminocoumarin antibiotic;fluoroquinolone antibiotic	antibiotic target alteration
WIC39638.1	Blastp+HMMScan	OQ749652.1	Phage Phass-1, complete genome	135976	temperate	gb|CBW16027.1|ARO:3003924|Hpin_gyrA_FLO	94	27.534	1.81e-46	295.5	6.9e-90	fluoroquinolone resistant gyrA	Hpin_gyrA_FLO	Fluor_Res_DNA_Topo	fluoroquinolone antibiotic;nybomycin-like antibiotic	antibiotic target alteration
WJJ58973.1	Blastp	OP558005.1	Klebsiella phage vB_KpnM_VPA32, complete genome	172331	lytic	gb|WP_004025678.1|ARO:3003305|Uure_gyrB_FLO	99	28.271	1.95e-53			fluoroquinolone resistant gyrB	Uure_gyrB_FLO	Fluor_Res_DNA_Topo	aminocoumarin antibiotic;fluoroquinolone antibiotic	antibiotic target alteration
WJJ59252.1	Blastp+HMMScan	OP558005.1	Klebsiella phage vB_KpnM_VPA32, complete genome	172331	lytic	gb|WP_000819088.1|ARO:3003296|Saur_gyrA_FLO	93	24.524	2e-26	138.5	1.9e-42	fluoroquinolone resistant gyrA	Saur_gyrA_FLO	Fluor_Res_DNA_Topo	fluoroquinolone antibiotic;nybomycin-like antibiotic	antibiotic target alteration
WJJ59222.1	Blastp+HMMScan	OP558005.1	Klebsiella phage vB_KpnM_VPA32, complete genome	172331	lytic	gb|NP_217280.1|ARO:3004153|Mtub_thyA_PAS	100	42.466	4.19e-76	318.9	2.2e-97	aminosalicylate resistant thymidylate synthase	Mtub_thyA_PAS	thyA	salicylic acid antibiotic	antibiotic target alteration
WJJ59010.1	Blastp+HMMScan	OP558005.1	Klebsiella phage vB_KpnM_VPA32, complete genome	172331	lytic	gb|NP_217280.1|ARO:3004153|Mtub_thyA_PAS	79	26.961	4.47e-11	80.5	1.1e-24	aminosalicylate resistant thymidylate synthase	Mtub_thyA_PAS	thyA	salicylic acid antibiotic	antibiotic target alteration
WJJ59225.1	Blastp+HMMScan	OP558005.1	Klebsiella phage vB_KpnM_VPA32, complete genome	172331	lytic	gb|CAA40897.1|ARO:3004548|dfrA9	75	29.054	1.63e-13	73.1	2e-22	trimethoprim resistant dihydrofolate reductase dfr	dfrA9	Dfr	diaminopyrimidine antibiotic	antibiotic target replacement
XFC54101.1	Blastp	PQ096442.1	Enterobacter phage EnC07, complete genome	173283	lytic	gb|WP_004025678.1|ARO:3003305|Uure_gyrB_FLO	99	28.271	3.95e-53			fluoroquinolone resistant gyrB	Uure_gyrB_FLO	Fluor_Res_DNA_Topo	aminocoumarin antibiotic;fluoroquinolone antibiotic	antibiotic target alteration
XFC54378.1	Blastp+HMMScan	PQ096442.1	Enterobacter phage EnC07, complete genome	173283	lytic	gb|WP_000819088.1|ARO:3003296|Saur_gyrA_FLO	93	24.524	8.31e-27	139.6	8.9e-43	fluoroquinolone resistant gyrA	Saur_gyrA_FLO	Fluor_Res_DNA_Topo	fluoroquinolone antibiotic;nybomycin-like antibiotic	antibiotic target alteration
XFC54345.1	Blastp+HMMScan	PQ096442.1	Enterobacter phage EnC07, complete genome	173283	lytic	gb|NP_217280.1|ARO:3004153|Mtub_thyA_PAS	100	43.617	2.29e-49	214.6	1.5e-65	aminosalicylate resistant thymidylate synthase	Mtub_thyA_PAS	thyA	salicylic acid antibiotic	antibiotic target alteration
XFC54343.1	Blastp+HMMScan	PQ096442.1	Enterobacter phage EnC07, complete genome	173283	lytic	gb|NP_217280.1|ARO:3004153|Mtub_thyA_PAS	99	39.423	4.8e-18	87.3	9.3e-27	aminosalicylate resistant thymidylate synthase	Mtub_thyA_PAS	thyA	salicylic acid antibiotic	antibiotic target alteration
XFC54137.1	Blastp+HMMScan	PQ096442.1	Enterobacter phage EnC07, complete genome	173283	lytic	gb|NP_217280.1|ARO:3004153|Mtub_thyA_PAS	79	26.961	4.3e-11	80.2	1.4e-24	aminosalicylate resistant thymidylate synthase	Mtub_thyA_PAS	thyA	salicylic acid antibiotic	antibiotic target alteration
XFC54348.1	Blastp+HMMScan+PCM	PQ096442.1	Enterobacter phage EnC07, complete genome	173283	lytic	gb|AAN85115.1|ARO:3004642|dfrA3b	74	31.373	3.33e-14	70	1.9e-21	trimethoprim resistant dihydrofolate reductase dfr	dfrA3b	Dfr	diaminopyrimidine antibiotic	antibiotic target replacement	Candidate_dfra	0.959	0.605	0.987	0.013	Ref	Very_likely_ref
USL85495.1	Blastp	ON212265.1	Enterobacter phage fGh-Ecl01, complete genome	171663	lytic	gb|WP_004025678.1|ARO:3003305|Uure_gyrB_FLO	99	28.186	4.07e-53			fluoroquinolone resistant gyrB	Uure_gyrB_FLO	Fluor_Res_DNA_Topo	aminocoumarin antibiotic;fluoroquinolone antibiotic	antibiotic target alteration
USL85738.1	Blastp+HMMScan	ON212265.1	Enterobacter phage fGh-Ecl01, complete genome	171663	lytic	gb|NP_217280.1|ARO:3004153|Mtub_thyA_PAS	100	42.466	4.19e-75	318.7	2.6e-97	aminosalicylate resistant thymidylate synthase	Mtub_thyA_PAS	thyA	salicylic acid antibiotic	antibiotic target alteration
USL85530.1	Blastp+HMMScan	ON212265.1	Enterobacter phage fGh-Ecl01, complete genome	171663	lytic	gb|NP_217280.1|ARO:3004153|Mtub_thyA_PAS	79	26.961	3.83e-11	80.6	1.1e-24	aminosalicylate resistant thymidylate synthase	Mtub_thyA_PAS	thyA	salicylic acid antibiotic	antibiotic target alteration
USL85769.1	Blastp+HMMScan	ON212265.1	Enterobacter phage fGh-Ecl01, complete genome	171663	lytic	gb|AAW89357.1|ARO:3003928|Ngon_gyrA_FLO	83	26.366	1.24e-27	140.3	5.4e-43	fluoroquinolone resistant gyrA	Ngon_gyrA_FLO	Fluor_Res_DNA_Topo	fluoroquinolone antibiotic;nybomycin-like antibiotic	antibiotic target alteration
USL85741.1	Blastp+HMMScan	ON212265.1	Enterobacter phage fGh-Ecl01, complete genome	171663	lytic	gb|CAA40897.1|ARO:3004548|dfrA9	85	25.424	4.31e-13	75.1	5.1e-23	trimethoprim resistant dihydrofolate reductase dfr	dfrA9	Dfr	diaminopyrimidine antibiotic	antibiotic target replacement
WZB37463.1	Blastp	PP597396.1	Erwinia phage COW86c, complete genome	174576	lytic	gb|WP_004025678.1|ARO:3003305|Uure_gyrB_FLO	99	28.313	4.11e-53			fluoroquinolone resistant gyrB	Uure_gyrB_FLO	Fluor_Res_DNA_Topo	aminocoumarin antibiotic;fluoroquinolone antibiotic	antibiotic target alteration
WZB37748.1	Blastp+HMMScan	PP597396.1	Erwinia phage COW86c, complete genome	174576	lytic	gb|WP_000819088.1|ARO:3003296|Saur_gyrA_FLO	93	24.736	4.53e-27	139.3	1.1e-42	fluoroquinolone resistant gyrA	Saur_gyrA_FLO	Fluor_Res_DNA_Topo	fluoroquinolone antibiotic;nybomycin-like antibiotic	antibiotic target alteration
WZB37713.1	Blastp+HMMScan	PP597396.1	Erwinia phage COW86c, complete genome	174576	lytic	gb|NP_217280.1|ARO:3004153|Mtub_thyA_PAS	100	42.466	2.71e-75	317.6	5.3e-97	aminosalicylate resistant thymidylate synthase	Mtub_thyA_PAS	thyA	salicylic acid antibiotic	antibiotic target alteration
WZB37498.1	Blastp+HMMScan	PP597396.1	Erwinia phage COW86c, complete genome	174576	lytic	gb|NP_217280.1|ARO:3004153|Mtub_thyA_PAS	79	26.961	2.82e-11	81.2	7e-25	aminosalicylate resistant thymidylate synthase	Mtub_thyA_PAS	thyA	salicylic acid antibiotic	antibiotic target alteration
WZB37716.1	Blastp+HMMScan+PCM	PP597396.1	Erwinia phage COW86c, complete genome	174576	lytic	gb|AHG97174.1|ARO:3003011|dfrA10	70	33.333	5.34e-14	69.7	2.3e-21	trimethoprim resistant dihydrofolate reductase dfr	dfrA10	Dfr	diaminopyrimidine antibiotic	antibiotic target replacement	Candidate_dfra	0.959	0.638	0.978	0.022	Ref	Very_likely_ref
YP_004009863.1	Blastp	NC_014662.1	Enterobacteria phage CC31, complete genome	165540	lytic	gb|WP_004025678.1|ARO:3003305|Uure_gyrB_FLO	99	28.271	5.52e-53			fluoroquinolone resistant gyrB	Uure_gyrB_FLO	Fluor_Res_DNA_Topo	aminocoumarin antibiotic;fluoroquinolone antibiotic	antibiotic target alteration
YP_004010129.1	Blastp+HMMScan	NC_014662.1	Enterobacteria phage CC31, complete genome	165540	lytic	gb|WP_000819088.1|ARO:3003296|Saur_gyrA_FLO	93	24.524	4.13e-27	140.5	4.8e-43	fluoroquinolone resistant gyrA	Saur_gyrA_FLO	Fluor_Res_DNA_Topo	fluoroquinolone antibiotic;nybomycin-like antibiotic	antibiotic target alteration
YP_004010095.1	Blastp+HMMScan	NC_014662.1	Enterobacteria phage CC31, complete genome	165540	lytic	gb|NP_217280.1|ARO:3004153|Mtub_thyA_PAS	81	42.014	6.7e-73	313.5	9.8e-96	aminosalicylate resistant thymidylate synthase	Mtub_thyA_PAS	thyA	salicylic acid antibiotic	antibiotic target alteration
YP_004009899.1	Blastp+HMMScan	NC_014662.1	Enterobacteria phage CC31, complete genome	165540	lytic	gb|NP_217280.1|ARO:3004153|Mtub_thyA_PAS	79	26.961	4.3e-11	80.2	1.4e-24	aminosalicylate resistant thymidylate synthase	Mtub_thyA_PAS	thyA	salicylic acid antibiotic	antibiotic target alteration
YP_004010098.1	Blastp+HMMScan+PCM	NC_014662.1	Enterobacteria phage CC31, complete genome	165540	lytic	gb|AAN85115.1|ARO:3004642|dfrA3b	74	31.757	2.03e-15	70.7	1.1e-21	trimethoprim resistant dihydrofolate reductase dfr	dfrA3b	Dfr	diaminopyrimidine antibiotic	antibiotic target replacement	Candidate_dfra	0.954	0.534	0.956	0.044	Ref	Very_likely_ref
YP_007235842.1	Blastp	NC_019909.1	Yersinia phage phiR1-RT complete genome	168809	lytic	gb|WP_004025678.1|ARO:3003305|Uure_gyrB_FLO	99	29.774	6.36e-53			fluoroquinolone resistant gyrB	Uure_gyrB_FLO	Fluor_Res_DNA_Topo	aminocoumarin antibiotic;fluoroquinolone antibiotic	antibiotic target alteration
YP_007236068.1	Blastp+HMMScan	NC_019909.1	Yersinia phage phiR1-RT complete genome	168809	lytic	gb|NP_217280.1|ARO:3004153|Mtub_thyA_PAS	100	44.33	7.54e-80	314.8	3.8e-96	aminosalicylate resistant thymidylate synthase	Mtub_thyA_PAS	thyA	salicylic acid antibiotic	antibiotic target alteration
YP_007236070.1	Blastp+HMMScan+PCM	NC_019909.1	Yersinia phage phiR1-RT complete genome	168809	lytic	gb|AAA25550.1|ARO:3003105|dfrA3	73	29.286	2.01e-12	80.5	1.1e-24	trimethoprim resistant dihydrofolate reductase dfr	dfrA3	Dfr	diaminopyrimidine antibiotic	antibiotic target replacement	Candidate_dfra	0.929	0.599	0.985	0.015	Ref	Very_likely_ref
YP_007236095.1	Blastp+HMMScan	NC_019909.1	Yersinia phage phiR1-RT complete genome	168809	lytic	gb|WP_001281271.1|ARO:3007751|Sisa_gyrA_FLO	94	25.902	4.02e-25	139.8	7.8e-43	fluoroquinolone resistant gyrA	Sisa_gyrA_FLO	Fluor_Res_DNA_Topo	fluoroquinolone antibiotic;nybomycin-like antibiotic	antibiotic target alteration
YP_007235880.1	HMMScan	NC_019909.1	Yersinia phage phiR1-RT complete genome	168809	lytic					90.3	1.2e-27	Thymidylat_synt	Thymidylat_synt	thyA	para-aminosalicylic acid	antibiotic target alteration
YP_009203719.1	Blastp	NC_028857.1	Citrobacter phage Merlin, complete genome	172733	lytic	gb|WP_004025678.1|ARO:3003305|Uure_gyrB_FLO	99	28.614	1.25e-52			fluoroquinolone resistant gyrB	Uure_gyrB_FLO	Fluor_Res_DNA_Topo	aminocoumarin antibiotic;fluoroquinolone antibiotic	antibiotic target alteration
YP_009203972.1	Blastp+HMMScan	NC_028857.1	Citrobacter phage Merlin, complete genome	172733	lytic	gb|NP_217280.1|ARO:3004153|Mtub_thyA_PAS	100	40.893	1.63e-75	309	2.3e-94	aminosalicylate resistant thymidylate synthase	Mtub_thyA_PAS	thyA	salicylic acid antibiotic	antibiotic target alteration
YP_009204010.1	Blastp+HMMScan	NC_028857.1	Citrobacter phage Merlin, complete genome	172733	lytic	gb|ABK64957.1|ARO:3007473|Mavi_gyrA_FLO	96	24.893	1.07e-26	142.8	9.9e-44	fluoroquinolone resistant gyrA	Mavi_gyrA_FLO	Fluor_Res_DNA_Topo	fluoroquinolone antibiotic;nybomycin-like antibiotic	antibiotic target alteration
YP_009203975.1	Blastp+HMMScan	NC_028857.1	Citrobacter phage Merlin, complete genome	172733	lytic	gb|AHG97174.1|ARO:3003011|dfrA10	77	28.659	1.8e-10	70.2	1.6e-21	trimethoprim resistant dihydrofolate reductase dfr	dfrA10	Dfr	diaminopyrimidine antibiotic	antibiotic target replacement
YP_009203758.1	HMMScan	NC_028857.1	Citrobacter phage Merlin, complete genome	172733	lytic					80.3	1.3e-24	Thymidylat_synt	Thymidylat_synt	thyA	para-aminosalicylic acid	antibiotic target alteration
YP_009608398.1	Blastp	NC_041990.1	Escherichia phage ST0, complete genome	170496	lytic	gb|WP_004025678.1|ARO:3003305|Uure_gyrB_FLO	99	29.376	7.55e-53			fluoroquinolone resistant gyrB	Uure_gyrB_FLO	Fluor_Res_DNA_Topo	aminocoumarin antibiotic;fluoroquinolone antibiotic	antibiotic target alteration
YP_009608435.1	Blastp+HMMScan	NC_041990.1	Escherichia phage ST0, complete genome	170496	lytic	gb|NP_217280.1|ARO:3004153|Mtub_thyA_PAS	100	46.575	9.56e-83	319.4	1.6e-97	aminosalicylate resistant thymidylate synthase	Mtub_thyA_PAS	thyA	salicylic acid antibiotic	antibiotic target alteration
YP_009608409.1	Blastp+HMMScan	NC_041990.1	Escherichia phage ST0, complete genome	170496	lytic	gb|AAL22048.1|ARO:3003939|Sent_parC_FLO	96	26.087	1.99e-31	156.7	6.3e-48	fluoroquinolone resistant parC	Sent_parC_FLO	Fluor_Res_DNA_Topo	fluoroquinolone antibiotic	antibiotic target alteration
YP_009608434.1	Blastp+HMMScan+PCM	NC_041990.1	Escherichia phage ST0, complete genome	170496	lytic	gb|CAA40897.1|ARO:3004548|dfrA9	88	30.814	2.27e-15	75.9	2.9e-23	trimethoprim resistant dihydrofolate reductase dfr	dfrA9	Dfr	diaminopyrimidine antibiotic	antibiotic target replacement	Candidate_dfra	0.957	0.814	0.989	0.011	Ref	Very_likely_ref
YP_009608359.1	HMMScan	NC_041990.1	Escherichia phage ST0, complete genome	170496	lytic					98.1	4.7e-30	Thymidylat_synt	Thymidylat_synt	thyA	para-aminosalicylic acid	antibiotic target alteration
YP_009618064.1	Blastp	NC_042067.1	Citrobacter phage CF1 ERZ-2017, complete genome	171911	lytic	gb|WP_004025678.1|ARO:3003305|Uure_gyrB_FLO	99	28.892	1.02e-52			fluoroquinolone resistant gyrB	Uure_gyrB_FLO	Fluor_Res_DNA_Topo	aminocoumarin antibiotic;fluoroquinolone antibiotic	antibiotic target alteration
YP_009618319.1	Blastp+HMMScan	NC_042067.1	Citrobacter phage CF1 ERZ-2017, complete genome	171911	lytic	gb|NP_217280.1|ARO:3004153|Mtub_thyA_PAS	100	40.893	2.71e-75	308.2	3.9e-94	aminosalicylate resistant thymidylate synthase	Mtub_thyA_PAS	thyA	salicylic acid antibiotic	antibiotic target alteration
YP_009618322.1	Blastp+HMMScan	NC_042067.1	Citrobacter phage CF1 ERZ-2017, complete genome	171911	lytic	gb|AAA25550.1|ARO:3003105|dfrA3	71	28.777	9.61e-11	70.3	1.4e-21	trimethoprim resistant dihydrofolate reductase dfr	dfrA3	Dfr	diaminopyrimidine antibiotic	antibiotic target replacement
YP_009618355.1	Blastp+HMMScan	NC_042067.1	Citrobacter phage CF1 ERZ-2017, complete genome	171911	lytic	gb|WP_010891786.1|ARO:3003309|Uure_parC_FLO	95	25.495	1.65e-29	145	2.1e-44	fluoroquinolone resistant parC	Uure_parC_FLO	Fluor_Res_DNA_Topo	fluoroquinolone antibiotic	antibiotic target alteration
YP_009618105.1	HMMScan	NC_042067.1	Citrobacter phage CF1 ERZ-2017, complete genome	171911	lytic					78	6.7e-24	Thymidylat_synt	Thymidylat_synt	thyA	para-aminosalicylic acid	antibiotic target alteration
XFC53247.1	Blastp	PQ096439.1	Enterobacter phage EnC15, complete genome	172579	lytic	gb|WP_004025678.1|ARO:3003305|Uure_gyrB_FLO	99	28.271	5.59e-53			fluoroquinolone resistant gyrB	Uure_gyrB_FLO	Fluor_Res_DNA_Topo	aminocoumarin antibiotic;fluoroquinolone antibiotic	antibiotic target alteration
XFC53519.1	Blastp+HMMScan	PQ096439.1	Enterobacter phage EnC15, complete genome	172579	lytic	gb|WP_000819088.1|ARO:3003296|Saur_gyrA_FLO	96	24.846	4.17e-29	147	5.2e-45	fluoroquinolone resistant gyrA	Saur_gyrA_FLO	Fluor_Res_DNA_Topo	fluoroquinolone antibiotic;nybomycin-like antibiotic	antibiotic target alteration
XFC53492.1	Blastp+HMMScan	PQ096439.1	Enterobacter phage EnC15, complete genome	172579	lytic	gb|NP_217280.1|ARO:3004153|Mtub_thyA_PAS	100	42.808	1.46e-76	319.5	1.4e-97	aminosalicylate resistant thymidylate synthase	Mtub_thyA_PAS	thyA	salicylic acid antibiotic	antibiotic target alteration
XFC53283.1	Blastp+HMMScan	PQ096439.1	Enterobacter phage EnC15, complete genome	172579	lytic	gb|NP_217280.1|ARO:3004153|Mtub_thyA_PAS	79	26.961	3.83e-11	80.6	1.1e-24	aminosalicylate resistant thymidylate synthase	Mtub_thyA_PAS	thyA	salicylic acid antibiotic	antibiotic target alteration
XFC53495.1	Blastp+HMMScan	PQ096439.1	Enterobacter phage EnC15, complete genome	172579	lytic	gb|CAA40897.1|ARO:3004548|dfrA9	86	26.471	8.57e-13	74.2	9.2e-23	trimethoprim resistant dihydrofolate reductase dfr	dfrA9	Dfr	diaminopyrimidine antibiotic	antibiotic target replacement
QVW29158.1	Blastp	MW882907.1	Escherichia phage vB_EcoM_SQ17, complete genome	166457	lytic	gb|WP_004025678.1|ARO:3003305|Uure_gyrB_FLO	99	29.376	6.88e-53			fluoroquinolone resistant gyrB	Uure_gyrB_FLO	Fluor_Res_DNA_Topo	aminocoumarin antibiotic;fluoroquinolone antibiotic	antibiotic target alteration
QVW29381.1	Blastp+HMMScan	MW882907.1	Escherichia phage vB_EcoM_SQ17, complete genome	166457	lytic	gb|NP_217280.1|ARO:3004153|Mtub_thyA_PAS	100	47.34	2.92e-53	213.5	3e-65	aminosalicylate resistant thymidylate synthase	Mtub_thyA_PAS	thyA	salicylic acid antibiotic	antibiotic target alteration
QVW29379.1	Blastp+HMMScan	MW882907.1	Escherichia phage vB_EcoM_SQ17, complete genome	166457	lytic	gb|NP_217280.1|ARO:3004153|Mtub_thyA_PAS	100	41.026	2.57e-12	45.2	5.8e-14	aminosalicylate resistant thymidylate synthase	Mtub_thyA_PAS	thyA	salicylic acid antibiotic	antibiotic target alteration
QVW29404.1	Blastp+HMMScan	MW882907.1	Escherichia phage vB_EcoM_SQ17, complete genome	166457	lytic	gb|AAL22048.1|ARO:3003939|Sent_parC_FLO	96	25.275	1.99e-31	156	1e-47	fluoroquinolone resistant parC	Sent_parC_FLO	Fluor_Res_DNA_Topo	fluoroquinolone antibiotic	antibiotic target alteration
QVW29382.1	Blastp+HMMScan+PCM	MW882907.1	Escherichia phage vB_EcoM_SQ17, complete genome	166457	lytic	gb|CAA40897.1|ARO:3004548|dfrA9	88	30.814	3.33e-14	76.4	1.9e-23	trimethoprim resistant dihydrofolate reductase dfr	dfrA9	Dfr	diaminopyrimidine antibiotic	antibiotic target replacement	Candidate_dfra	0.943	0.783	0.99	0.01	Ref	Very_likely_ref
QVW29197.1	HMMScan	MW882907.1	Escherichia phage vB_EcoM_SQ17, complete genome	166457	lytic					97	1e-29	Thymidylat_synt	Thymidylat_synt	thyA	para-aminosalicylic acid	antibiotic target alteration
QEG13045.1	Blastp	MN013084.1	Klebsiella phage vB_KaeM_KaAlpha, complete genome	172334	lytic	gb|WP_004025678.1|ARO:3003305|Uure_gyrB_FLO	99	28.271	7.36e-53			fluoroquinolone resistant gyrB	Uure_gyrB_FLO	Fluor_Res_DNA_Topo	aminocoumarin antibiotic;fluoroquinolone antibiotic	antibiotic target alteration
QEG13330.1	Blastp+HMMScan	MN013084.1	Klebsiella phage vB_KaeM_KaAlpha, complete genome	172334	lytic	gb|WP_000819088.1|ARO:3003296|Saur_gyrA_FLO	93	24.947	5.37e-28	142.4	1.3e-43	fluoroquinolone resistant gyrA	Saur_gyrA_FLO	Fluor_Res_DNA_Topo	fluoroquinolone antibiotic;nybomycin-like antibiotic	antibiotic target alteration
QEG13297.1	Blastp+HMMScan	MN013084.1	Klebsiella phage vB_KaeM_KaAlpha, complete genome	172334	lytic	gb|NP_217280.1|ARO:3004153|Mtub_thyA_PAS	100	42.123	1.43e-74	319.1	1.9e-97	aminosalicylate resistant thymidylate synthase	Mtub_thyA_PAS	thyA	salicylic acid antibiotic	antibiotic target alteration
QEG13082.1	Blastp+HMMScan	MN013084.1	Klebsiella phage vB_KaeM_KaAlpha, complete genome	172334	lytic	gb|NP_217280.1|ARO:3004153|Mtub_thyA_PAS	76	26.961	3.6e-11	80.4	1.2e-24	aminosalicylate resistant thymidylate synthase	Mtub_thyA_PAS	thyA	salicylic acid antibiotic	antibiotic target alteration
QEG13300.1	Blastp+HMMScan+PCM	MN013084.1	Klebsiella phage vB_KaeM_KaAlpha, complete genome	172334	lytic	gb|AAN85115.1|ARO:3004642|dfrA3b	74	31.757	2.03e-15	70.7	1.1e-21	trimethoprim resistant dihydrofolate reductase dfr	dfrA3b	Dfr	diaminopyrimidine antibiotic	antibiotic target replacement	Candidate_dfra	0.951	0.53	0.947	0.053	Ref	Very_likely_ref
QFR55962.1	Blastp	MN095771.1	Serratia phage Muldoon, complete genome	167547	lytic	gb|WP_004025678.1|ARO:3003305|Uure_gyrB_FLO	99	29.11	6.68e-53			fluoroquinolone resistant gyrB	Uure_gyrB_FLO	Fluor_Res_DNA_Topo	aminocoumarin antibiotic;fluoroquinolone antibiotic	antibiotic target alteration
QFR56183.1	Blastp+HMMScan	MN095771.1	Serratia phage Muldoon, complete genome	167547	lytic	gb|NP_217280.1|ARO:3004153|Mtub_thyA_PAS	100	43.662	2.24e-76	317.7	4.9e-97	aminosalicylate resistant thymidylate synthase	Mtub_thyA_PAS	thyA	salicylic acid antibiotic	antibiotic target alteration
QFR55996.1	Blastp+HMMScan	MN095771.1	Serratia phage Muldoon, complete genome	167547	lytic	gb|NP_217280.1|ARO:3004153|Mtub_thyA_PAS	79	25.49	1.37e-10	88.6	3.9e-27	aminosalicylate resistant thymidylate synthase	Mtub_thyA_PAS	thyA	salicylic acid antibiotic	antibiotic target alteration
QFR56185.1	Blastp+HMMScan+PCM	MN095771.1	Serratia phage Muldoon, complete genome	167547	lytic	gb|CAL48457.1|ARO:3002857|dfrA26	74	34.437	4.94e-14	85.4	3.3e-26	trimethoprim resistant dihydrofolate reductase dfr	dfrA26	Dfr	diaminopyrimidine antibiotic	antibiotic target replacement	Candidate_dfra	0.853	0.763	0.979	0.021	Ref	Likely_ref
QFR56206.1	Blastp+HMMScan	MN095771.1	Serratia phage Muldoon, complete genome	167547	lytic	gb|WP_010869372.1|ARO:3004630|Mgen_parC_MXF	88	27.602	1.4e-25	118.9	1.6e-36	fluoroquinolone resistant parC	Mgen_parC_MXF	Fluor_Res_DNA_Topo	fluoroquinolone antibiotic	antibiotic target alteration
UGO50034.1	Blastp	OK499989.1	Morganella phage vB_MmoM_Rgz1, complete genome	165808	lytic	gb|WP_004025678.1|ARO:3003305|Uure_gyrB_FLO	99	28.68	9.72e-53			fluoroquinolone resistant gyrB	Uure_gyrB_FLO	Fluor_Res_DNA_Topo	aminocoumarin antibiotic;fluoroquinolone antibiotic	antibiotic target alteration
UGO50275.1	Blastp+HMMScan	OK499989.1	Morganella phage vB_MmoM_Rgz1, complete genome	165808	lytic	gb|NP_217280.1|ARO:3004153|Mtub_thyA_PAS	98	29.856	1.87e-31	211.5	1.2e-64	aminosalicylate resistant thymidylate synthase	Mtub_thyA_PAS	thyA	salicylic acid antibiotic	antibiotic target alteration
UGO50303.1	Blastp+HMMScan	OK499989.1	Morganella phage vB_MmoM_Rgz1, complete genome	165808	lytic	gb|AER05434.1|ARO:3003974|Cacn_gyrA_FLO	98	21.472	9.03e-24	120.9	4.1e-37	fluoroquinolone resistant gyrA	Cacn_gyrA_FLO	Fluor_Res_DNA_Topo	fluoroquinolone antibiotic;nybomycin-like antibiotic	antibiotic target alteration
UGO50281.1	Blastp+HMMScan	OK499989.1	Morganella phage vB_MmoM_Rgz1, complete genome	165808	lytic	gb|AHG97174.1|ARO:3003011|dfrA10	88	24.766	8.17e-10	56.2	3.3e-17	trimethoprim resistant dihydrofolate reductase dfr	dfrA10	Dfr	diaminopyrimidine antibiotic	antibiotic target replacement
UGO50064.1	HMMScan	OK499989.1	Morganella phage vB_MmoM_Rgz1, complete genome	165808	lytic					95.8	2.4e-29	Thymidylat_synt	Thymidylat_synt	thyA	para-aminosalicylic acid	antibiotic target alteration
WOF01134.1	Blastp	OR567511.1	Enterobacter phage vB_Ent31, complete genome	172888	lytic	gb|WP_004025678.1|ARO:3003305|Uure_gyrB_FLO	99	28.271	9.16e-53			fluoroquinolone resistant gyrB	Uure_gyrB_FLO	Fluor_Res_DNA_Topo	aminocoumarin antibiotic;fluoroquinolone antibiotic	antibiotic target alteration
WOF01382.1	Blastp+HMMScan	OR567511.1	Enterobacter phage vB_Ent31, complete genome	172888	lytic	gb|NP_217280.1|ARO:3004153|Mtub_thyA_PAS	100	42.466	3.48e-75	319.2	1.8e-97	aminosalicylate resistant thymidylate synthase	Mtub_thyA_PAS	thyA	salicylic acid antibiotic	antibiotic target alteration
WOF01170.1	Blastp+HMMScan	OR567511.1	Enterobacter phage vB_Ent31, complete genome	172888	lytic	gb|NP_217280.1|ARO:3004153|Mtub_thyA_PAS	79	26.961	4.3e-11	80.2	1.4e-24	aminosalicylate resistant thymidylate synthase	Mtub_thyA_PAS	thyA	salicylic acid antibiotic	antibiotic target alteration
WOF01413.1	Blastp+HMMScan	OR567511.1	Enterobacter phage vB_Ent31, complete genome	172888	lytic	gb|AAW89357.1|ARO:3003928|Ngon_gyrA_FLO	83	26.603	2.43e-28	139.8	8.1e-43	fluoroquinolone resistant gyrA	Ngon_gyrA_FLO	Fluor_Res_DNA_Topo	fluoroquinolone antibiotic;nybomycin-like antibiotic	antibiotic target alteration
WOF01385.1	Blastp+HMMScan	OR567511.1	Enterobacter phage vB_Ent31, complete genome	172888	lytic	gb|CAA40897.1|ARO:3004548|dfrA9	87	25.731	1.01e-11	72.7	2.8e-22	trimethoprim resistant dihydrofolate reductase dfr	dfrA9	Dfr	diaminopyrimidine antibiotic	antibiotic target replacement
WPK34483.1	Blastp	OR352942.1	Escherichia phage AV112, complete genome	167943	lytic	gb|WP_004025678.1|ARO:3003305|Uure_gyrB_FLO	99	29.376	6.77e-53			fluoroquinolone resistant gyrB	Uure_gyrB_FLO	Fluor_Res_DNA_Topo	aminocoumarin antibiotic;fluoroquinolone antibiotic	antibiotic target alteration
WPK34447.1	Blastp+HMMScan	OR352942.1	Escherichia phage AV112, complete genome	167943	lytic	gb|NP_217280.1|ARO:3004153|Mtub_thyA_PAS	100	46.233	6.68e-83	318	4e-97	aminosalicylate resistant thymidylate synthase	Mtub_thyA_PAS	thyA	salicylic acid antibiotic	antibiotic target alteration
WPK34470.1	Blastp+HMMScan	OR352942.1	Escherichia phage AV112, complete genome	167943	lytic	gb|AAL22048.1|ARO:3003939|Sent_parC_FLO	96	26.304	8.09e-32	156.3	8.3e-48	fluoroquinolone resistant parC	Sent_parC_FLO	Fluor_Res_DNA_Topo	fluoroquinolone antibiotic	antibiotic target alteration
WPK34448.1	Blastp+HMMScan+PCM	OR352942.1	Escherichia phage AV112, complete genome	167943	lytic	gb|CAA40897.1|ARO:3004548|dfrA9	88	30.814	1.42e-14	76.5	1.8e-23	trimethoprim resistant dihydrofolate reductase dfr	dfrA9	Dfr	diaminopyrimidine antibiotic	antibiotic target replacement	Candidate_dfra	0.97	0.797	0.995	0.005	Ref	Very_likely_ref
WPK34522.1	HMMScan	OR352942.1	Escherichia phage AV112, complete genome	167943	lytic					97.4	7.9e-30	Thymidylat_synt	Thymidylat_synt	thyA	para-aminosalicylic acid	antibiotic target alteration
WPK34743.1	Blastp	OR352943.1	Escherichia phage AV113, complete genome	167942	lytic	gb|WP_004025678.1|ARO:3003305|Uure_gyrB_FLO	99	29.376	6.77e-53			fluoroquinolone resistant gyrB	Uure_gyrB_FLO	Fluor_Res_DNA_Topo	aminocoumarin antibiotic;fluoroquinolone antibiotic	antibiotic target alteration
WPK34707.1	Blastp+HMMScan	OR352943.1	Escherichia phage AV113, complete genome	167942	lytic	gb|NP_217280.1|ARO:3004153|Mtub_thyA_PAS	100	46.233	6.68e-83	318	4e-97	aminosalicylate resistant thymidylate synthase	Mtub_thyA_PAS	thyA	salicylic acid antibiotic	antibiotic target alteration
WPK34730.1	Blastp+HMMScan	OR352943.1	Escherichia phage AV113, complete genome	167942	lytic	gb|AAL22048.1|ARO:3003939|Sent_parC_FLO	96	26.304	8.09e-32	156.3	8.3e-48	fluoroquinolone resistant parC	Sent_parC_FLO	Fluor_Res_DNA_Topo	fluoroquinolone antibiotic	antibiotic target alteration
WPK34708.1	Blastp+HMMScan+PCM	OR352943.1	Escherichia phage AV113, complete genome	167942	lytic	gb|CAA40897.1|ARO:3004548|dfrA9	88	30.814	1.42e-14	76.5	1.8e-23	trimethoprim resistant dihydrofolate reductase dfr	dfrA9	Dfr	diaminopyrimidine antibiotic	antibiotic target replacement	Candidate_dfra	0.97	0.797	0.995	0.005	Ref	Very_likely_ref
WPK34782.1	HMMScan	OR352943.1	Escherichia phage AV113, complete genome	167942	lytic					97.4	7.9e-30	Thymidylat_synt	Thymidylat_synt	thyA	para-aminosalicylic acid	antibiotic target alteration
XAO14110.1	Blastp	PP400777.1	Escherichia phage JM10, complete genome	167408	lytic	gb|WP_004025678.1|ARO:3003305|Uure_gyrB_FLO	99	29.027	9.09e-53			fluoroquinolone resistant gyrB	Uure_gyrB_FLO	Fluor_Res_DNA_Topo	aminocoumarin antibiotic;fluoroquinolone antibiotic	antibiotic target alteration
XAO14074.1	Blastp+HMMScan	PP400777.1	Escherichia phage JM10, complete genome	167408	lytic	gb|NP_217280.1|ARO:3004153|Mtub_thyA_PAS	100	47.34	6.8e-53	213.4	3.2e-65	aminosalicylate resistant thymidylate synthase	Mtub_thyA_PAS	thyA	salicylic acid antibiotic	antibiotic target alteration
XAO14072.1	Blastp+HMMScan	PP400777.1	Escherichia phage JM10, complete genome	167408	lytic	gb|NP_217280.1|ARO:3004153|Mtub_thyA_PAS	99	44.231	1.3e-21	87.9	6e-27	aminosalicylate resistant thymidylate synthase	Mtub_thyA_PAS	thyA	salicylic acid antibiotic	antibiotic target alteration
XAO14098.1	Blastp+HMMScan	PP400777.1	Escherichia phage JM10, complete genome	167408	lytic	gb|AAL22048.1|ARO:3003939|Sent_parC_FLO	96	25.275	2.11e-31	156.4	7.9e-48	fluoroquinolone resistant parC	Sent_parC_FLO	Fluor_Res_DNA_Topo	fluoroquinolone antibiotic	antibiotic target alteration
XAO14075.1	Blastp+HMMScan+PCM	PP400777.1	Escherichia phage JM10, complete genome	167408	lytic	gb|CAA40897.1|ARO:3004548|dfrA9	88	30.233	1.26e-14	77.5	9e-24	trimethoprim resistant dihydrofolate reductase dfr	dfrA9	Dfr	diaminopyrimidine antibiotic	antibiotic target replacement	Candidate_dfra	0.971	0.794	0.997	0.003	Ref	Very_likely_ref
XAO14151.1	HMMScan	PP400777.1	Escherichia phage JM10, complete genome	167408	lytic					98.2	4.6e-30	Thymidylat_synt	Thymidylat_synt	thyA	para-aminosalicylic acid	antibiotic target alteration
UKH49404.1	Blastp	OL849997.1	Enterobacter phage vB-EclM_KMB17, complete genome	172607	lytic	gb|WP_004025678.1|ARO:3003305|Uure_gyrB_FLO	99	28.271	1.26e-52			fluoroquinolone resistant gyrB	Uure_gyrB_FLO	Fluor_Res_DNA_Topo	aminocoumarin antibiotic;fluoroquinolone antibiotic	antibiotic target alteration
UKH49639.1	Blastp+HMMScan	OL849997.1	Enterobacter phage vB-EclM_KMB17, complete genome	172607	lytic	gb|NP_217280.1|ARO:3004153|Mtub_thyA_PAS	100	41.237	4.42e-75	315.5	2.3e-96	aminosalicylate resistant thymidylate synthase	Mtub_thyA_PAS	thyA	salicylic acid antibiotic	antibiotic target alteration
UKH49441.1	Blastp+HMMScan	OL849997.1	Enterobacter phage vB-EclM_KMB17, complete genome	172607	lytic	gb|NP_217280.1|ARO:3004153|Mtub_thyA_PAS	79	26.471	1.08e-09	78.1	6e-24	aminosalicylate resistant thymidylate synthase	Mtub_thyA_PAS	thyA	salicylic acid antibiotic	antibiotic target alteration
UKH49668.1	Blastp+HMMScan	OL849997.1	Enterobacter phage vB-EclM_KMB17, complete genome	172607	lytic	gb|AAW89357.1|ARO:3003928|Ngon_gyrA_FLO	83	26.366	1.32e-27	139.7	8.5e-43	fluoroquinolone resistant gyrA	Ngon_gyrA_FLO	Fluor_Res_DNA_Topo	fluoroquinolone antibiotic;nybomycin-like antibiotic	antibiotic target alteration
UKH49642.1	Blastp+HMMScan	OL849997.1	Enterobacter phage vB-EclM_KMB17, complete genome	172607	lytic	gb|ABO40886.1|ARO:3004645|dfrI	85	30.909	7.44e-09	52.8	3.5e-16	trimethoprim resistant dihydrofolate reductase dfr	dfrI	Dfr	diaminopyrimidine antibiotic	antibiotic target replacement
UNA02374.1	Blastp	OM457001.1	Serratia phage SP1, complete genome	168080	lytic	gb|WP_004025678.1|ARO:3003305|Uure_gyrB_FLO	99	28.959	1.05e-52			fluoroquinolone resistant gyrB	Uure_gyrB_FLO	Fluor_Res_DNA_Topo	aminocoumarin antibiotic;fluoroquinolone antibiotic	antibiotic target alteration
UNA02338.1	Blastp+HMMScan	OM457001.1	Serratia phage SP1, complete genome	168080	lytic	gb|NP_217280.1|ARO:3004153|Mtub_thyA_PAS	100	43.31	4.7e-76	314	7e-96	aminosalicylate resistant thymidylate synthase	Mtub_thyA_PAS	thyA	salicylic acid antibiotic	antibiotic target alteration
UNA02409.1	Blastp+HMMScan	OM457001.1	Serratia phage SP1, complete genome	168080	lytic	gb|NP_217280.1|ARO:3004153|Mtub_thyA_PAS	79	25	2.71e-10	89.2	2.5e-27	aminosalicylate resistant thymidylate synthase	Mtub_thyA_PAS	thyA	salicylic acid antibiotic	antibiotic target alteration
UNA02340.1	Blastp+HMMScan+PCM	OM457001.1	Serratia phage SP1, complete genome	168080	lytic	gb|CAL48457.1|ARO:3002857|dfrA26	89	31.492	1.89e-13	84.2	7.7e-26	trimethoprim resistant dihydrofolate reductase dfr	dfrA26	Dfr	diaminopyrimidine antibiotic	antibiotic target replacement	Candidate_dfra	0.851	0.641	0.95	0.05	Ref	Likely_ref
UNA02361.1	Blastp+HMMScan	OM457001.1	Serratia phage SP1, complete genome	168080	lytic	gb|WP_010869372.1|ARO:3004630|Mgen_parC_MXF	88	27.211	2.9e-25	115.1	2.4e-35	fluoroquinolone resistant parC	Mgen_parC_MXF	Fluor_Res_DNA_Topo	fluoroquinolone antibiotic	antibiotic target alteration
ULA51983.1	Blastp	OL770074.2	Escherichia phage vB_EcoM-RPN187, complete genome	167158	lytic	gb|WP_004025678.1|ARO:3003305|Uure_gyrB_FLO	99	29.376	6.77e-53			fluoroquinolone resistant gyrB	Uure_gyrB_FLO	Fluor_Res_DNA_Topo	aminocoumarin antibiotic;fluoroquinolone antibiotic	antibiotic target alteration
ULA52027.1	Blastp+HMMScan	OL770074.2	Escherichia phage vB_EcoM-RPN187, complete genome	167158	lytic	gb|NP_217280.1|ARO:3004153|Mtub_thyA_PAS	100	46.233	1.01e-82	318	4e-97	aminosalicylate resistant thymidylate synthase	Mtub_thyA_PAS	thyA	salicylic acid antibiotic	antibiotic target alteration
ULA51996.1	Blastp+HMMScan	OL770074.2	Escherichia phage vB_EcoM-RPN187, complete genome	167158	lytic	gb|AAL22048.1|ARO:3003939|Sent_parC_FLO	96	25.275	1.06e-31	156.7	6.1e-48	fluoroquinolone resistant parC	Sent_parC_FLO	Fluor_Res_DNA_Topo	fluoroquinolone antibiotic	antibiotic target alteration
ULA52055.1	Blastp+HMMScan+PCM	OL770074.2	Escherichia phage vB_EcoM-RPN187, complete genome	167158	lytic	gb|CAA40897.1|ARO:3004548|dfrA9	88	31.977	3.01e-15	76.6	1.7e-23	trimethoprim resistant dihydrofolate reductase dfr	dfrA9	Dfr	diaminopyrimidine antibiotic	antibiotic target replacement	Candidate_dfra	0.966	0.829	0.997	0.003	Ref	Very_likely_ref
ULA52037.1	HMMScan	OL770074.2	Escherichia phage vB_EcoM-RPN187, complete genome	167158	lytic					97.4	7.9e-30	Thymidylat_synt	Thymidylat_synt	thyA	para-aminosalicylic acid	antibiotic target alteration
URQ04083.1	Blastp	ON454249.1	Enterobacter phage vB_EclM-UFV01, complete genome	174517	lytic	gb|WP_004025678.1|ARO:3003305|Uure_gyrB_FLO	99	28.271	5.59e-53			fluoroquinolone resistant gyrB	Uure_gyrB_FLO	Fluor_Res_DNA_Topo	aminocoumarin antibiotic;fluoroquinolone antibiotic	antibiotic target alteration
URQ04071.1	Blastp+HMMScan	ON454249.1	Enterobacter phage vB_EclM-UFV01, complete genome	174517	lytic	gb|WP_000819088.1|ARO:3003296|Saur_gyrA_FLO	93	25.159	1.05e-28	146.5	7.6e-45	fluoroquinolone resistant gyrA	Saur_gyrA_FLO	Fluor_Res_DNA_Topo	fluoroquinolone antibiotic;nybomycin-like antibiotic	antibiotic target alteration
URQ04037.1	Blastp+HMMScan	ON454249.1	Enterobacter phage vB_EclM-UFV01, complete genome	174517	lytic	gb|NP_217280.1|ARO:3004153|Mtub_thyA_PAS	100	42.466	4.19e-75	318.7	2.6e-97	aminosalicylate resistant thymidylate synthase	Mtub_thyA_PAS	thyA	salicylic acid antibiotic	antibiotic target alteration
URQ04119.1	Blastp+HMMScan	ON454249.1	Enterobacter phage vB_EclM-UFV01, complete genome	174517	lytic	gb|NP_217280.1|ARO:3004153|Mtub_thyA_PAS	79	26.961	4.82e-11	80.8	8.9e-25	aminosalicylate resistant thymidylate synthase	Mtub_thyA_PAS	thyA	salicylic acid antibiotic	antibiotic target alteration
URQ04040.1	Blastp+HMMScan+PCM	ON454249.1	Enterobacter phage vB_EclM-UFV01, complete genome	174517	lytic	gb|AAN85115.1|ARO:3004642|dfrA3b	74	31.757	1.97e-15	72.2	3.8e-22	trimethoprim resistant dihydrofolate reductase dfr	dfrA3b	Dfr	diaminopyrimidine antibiotic	antibiotic target replacement	Candidate_dfra	0.94	0.556	0.914	0.086	Ref	Very_likely_ref
YP_010091619.1	Blastp	NC_055726.1	Cronobacter phage Pet-CM3-4 genome assembly, chromosome: I	171975	lytic	gb|WP_004025678.1|ARO:3003305|Uure_gyrB_FLO	99	28.078	2.26e-52			fluoroquinolone resistant gyrB	Uure_gyrB_FLO	Fluor_Res_DNA_Topo	aminocoumarin antibiotic;fluoroquinolone antibiotic	antibiotic target alteration
YP_010091852.1	Blastp+HMMScan	NC_055726.1	Cronobacter phage Pet-CM3-4 genome assembly, chromosome: I	171975	lytic	gb|NP_217280.1|ARO:3004153|Mtub_thyA_PAS	100	42.123	1.24e-74	319	2e-97	aminosalicylate resistant thymidylate synthase	Mtub_thyA_PAS	thyA	salicylic acid antibiotic	antibiotic target alteration
YP_010091652.1	Blastp+HMMScan	NC_055726.1	Cronobacter phage Pet-CM3-4 genome assembly, chromosome: I	171975	lytic	gb|NP_217280.1|ARO:3004153|Mtub_thyA_PAS	79	26.961	1.28e-10	78.9	3.4e-24	aminosalicylate resistant thymidylate synthase	Mtub_thyA_PAS	thyA	salicylic acid antibiotic	antibiotic target alteration
YP_010091885.1	Blastp+HMMScan	NC_055726.1	Cronobacter phage Pet-CM3-4 genome assembly, chromosome: I	171975	lytic	gb|WP_001281271.1|ARO:3007751|Sisa_gyrA_FLO	83	29.114	2.03e-14	78.6	2.5e-24	fluoroquinolone resistant gyrA	Sisa_gyrA_FLO	Fluor_Res_DNA_Topo	fluoroquinolone antibiotic;nybomycin-like antibiotic	antibiotic target alteration
YP_010091855.1	Blastp+HMMScan+PCM	NC_055726.1	Cronobacter phage Pet-CM3-4 genome assembly, chromosome: I	171975	lytic	gb|CAA40897.1|ARO:3004548|dfrA9	86	26.471	6.5e-13	74.1	9.8e-23	trimethoprim resistant dihydrofolate reductase dfr	dfrA9	Dfr	diaminopyrimidine antibiotic	antibiotic target replacement	Candidate_dfra	0.83	0.697	0.997	0.003	Ref	Likely_ref
XFC53531.1	Blastp	PQ096440.1	Enterobacter phage EnA02, complete genome	174295	lytic	gb|WP_004025678.1|ARO:3003305|Uure_gyrB_FLO	99	28.078	2.38e-52			fluoroquinolone resistant gyrB	Uure_gyrB_FLO	Fluor_Res_DNA_Topo	aminocoumarin antibiotic;fluoroquinolone antibiotic	antibiotic target alteration
XFC53775.1	Blastp+HMMScan	PQ096440.1	Enterobacter phage EnA02, complete genome	174295	lytic	gb|NP_217280.1|ARO:3004153|Mtub_thyA_PAS	100	42.466	4.19e-75	318.7	2.6e-97	aminosalicylate resistant thymidylate synthase	Mtub_thyA_PAS	thyA	salicylic acid antibiotic	antibiotic target alteration
XFC53567.1	Blastp+HMMScan	PQ096440.1	Enterobacter phage EnA02, complete genome	174295	lytic	gb|NP_217280.1|ARO:3004153|Mtub_thyA_PAS	79	26.961	6.94e-11	80.4	1.2e-24	aminosalicylate resistant thymidylate synthase	Mtub_thyA_PAS	thyA	salicylic acid antibiotic	antibiotic target alteration
XFC53807.1	Blastp+HMMScan	PQ096440.1	Enterobacter phage EnA02, complete genome	174295	lytic	gb|EEK14408.1|ARO:3003931|Cgin_gyrA_FLO	88	27.111	1.83e-27	141.2	3e-43	fluoroquinolone resistant gyrA	Cgin_gyrA_FLO	Fluor_Res_DNA_Topo	fluoroquinolone antibiotic;nybomycin-like antibiotic	antibiotic target alteration
XFC53778.1	Blastp+HMMScan+PCM	PQ096440.1	Enterobacter phage EnA02, complete genome	174295	lytic	gb|AAN85115.1|ARO:3004642|dfrA3b	72	32.026	2e-14	70.9	9.6e-22	trimethoprim resistant dihydrofolate reductase dfr	dfrA3b	Dfr	diaminopyrimidine antibiotic	antibiotic target replacement	Candidate_dfra	0.854	0.662	0.984	0.016	Ref	Likely_ref
UIS65522.1	Blastp	OL989991.1	Enterobacter phage vB_EclM_Q7622, complete genome	173871	lytic	gb|WP_004025678.1|ARO:3003305|Uure_gyrB_FLO	99	29.545	1.97e-52			fluoroquinolone resistant gyrB	Uure_gyrB_FLO	Fluor_Res_DNA_Topo	aminocoumarin antibiotic;fluoroquinolone antibiotic	antibiotic target alteration
UIS65769.1	Blastp+HMMScan	OL989991.1	Enterobacter phage vB_EclM_Q7622, complete genome	173871	lytic	gb|NP_217280.1|ARO:3004153|Mtub_thyA_PAS	100	43.345	3.31e-80	320.1	9.4e-98	aminosalicylate resistant thymidylate synthase	Mtub_thyA_PAS	thyA	salicylic acid antibiotic	antibiotic target alteration
UIS65803.1	Blastp+HMMScan	OL989991.1	Enterobacter phage vB_EclM_Q7622, complete genome	173871	lytic	gb|WP_000202252.1|ARO:3003818|Abau_parC_FLO	96	24.733	6.32e-30	146.4	8.3e-45	fluoroquinolone resistant parC	Abau_parC_FLO	Fluor_Res_DNA_Topo	fluoroquinolone antibiotic	antibiotic target alteration
UIS65772.1	Blastp+HMMScan+PCM	OL989991.1	Enterobacter phage vB_EclM_Q7622, complete genome	173871	lytic	gb|AAN85115.1|ARO:3004642|dfrA3b	77	30.573	3.77e-19	82.7	2.4e-25	trimethoprim resistant dihydrofolate reductase dfr	dfrA3b	Dfr	diaminopyrimidine antibiotic	antibiotic target replacement	Candidate_dfra	0.87	0.703	0.999	0.001	Ref	Likely_ref
UIS65562.1	HMMScan	OL989991.1	Enterobacter phage vB_EclM_Q7622, complete genome	173871	lytic					92	3.6e-28	Thymidylat_synt	Thymidylat_synt	thyA	para-aminosalicylic acid	antibiotic target alteration
AVR55212.1	Blastp	MG999954.1	Enterobacter phage myPSH1140, complete genome	172614	lytic	gb|WP_004025678.1|ARO:3003305|Uure_gyrB_FLO	99	28.12	1.36e-52			fluoroquinolone resistant gyrB	Uure_gyrB_FLO	Fluor_Res_DNA_Topo	aminocoumarin antibiotic;fluoroquinolone antibiotic	antibiotic target alteration
AVR55441.1	Blastp+HMMScan	MG999954.1	Enterobacter phage myPSH1140, complete genome	172614	lytic	gb|WP_000819088.1|ARO:3003296|Saur_gyrA_FLO	93	24.524	7.66e-27	139.6	8.9e-43	fluoroquinolone resistant gyrA	Saur_gyrA_FLO	Fluor_Res_DNA_Topo	fluoroquinolone antibiotic;nybomycin-like antibiotic	antibiotic target alteration
AVR55416.1	Blastp+HMMScan	MG999954.1	Enterobacter phage myPSH1140, complete genome	172614	lytic	gb|NP_217280.1|ARO:3004153|Mtub_thyA_PAS	100	42.466	1.43e-75	319	2.1e-97	aminosalicylate resistant thymidylate synthase	Mtub_thyA_PAS	thyA	salicylic acid antibiotic	antibiotic target alteration
AVR55242.1	Blastp+HMMScan	MG999954.1	Enterobacter phage myPSH1140, complete genome	172614	lytic	gb|NP_217280.1|ARO:3004153|Mtub_thyA_PAS	79	26.961	9.71e-11	80.5	1.1e-24	aminosalicylate resistant thymidylate synthase	Mtub_thyA_PAS	thyA	salicylic acid antibiotic	antibiotic target alteration
AVR55419.1	Blastp+HMMScan+PCM	MG999954.1	Enterobacter phage myPSH1140, complete genome	172614	lytic	gb|AAN85115.1|ARO:3004642|dfrA3b	74	31.373	3.33e-14	70	1.9e-21	trimethoprim resistant dihydrofolate reductase dfr	dfrA3b	Dfr	diaminopyrimidine antibiotic	antibiotic target replacement	Candidate_dfra	0.959	0.605	0.987	0.013	Ref	Very_likely_ref
WPK33694.1	Blastp	OR352939.1	Escherichia phage AV109, complete genome	168548	lytic	gb|WP_004025678.1|ARO:3003305|Uure_gyrB_FLO	99	28.875	2.04e-52			fluoroquinolone resistant gyrB	Uure_gyrB_FLO	Fluor_Res_DNA_Topo	aminocoumarin antibiotic;fluoroquinolone antibiotic	antibiotic target alteration
WPK33656.1	Blastp+HMMScan	OR352939.1	Escherichia phage AV109, complete genome	168548	lytic	gb|NP_217280.1|ARO:3004153|Mtub_thyA_PAS	100	47.34	3.89e-52	213.4	3.3e-65	aminosalicylate resistant thymidylate synthase	Mtub_thyA_PAS	thyA	salicylic acid antibiotic	antibiotic target alteration
WPK33654.1	Blastp+HMMScan	OR352939.1	Escherichia phage AV109, complete genome	168548	lytic	gb|NP_217280.1|ARO:3004153|Mtub_thyA_PAS	99	44.231	1.3e-21	87.9	6e-27	aminosalicylate resistant thymidylate synthase	Mtub_thyA_PAS	thyA	salicylic acid antibiotic	antibiotic target alteration
WPK33680.1	Blastp+HMMScan	OR352939.1	Escherichia phage AV109, complete genome	168548	lytic	gb|AAL22048.1|ARO:3003939|Sent_parC_FLO	96	25.275	1.09e-31	156.6	6.4e-48	fluoroquinolone resistant parC	Sent_parC_FLO	Fluor_Res_DNA_Topo	fluoroquinolone antibiotic	antibiotic target alteration
WPK33657.1	Blastp+HMMScan+PCM	OR352939.1	Escherichia phage AV109, complete genome	168548	lytic	gb|CAA40897.1|ARO:3004548|dfrA9	88	29.651	1.51e-13	75	5.4e-23	trimethoprim resistant dihydrofolate reductase dfr	dfrA9	Dfr	diaminopyrimidine antibiotic	antibiotic target replacement	Candidate_dfra	0.965	0.713	0.997	0.003	Ref	Very_likely_ref
WPK33732.1	HMMScan	OR352939.1	Escherichia phage AV109, complete genome	168548	lytic					98.1	4.9e-30	Thymidylat_synt	Thymidylat_synt	thyA	para-aminosalicylic acid	antibiotic target alteration
WPK35011.1	Blastp	OR352944.1	Escherichia phage AV114, complete genome	168522	lytic	gb|WP_004025678.1|ARO:3003305|Uure_gyrB_FLO	99	28.875	2.04e-52			fluoroquinolone resistant gyrB	Uure_gyrB_FLO	Fluor_Res_DNA_Topo	aminocoumarin antibiotic;fluoroquinolone antibiotic	antibiotic target alteration
WPK34973.1	Blastp+HMMScan	OR352944.1	Escherichia phage AV114, complete genome	168522	lytic	gb|NP_217280.1|ARO:3004153|Mtub_thyA_PAS	100	47.34	3.89e-52	213.4	3.3e-65	aminosalicylate resistant thymidylate synthase	Mtub_thyA_PAS	thyA	salicylic acid antibiotic	antibiotic target alteration
WPK34971.1	Blastp+HMMScan	OR352944.1	Escherichia phage AV114, complete genome	168522	lytic	gb|NP_217280.1|ARO:3004153|Mtub_thyA_PAS	99	44.231	1.3e-21	87.9	6e-27	aminosalicylate resistant thymidylate synthase	Mtub_thyA_PAS	thyA	salicylic acid antibiotic	antibiotic target alteration
WPK34997.1	Blastp+HMMScan	OR352944.1	Escherichia phage AV114, complete genome	168522	lytic	gb|AAL22048.1|ARO:3003939|Sent_parC_FLO	96	25.055	4.51e-31	153.6	5.2e-47	fluoroquinolone resistant parC	Sent_parC_FLO	Fluor_Res_DNA_Topo	fluoroquinolone antibiotic	antibiotic target alteration
WPK34974.1	Blastp+HMMScan+PCM	OR352944.1	Escherichia phage AV114, complete genome	168522	lytic	gb|CAA40897.1|ARO:3004548|dfrA9	88	29.651	1.51e-13	75	5.4e-23	trimethoprim resistant dihydrofolate reductase dfr	dfrA9	Dfr	diaminopyrimidine antibiotic	antibiotic target replacement	Candidate_dfra	0.965	0.713	0.997	0.003	Ref	Very_likely_ref
WPK35049.1	HMMScan	OR352944.1	Escherichia phage AV114, complete genome	168522	lytic					98	5.3e-30	Thymidylat_synt	Thymidylat_synt	thyA	para-aminosalicylic acid	antibiotic target alteration
WZK93077.1	Blastp	OR753410.1	Enterobacter phage vB_EclM_AS6, complete genome	171281	lytic	gb|WP_004025678.1|ARO:3003305|Uure_gyrB_FLO	99	28.12	1.93e-52			fluoroquinolone resistant gyrB	Uure_gyrB_FLO	Fluor_Res_DNA_Topo	aminocoumarin antibiotic;fluoroquinolone antibiotic	antibiotic target alteration
WZK93338.1	Blastp+HMMScan	OR753410.1	Enterobacter phage vB_EclM_AS6, complete genome	171281	lytic	gb|NP_217280.1|ARO:3004153|Mtub_thyA_PAS	100	42.466	4.77e-75	318.4	3e-97	aminosalicylate resistant thymidylate synthase	Mtub_thyA_PAS	thyA	salicylic acid antibiotic	antibiotic target alteration
WZK93112.1	Blastp+HMMScan	OR753410.1	Enterobacter phage vB_EclM_AS6, complete genome	171281	lytic	gb|NP_217280.1|ARO:3004153|Mtub_thyA_PAS	79	26.961	2.96e-11	79.8	1.9e-24	aminosalicylate resistant thymidylate synthase	Mtub_thyA_PAS	thyA	salicylic acid antibiotic	antibiotic target alteration
WZK93370.1	Blastp+HMMScan	OR753410.1	Enterobacter phage vB_EclM_AS6, complete genome	171281	lytic	gb|AAW89357.1|ARO:3003928|Ngon_gyrA_FLO	83	26.603	2.54e-28	143.4	6.4e-44	fluoroquinolone resistant gyrA	Ngon_gyrA_FLO	Fluor_Res_DNA_Topo	fluoroquinolone antibiotic;nybomycin-like antibiotic	antibiotic target alteration
WZK93341.1	Blastp+HMMScan	OR753410.1	Enterobacter phage vB_EclM_AS6, complete genome	171281	lytic	gb|CAA40897.1|ARO:3004548|dfrA9	87	26.316	1.49e-12	74.9	5.7e-23	trimethoprim resistant dihydrofolate reductase dfr	dfrA9	Dfr	diaminopyrimidine antibiotic	antibiotic target replacement
XAO17281.1	Blastp	PP400788.1	Escherichia phage FL33, complete genome	166988	lytic	gb|WP_004025678.1|ARO:3003305|Uure_gyrB_FLO	99	29.135	1.35e-52			fluoroquinolone resistant gyrB	Uure_gyrB_FLO	Fluor_Res_DNA_Topo	aminocoumarin antibiotic;fluoroquinolone antibiotic	antibiotic target alteration
XAO17236.1	Blastp+HMMScan	PP400788.1	Escherichia phage FL33, complete genome	166988	lytic	gb|NP_217280.1|ARO:3004153|Mtub_thyA_PAS	100	47.872	3.34e-54	215.2	9.1e-66	aminosalicylate resistant thymidylate synthase	Mtub_thyA_PAS	thyA	salicylic acid antibiotic	antibiotic target alteration
XAO17233.1	Blastp+HMMScan	PP400788.1	Escherichia phage FL33, complete genome	166988	lytic	gb|NP_217280.1|ARO:3004153|Mtub_thyA_PAS	99	38.835	9.43e-18	76.3	1.9e-23	aminosalicylate resistant thymidylate synthase	Mtub_thyA_PAS	thyA	salicylic acid antibiotic	antibiotic target alteration
XAO17320.1	Blastp+HMMScan	PP400788.1	Escherichia phage FL33, complete genome	166988	lytic	gb|NP_217280.1|ARO:3004153|Mtub_thyA_PAS	79	24.878	1.01e-06	76.7	1.6e-23	aminosalicylate resistant thymidylate synthase	Mtub_thyA_PAS	thyA	salicylic acid antibiotic	antibiotic target alteration
XAO17264.1	Blastp+HMMScan	PP400788.1	Escherichia phage FL33, complete genome	166988	lytic	gb|WP_000202252.1|ARO:3003818|Abau_parC_FLO	99	24.52	1.69e-30	146.8	6.2e-45	fluoroquinolone resistant parC	Abau_parC_FLO	Fluor_Res_DNA_Topo	fluoroquinolone antibiotic	antibiotic target alteration
XAO17238.1	Blastp+HMMScan+PCM	PP400788.1	Escherichia phage FL33, complete genome	166988	lytic	gb|CAA40897.1|ARO:3004548|dfrA9	89	29.885	5.72e-15	67.3	1.3e-20	trimethoprim resistant dihydrofolate reductase dfr	dfrA9	Dfr	diaminopyrimidine antibiotic	antibiotic target replacement	Candidate_dfra	0.972	0.64	0.946	0.054	Ref	Very_likely_ref
[truncated: 10,306 more rows]

## Sheet: List of all phage isolates
			PhaTry results		BACPHLIP results				ParA and ParB
phage accession ID	phage name	length (bp)	Pred	Score	Lytic	Temperate	Pred_BACPHLIP	Literature	ParA and ParB	Lifestyle
[truncated: 26,697 more rows]

## Sheet: strains, phages and plasmids
Strain or plasmid	Description	Source or reference
[truncated: 48 more rows]

## Sheet: Primers
Primers	Sequence (5’-3’)	Functions
[truncated: 71 more rows]

[truncated: 1 more sheets: sgRNA]
