# Supplementary material for: Evolutionary selection of trimethoprim-resistant dfrA genes in lytic phages affects phage and host fitness during infection
Source: Sci Adv. 2025 Sep 26;11(39):eadt4817. doi: 10.1126/sciadv.adt4817 (PMC12466917; doi:10.1126/sciadv.adt4817)
Supplement: Supplementary file 2 — Data S1 to S5 [file sciadv.adt4817_data_s1_to_s5.zip › adt4817_data_s2.xlsx]

## Sheet: ARGs encoded by temperate phage
Potential ARGs protein ID	Class of ARGs	phage ID	lifestyle	phage name	phage genome length (bp)	bacterial genome ID	qlen	slen	identity(%)	Coverage(%)	length	mismatch	gapopen	qstart	qend	sstart	send	evalue	bitscore
QSM02510.1	SBLs	MW584161.1	temperate	Mycobacterium phage prophiGD17-2, complete genome	61797	CP050978.1	4125	5094912	100	100	4125	0	0	1	4125	3784682	3788806	0	7618
QSM03755.1	SBLs	MW584180.1	temperate	Mycobacterium phage prophiGD15-1, complete genome	70582	CP050978.1	4125	5094912	100	100	4125	0	0	1	4125	3784682	3788806	0	7618
QSM04828.1	SBLs	MW584204.1	temperate	Mycobacterium phage prophiGD21-2, complete genome	61985	CP065284.1	4125	5218527	100	100	4125	0	0	1	4125	1848301	1852425	0	7618
WJJ56424.1	SBLs	OQ417972.1	temperate	Mycobacterium phage CCUG48898T-2, complete genome	62049	AP014547.1	4116	4978382	100	100	4116	0	0	1	4116	1864235	1868350	0	7601
QSM04497.1	SBLs	MW584199.1	temperate	Mycobacterium phage prophiGD02-2, complete genome	60552	CP029074.1	4104	4886609	100	100	4104	0	0	1	4104	3147639	3143536	0	7579
QST87370.1	SBLs	MW584176.1	temperate	Mycobacterium phage prophiGD90-1, complete genome	60552	CP029074.1	4104	4886609	100	100	4104	0	0	1	4104	3147639	3143536	0	7579
QSM03953.1	SBLs	MW584188.1	temperate	Mycobacterium phage prophiGD91-2, complete genome	64208	CP065265.1	4095	5312857	100	100	4095	0	0	1	4095	1545671	1549765	0	7563
QSM05193.1	SBLs	MW584211.1	temperate	Mycobacterium phage prophiGD102-1, complete genome	63235	CP050978.1	4125	5094912	92.978	100	4130	280	9	1	4125	3784682	3788806	0	6011
XHH73654.1	efflux-ABC	PQ159899.1	temperate	Helicobacter phage Pt11444_1, complete genome	32449	CP006827.1	2808	1634875	97.578	100	2808	68	0	1	2808	693646	696453	0	4809
XHH73658.1	Fluor_Res_DNA_Topo	PQ159899.1	temperate	Helicobacter phage Pt11444_1, complete genome	32449	LC425779.1	1200	2484	97.336	100	1201	30	2	1	1200	1285	2484	0	2039
XHH73661.1	efflux-ABC	PQ159899.1	temperate	Helicobacter phage Pt11444_1, complete genome	32449	CP032038.1	1146	1661266	98.515	99	1145	17	0	1	1145	734566	733422	0	2021
QBQ71818.1	Transpeptidase	MK422448.1	temperate	Klebsiella phage ST512-KPC3phi13.3, complete genome	63032	CP054780.1	2325	5448829	100	100	2325	0	0	1	2325	1353342	1355666	0	4294
QBQ71892.1	MFS	MK422448.1	temperate	Klebsiella phage ST512-KPC3phi13.3, complete genome	63032	CP054780.1	1233	5448829	100	100	1233	0	0	1	1233	1416499	1415267	0	2278
QBQ71820.1	Cfr/ErmB	MK422448.1	temperate	Klebsiella phage ST512-KPC3phi13.3, complete genome	63032	CP054780.1	1167	5448829	100	100	1167	0	0	1	1167	1356742	1357908	0	2156
QSM04375.1	SBLs	MW584197.1	temperate	Mycobacterium phage prophiGD43A-4, complete genome	54433	CP065279.1	2277	5377795	100	100	2277	0	0	1	2277	2659560	2657284	0	4205
BAE47798.1	Fluor_Res_DNA_Topo	AP008983.1	temperate	Clostridium phage c-st genomic DNA, complete genome	185683	CP063817.1	2259	185683	100	100	2259	0	0	1	2259	88569	90827	0	4172
BAE47797.1	Fluor_Res_DNA_Topo	AP008983.1	temperate	Clostridium phage c-st genomic DNA, complete genome	185683	CP063817.1	2037	185683	100	100	2037	0	0	1	2037	86511	88547	0	3762
BAE47805.1	MBLs	AP008983.1	temperate	Clostridium phage c-st genomic DNA, complete genome	185683	CP063817.1	1353	185683	100	100	1353	0	0	1	1353	97645	96293	0	2499
BAE47804.1	MBLs	AP008983.1	temperate	Clostridium phage c-st genomic DNA, complete genome	185683	CP063817.1	1167	185683	100	100	1167	0	0	1	1167	96223	95057	0	2156
YP_398530.1	Fluor_Res_DNA_Topo	NC_007581.1	temperate	Clostridium phage c-st, complete genome	185683	CP063817.1	2259	185683	100	100	2259	0	0	1	2259	88569	90827	0	4172
YP_398529.1	Fluor_Res_DNA_Topo	NC_007581.1	temperate	Clostridium phage c-st, complete genome	185683	CP063817.1	2037	185683	100	100	2037	0	0	1	2037	86511	88547	0	3762
YP_398537.1	MBLs	NC_007581.1	temperate	Clostridium phage c-st, complete genome	185683	CP063817.1	1353	185683	100	100	1353	0	0	1	1353	97645	96293	0	2499
YP_398536.1	MBLs	NC_007581.1	temperate	Clostridium phage c-st, complete genome	185683	CP063817.1	1167	185683	100	100	1167	0	0	1	1167	96223	95057	0	2156
EES90275.1	Fluor_Res_DNA_Topo	ACSJ01000018.1	temperate	Clostridium phage D-1873 CLG.Contig169, whole genome shotgun sequence	14466	CP063823.1	2259	188381	100	100	2259	0	0	1	2259	88044	90302	0	4172
EES90272.1	Fluor_Res_DNA_Topo	ACSJ01000018.1	temperate	Clostridium phage D-1873 CLG.Contig169, whole genome shotgun sequence	14466	CP063823.1	2037	188381	100	100	2037	0	0	1	2037	85986	88022	0	3762
CAH1091346.1	tetM/O/W	CAKLQF020000022.1	temperate	Acinetobacter phage MD-2021a strain 5899STDY8049186 genome assembly, contig: ERS3583562SCcontig000022, whole genome shotgun sequence	69750	CP050385.1	2139	4210906	100	100	2139	0	0	1	2139	465378	467516	0	3951
CAH1091298.1	RND	CAKLQF020000022.1	temperate	Acinetobacter phage MD-2021a strain 5899STDY8049186 genome assembly, contig: ERS3583562SCcontig000022, whole genome shotgun sequence	69750	CP050385.1	981	4210906	100	100	981	0	0	1	981	448128	447148	0	1812
CAH1091340.1	APH	CAKLQF020000022.1	temperate	Acinetobacter phage MD-2021a strain 5899STDY8049186 genome assembly, contig: ERS3583562SCcontig000022, whole genome shotgun sequence	69750	CP053098.1	375	4005343	100	100	375	0	0	1	375	883806	884180	0	693
QNR51509.1	efflux-ABC	MT366946.1	temperate	Bacillus phage Hyb1phi3Ts-SPbeta, complete genome	131755	CP053102.1	2118	4316079	100	100	2118	0	0	1	2118	2381822	2379705	0	3912
QNR51669.1	thyA	MT366946.1	temperate	Bacillus phage Hyb1phi3Ts-SPbeta, complete genome	131755	CP053102.1	840	4316079	100	100	840	0	0	1	840	2148284	2147445	0	1552
QNR51500.1	Acetyltransferase	MT366946.1	temperate	Bacillus phage Hyb1phi3Ts-SPbeta, complete genome	131755	CP053102.1	534	4316079	100	100	534	0	0	1	534	2386881	2386348	0	987
UNY48560.1	efflux-ABC	OM236515.1	temperate	Bacillus phage SPR, complete genome	131262	CP050319.1	2118	4142132	100	100	2118	0	0	1	2118	2345525	2343408	0	3912
UNY48715.1	thyA	OM236515.1	temperate	Bacillus phage SPR, complete genome	131262	CP050319.1	840	4142132	100	100	840	0	0	1	840	2234148	2233309	0	1552
UNY48543.1	Acetyltransferase	OM236515.1	temperate	Bacillus phage SPR, complete genome	131262	CP032315.1	534	4145727	100	100	534	0	0	1	534	1787513	1788046	0	987
UNY48523.1	Dfr	OM236515.1	temperate	Bacillus phage SPR, complete genome	131262	CP050319.1	522	4142132	100	100	522	0	0	1	522	2233309	2232788	0	965
WIT27050.1	efflux-ABC	OQ921342.1	temperate	Bacillus phage SPbetaL2, complete genome	134076	CP050319.1	2118	4142132	100	100	2118	0	0	1	2118	2345525	2343408	0	3912
WIT27016.1	thyA	OQ921342.1	temperate	Bacillus phage SPbetaL2, complete genome	134076	CP050319.1	840	4142132	100	100	840	0	0	1	840	2234148	2233309	0	1552
WIT27036.1	Acetyltransferase	OQ921342.1	temperate	Bacillus phage SPbetaL2, complete genome	134076	CP032315.1	534	4145727	100	100	534	0	0	1	534	1787513	1788046	0	987
WIT27017.1	Dfr	OQ921342.1	temperate	Bacillus phage SPbetaL2, complete genome	134076	CP050319.1	522	4142132	100	100	522	0	0	1	522	2233309	2232788	0	965
AAC12993.1	efflux-ABC	AF020713.1	temperate	Bacillus phage SPBc2, complete genome	134416	CP053102.1	2118	4316079	100	100	2118	0	0	1	2118	2381822	2379705	0	3912
AAC12977.1	AAC	AF020713.1	temperate	Bacillus phage SPBc2, complete genome	134416	CP053102.1	819	4316079	100	100	819	0	0	1	819	2394026	2394844	0	1513
AAC12985.1	Acetyltransferase	AF020713.1	temperate	Bacillus phage SPBc2, complete genome	134416	CP053102.1	534	4316079	100	100	534	0	0	1	534	2386881	2386348	0	987
WJJ56519.1	SBLs	OQ417973.1	temperate	Mycobacterium phage prophiT49-3, complete genome	54513	CP065284.1	2277	5218527	96.267	100	2277	85	0	1	2277	2572840	2570564	0	3735
QQO40309.1	efflux-ABC	MW387018.1	temperate	Gardnerella phage vB_Gva_AB1, complete genome	50268	CP019058.1	2010	1746718	100	100	2010	0	0	1	2010	646527	648536	0	3712
QQO40311.1	efflux-ABC	MW387018.1	temperate	Gardnerella phage vB_Gva_AB1, complete genome	50268	CP019058.1	891	1746718	99.888	100	891	1	0	1	891	648912	649802	0	1640
QPO17382.1	SBLs	MW314854.1	temperate	Mycobacterium phage phiGD24-3, complete genome	54877	CP065284.1	2274	5218527	95.958	100	2276	88	4	1	2274	2572837	2570564	0	3690
QSM02237.1	SBLs	MW584159.1	temperate	Mycobacterium phage prophiGD24-3, complete genome	54885	CP065284.1	2274	5218527	95.958	100	2276	88	4	1	2274	2572837	2570564	0	3690
UFE15728.1	MBLs	OK490361.1	temperate	Salmonella phage ZC-S1_prp, complete genome	19611	CP050716.1	1980	4679429	100	100	1980	0	0	1	1980	2690592	2688613	0	3657
QEM40833.1	protection_ABC_F	MK359990.1	temperate	Streptococcus phage phi-SC181, complete genome	59334	CP071305.1	1968	2328375	100	100	1968	0	0	1	1968	1483389	1485356	0	3635
QEM40830.1	AAC(6)-Ie-APH(2)-Ia	MK359990.1	temperate	Streptococcus phage phi-SC181, complete genome	59334	CP054551.1	1440	43095	100	100	1440	0	0	1	1440	1144	2583	0	2660
QEM40829.1	protection_ABC_F	MK359990.1	temperate	Streptococcus phage phi-SC181, complete genome	59334	CP071305.1	1218	2328375	100	100	1218	0	0	1	1218	1493052	1491835	0	2250
QEM40831.1	APH	MK359990.1	temperate	Streptococcus phage phi-SC181, complete genome	59334	CP071305.1	687	2328375	100	100	687	0	0	1	687	1482067	1481381	0	1269
QEM40834.1	APH	MK359990.1	temperate	Streptococcus phage phi-SC181, complete genome	59334	CP071305.1	687	2328375	100	100	687	0	0	1	687	1482067	1481381	0	1269
QEM40832.1	CAT	MK359990.1	temperate	Streptococcus phage phi-SC181, complete genome	59334	CP052842.1	651	4398844	100	100	651	0	0	1	651	329891	330541	0	1203
WRN93159.1	protection_ABC_F	OQ418408.1	temperate	Streptococcus phage PhiSdyV1524-fexAoptrA, complete genome	62021	MT723962.1	1968	5520	99.898	100	1968	2	0	1	1968	2847	880	0	3624
WRN93157.1	MFS	OQ418408.1	temperate	Streptococcus phage PhiSdyV1524-fexAoptrA, complete genome	62021	CP028728.1	1428	28222	99.93	100	1428	1	0	1	1428	11971	13398	0	2632
WRN93161.1	MFS	OQ418408.1	temperate	Streptococcus phage PhiSdyV1524-fexAoptrA, complete genome	62021	CP053210.1	702	2219840	93.696	99	698	44	0	1	698	999355	1000052	0	1046
WJJ56678.1	SBLs	OQ417975.1	temperate	Mycobacterium phage prophiBWHA-1, complete genome	56372	CP065284.1	2277	5218527	95.202	99	2272	107	2	7	2277	2572834	2570564	0	3591
QPB07827.1	protection_ABC_F	MT880872.1	temperate	Staphylococcus phage PhiSepi-HH3, complete genome	147057	CP040883.1	1935	2518181	100	100	1935	0	0	1	1935	859844	857910	0	3574
QPB07752.1	AAC(6)-Ie-APH(2)-Ia	MT880872.1	temperate	Staphylococcus phage PhiSepi-HH3, complete genome	147057	CP041271.2	1440	194168	100	100	1440	0	0	1	1440	107529	106090	0	2660
QPB07756.1	thyA	MT880872.1	temperate	Staphylococcus phage PhiSepi-HH3, complete genome	147057	CP054441.1	957	42714	100	100	957	0	0	1	957	33378	34334	0	1768
QPB07749.1	APH	MT880872.1	temperate	Staphylococcus phage PhiSepi-HH3, complete genome	147057	KM281803.1	675	4896	100	100	675	0	0	1	675	4509	3835	0	1247
QPB07757.1	APH	MT880872.1	temperate	Staphylococcus phage PhiSepi-HH3, complete genome	147057	KM281803.1	675	4896	100	100	675	0	0	1	675	4509	3835	0	1247
QPB07755.1	Dfr	MT880872.1	temperate	Staphylococcus phage PhiSepi-HH3, complete genome	147057	CP054441.1	486	42714	100	100	486	0	0	1	486	34376	34861	0	898
QPB07830.1	SAT	MT880872.1	temperate	Staphylococcus phage PhiSepi-HH3, complete genome	147057	CP040883.1	462	2518181	100	100	462	0	0	1	462	854389	854850	0	854
QPB07753.1	AAC	MT880872.1	temperate	Staphylococcus phage PhiSepi-HH3, complete genome	147057	CP054551.1	405	43095	100	100	405	0	0	1	405	739	1143	0	749
WJJ55765.1	SBLs	OQ417965.1	temperate	Mycobacterium phage prophiT46-3, complete genome	55011	CP065284.1	2277	5218527	94.897	99	2273	112	4	7	2277	2572834	2570564	0	3552
APD24140.1	tetM/O/W	KY065497.1	temperate	Streptococcus phage IPP61, complete genome	59870	CP046111.1	1920	2934437	100	100	1920	0	0	1	1920	715634	713715	0	3546
ASD51118.1	tetM/O/W	MF172979.1	temperate	Erysipelothrix phage phi1605, complete genome	90000	CP041995.1	1920	1945689	100	100	1920	0	0	1	1920	256730	258649	0	3546
ASD51130.1	protection_ABC_F	MF172979.1	temperate	Erysipelothrix phage phi1605, complete genome	90000	CP041995.1	1464	1945689	100	100	1464	0	0	1	1464	269438	270901	0	2704
ASD51129.1	protection_ABC_F	MF172979.1	temperate	Erysipelothrix phage phi1605, complete genome	90000	CP041995.1	1218	1945689	100	100	1218	0	0	1	1218	268100	269317	0	2250
ASD51097.1	lincosamide nucleotidyltransferase (LNU)	MF172979.1	temperate	Erysipelothrix phage phi1605, complete genome	90000	CP041995.1	495	1945689	100	100	495	0	0	1	495	238628	239122	0	915
QGJ86630.1	tetM/O/W	MN270279.1	temperate	Streptococcus phage phi-SsuZKB4_rum, complete genome	110533	MK211778.1	1920	72430	100	100	1920	0	0	1	1920	31922	33841	0	3546
QGJ86664.1	efflux-ABC	MN270279.1	temperate	Streptococcus phage phi-SsuZKB4_rum, complete genome	110533	MK211778.1	1809	72430	100	100	1809	0	0	1	1809	64000	65808	0	3341
QGJ86671.1	protection_ABC_F	MN270279.1	temperate	Streptococcus phage phi-SsuZKB4_rum, complete genome	110533	CP024050.1	1464	2137649	100	100	1464	0	0	1	1464	593276	594739	0	2704
QGJ86631.1	MFS	MN270279.1	temperate	Streptococcus phage phi-SsuZKB4_rum, complete genome	110533	MK211815.1	1221	53645	100	100	1221	0	0	1	1221	22124	20904	0	2255
QGJ86670.1	protection_ABC_F	MN270279.1	temperate	Streptococcus phage phi-SsuZKB4_rum, complete genome	110533	CP024050.1	1218	2137649	100	100	1218	0	0	1	1218	591939	593156	0	2250
QGJ86730.1	ANT	MN270279.1	temperate	Streptococcus phage phi-SsuZKB4_rum, complete genome	110533	MT074686.1	909	217661	100	100	909	0	0	1	909	119987	119079	0	1679
QGJ86728.1	APH	MN270279.1	temperate	Streptococcus phage phi-SsuZKB4_rum, complete genome	110533	CP054714.1	795	3922134	100	100	795	0	0	1	795	1455567	1454773	0	1469
QGJ86732.1	Cfr/ErmB	MN270279.1	temperate	Streptococcus phage phi-SsuZKB4_rum, complete genome	110533	MT074686.1	738	217661	100	100	738	0	0	1	738	116891	116154	0	1363
QGJ86659.1	efflux-ABC	MN270279.1	temperate	Streptococcus phage phi-SsuZKB4_rum, complete genome	110533	CP036376.1	702	2174504	100	100	702	0	0	1	702	680456	681157	0	1297
QGJ86657.1	RND	MN270279.1	temperate	Streptococcus phage phi-SsuZKB4_rum, complete genome	110533	MK211778.1	699	72430	100	100	699	0	0	1	699	55984	56682	0	1291
QGJ86729.1	SAT-4	MN270279.1	temperate	Streptococcus phage phi-SsuZKB4_rum, complete genome	110533	MK784777.1	543	87785	100	100	543	0	0	1	543	66391	65849	0	1003
WAX25170.1	tetM/O/W	OP662525.1	temperate	Streptococcus phage YS225, complete genome	62131	CP029398.1	1920	2196724	100	100	1920	0	0	1	1920	988127	990046	0	3546
WAX25238.1	tetM/O/W	OP662526.1	temperate	Streptococcus phage YS262, complete genome	62131	CP029398.1	1920	2196724	100	100	1920	0	0	1	1920	988127	990046	0	3546
WAX25185.1	protection_ABC_F	OP662526.1	temperate	Streptococcus phage YS262, complete genome	62131	CP033163.1	1464	2171413	99.112	100	1464	13	0	1	1464	1763684	1765147	0	2632
WAX25184.1	protection_ABC_F	OP662526.1	temperate	Streptococcus phage YS262, complete genome	62131	CP041995.1	1236	1945689	99.029	100	1236	12	0	1	1236	268082	269317	0	2217
WAX25306.1	tetM/O/W	OP662527.1	temperate	Streptococcus phage YS255, complete genome	62131	CP029398.1	1920	2196724	100	100	1920	0	0	1	1920	988127	990046	0	3546
WAX25253.1	protection_ABC_F	OP662527.1	temperate	Streptococcus phage YS255, complete genome	62131	CP033163.1	1464	2171413	99.112	100	1464	13	0	1	1464	1763684	1765147	0	2632
WAX25252.1	protection_ABC_F	OP662527.1	temperate	Streptococcus phage YS255, complete genome	62131	CP041995.1	1236	1945689	99.029	100	1236	12	0	1	1236	268082	269317	0	2217
WAX25374.1	tetM/O/W	OP662528.1	temperate	Streptococcus phage YS214, complete genome	62131	CP029398.1	1920	2196724	100	100	1920	0	0	1	1920	988127	990046	0	3546
WAX25321.1	protection_ABC_F	OP662528.1	temperate	Streptococcus phage YS214, complete genome	62131	CP033163.1	1464	2171413	99.112	100	1464	13	0	1	1464	1763684	1765147	0	2632
WAX25320.1	protection_ABC_F	OP662528.1	temperate	Streptococcus phage YS214, complete genome	62131	CP041995.1	1236	1945689	99.029	100	1236	12	0	1	1236	268082	269317	0	2217
WAX25442.1	tetM/O/W	OP662529.1	temperate	Streptococcus phage YS199, complete genome	62131	CP029398.1	1920	2196724	100	100	1920	0	0	1	1920	988127	990046	0	3546
WAX25389.1	protection_ABC_F	OP662529.1	temperate	Streptococcus phage YS199, complete genome	62131	CP033163.1	1464	2171413	99.112	100	1464	13	0	1	1464	1763684	1765147	0	2632
WAX25388.1	protection_ABC_F	OP662529.1	temperate	Streptococcus phage YS199, complete genome	62131	CP041995.1	1236	1945689	99.029	100	1236	12	0	1	1236	268082	269317	0	2217
WAX25593.1	tetM/O/W	OP662532.1	temperate	Streptococcus phage YS34-rum, complete genome	90936	MK211788.1	1920	17839	100	100	1920	0	0	1	1920	11155	9236	0	3546
WAX25594.1	MFS	OP662532.1	temperate	Streptococcus phage YS34-rum, complete genome	90936	NG_048140.1	1221	1421	100	100	1221	0	0	1	1221	101	1321	0	2255
CAR95429.1	tetM/O/W	FM864213.1	temperate	Streptococcus phage phi-m46.1	58144	NG_048261.1	1920	2120	100	100	1920	0	0	1	1920	101	2020	0	3546
CAR95374.1	protection_ABC_F	FM864213.1	temperate	Streptococcus phage phi-m46.1	58144	AJ715499.2	1464	12120	100	100	1464	0	0	1	1464	9316	10779	0	2704
CAR95373.1	protection_ABC_F	FM864213.1	temperate	Streptococcus phage phi-m46.1	58144	NG_047963.1	1218	1418	100	100	1218	0	0	1	1218	101	1318	0	2250
CAR95371.1	Acetyltransferase	FM864213.1	temperate	Streptococcus phage phi-m46.1	58144	CP085087.1	525	2121990	100	100	525	0	0	1	525	669766	670290	0	970
CBR26881.1	tetM/O/W	FN997652.1	temperate	Streptococcus phage phi-SsUD.1 complete sequence	63748	FN396366.1	1920	27858	100	100	1920	0	0	1	1920	9645	11564	0	3546
CBR26932.1	ANT	FN997652.1	temperate	Streptococcus phage phi-SsUD.1 complete sequence	63748	MT074686.1	909	217661	100	100	909	0	0	1	909	119987	119079	0	1679
CBR26930.1	APH	FN997652.1	temperate	Streptococcus phage phi-SsUD.1 complete sequence	63748	CP054714.1	795	3922134	100	100	795	0	0	1	795	1455567	1454773	0	1469
CBR26934.1	Cfr/ErmB	FN997652.1	temperate	Streptococcus phage phi-SsUD.1 complete sequence	63748	MT074686.1	738	217661	100	100	738	0	0	1	738	116891	116154	0	1363
CBR26931.1	AAC	FN997652.1	temperate	Streptococcus phage phi-SsUD.1 complete sequence	63748	MK784777.1	531	87785	100	100	531	0	0	1	531	66379	65849	0	981
ALA07062.1	tetM/O/W	KT336320.1	temperate	Streptococcus phage phiNJ3, complete genome	53802	CP029398.1	1920	2196724	99.948	100	1920	1	0	1	1920	988127	990046	0	3541
ALA07008.1	protection_ABC_F	KT336320.1	temperate	Streptococcus phage phiNJ3, complete genome	53802	AP019548.2	1464	1778005	99.727	100	1464	4	0	1	1464	1142714	1141251	0	2682
ALA07007.1	protection_ABC_F	KT336320.1	temperate	Streptococcus phage phiNJ3, complete genome	53802	NG_047966.1	1218	1345	98.194	100	1218	22	0	1	1218	45	1262	0	2128
QGJ86204.1	tetM/O/W	MN270271.1	temperate	Streptococcus phage phi-SsuNJ2_rum, complete genome	53896	CP029398.1	1920	2196724	99.948	100	1920	1	0	1	1920	988127	990046	0	3541
QGJ86150.1	protection_ABC_F	MN270271.1	temperate	Streptococcus phage phi-SsuNJ2_rum, complete genome	53896	CP082198.1	1464	2065481	100	100	1464	0	0	1	1464	594331	595794	0	2704
QGJ86149.1	protection_ABC_F	MN270271.1	temperate	Streptococcus phage phi-SsuNJ2_rum, complete genome	53896	CP082198.1	1218	2065481	100	100	1218	0	0	1	1218	592993	594210	0	2250
QGJ86265.1	tetM/O/W	MN270272.1	temperate	Streptococcus phage phi-SsuNJ5_rum, complete genome	53801	CP029398.1	1920	2196724	99.948	100	1920	1	0	1	1920	988127	990046	0	3541
QGJ86211.1	protection_ABC_F	MN270272.1	temperate	Streptococcus phage phi-SsuNJ5_rum, complete genome	53801	AP019548.2	1464	1778005	99.727	100	1464	4	0	1	1464	1142714	1141251	0	2682
QGJ86210.1	protection_ABC_F	MN270272.1	temperate	Streptococcus phage phi-SsuNJ5_rum, complete genome	53801	NG_047966.1	1218	1345	99.097	100	1218	11	0	1	1218	45	1262	0	2189
WAX25153.1	tetM/O/W	OP662524.1	temperate	Streptococcus phage YS387, complete genome	71311	CP029398.1	1920	2196724	99.948	100	1920	1	0	1	1920	988127	990046	0	3541
WAX25100.1	AAC(6)-Ie-APH(2)-Ia	OP662524.1	temperate	Streptococcus phage YS387, complete genome	71311	CP054551.1	1440	43095	99.931	100	1440	1	0	1	1440	1144	2583	0	2654
WAX25097.1	ANT	OP662524.1	temperate	Streptococcus phage YS387, complete genome	71311	MK784777.1	864	87785	100	100	864	0	0	1	864	79983	79120	0	1596
WAX25089.1	Cfr/ErmB	OP662524.1	temperate	Streptococcus phage YS387, complete genome	71311	CP044276.1	738	40955	100	100	738	0	0	1	738	37249	36512	0	1363
WAX25096.1	Methyltransferase	OP662524.1	temperate	Streptococcus phage YS387, complete genome	71311	MK784777.1	735	87785	99.864	100	735	1	0	1	735	70083	69349	0	1352
WAX25090.1	streptogramin vat acetyltransferase(sat)	OP662524.1	temperate	Streptococcus phage YS387, complete genome	71311	CP003351.1	639	2955294	92.516	98	628	46	1	7	633	1611017	1610390	0	898
WAX25091.1	lincosamide nucleotidyltransferase (LNU)	OP662524.1	temperate	Streptococcus phage YS387, complete genome	71311	CP048000.1	495	5500435	93.333	100	495	33	0	1	495	5349956	5349462	0	732
WAX25099.1	SAT	OP662524.1	temperate	Streptococcus phage YS387, complete genome	71311	CP054551.1	366	43095	100	100	366	0	0	1	366	778	1143	0	676
QGJ85573.1	tetM/O/W	MN270261.1	temperate	Streptococcus phage phi-SsuFJNP8_rum, complete genome	77200	KX125494.1	1920	3751	99.896	100	1920	2	0	1	1920	172	2091	0	3535
QGJ85519.1	AAC(6)-Ie-APH(2)-Ia	MN270261.1	temperate	Streptococcus phage phi-SsuFJNP8_rum, complete genome	77200	CP054551.1	1440	43095	100	100	1440	0	0	1	1440	1144	2583	0	2660
QGJ85570.1	Acetyltransferase	MN270261.1	temperate	Streptococcus phage phi-SsuFJNP8_rum, complete genome	77200	CP085087.1	525	2121990	99.619	100	525	2	0	1	525	669766	670290	0	959
QGJ85518.1	SAT	MN270261.1	temperate	Streptococcus phage phi-SsuFJNP8_rum, complete genome	77200	CP054551.1	366	43095	100	100	366	0	0	1	366	778	1143	0	676
QGJ86509.1	protection_ABC_F	MN270277.1	temperate	Streptococcus phage phi-SsuYTJ2_rum, partial genome	53191	MN831410.1	1914	36331	100	100	1914	0	0	1	1914	15908	13995	0	3535
QGJ86559.1	tetM/O/W	MN270277.1	temperate	Streptococcus phage phi-SsuYTJ2_rum, partial genome	53191	MK211822.1	1920	68700	99.896	100	1920	2	0	1	1920	38542	36623	0	3535
QGJ86560.1	MFS	MN270277.1	temperate	Streptococcus phage phi-SsuYTJ2_rum, partial genome	53191	JQ280445.2	1188	4858	99.832	100	1188	2	0	1	1188	2109	3296	0	2183
QGJ86511.1	APH	MN270277.1	temperate	Streptococcus phage phi-SsuYTJ2_rum, partial genome	53191	CP032064.1	681	2551200	100	100	681	0	0	1	681	1486017	1485337	0	1258
QGJ85278.1	tetM/O/W	MN270258.1	temperate	Streptococcus phage phi-SgaBSJ27_rum, complete genome	110666	MK211788.1	1920	17839	99.844	100	1920	3	0	1	1920	11155	9236	0	3530
QGJ85324.1	efflux-ABC	MN270258.1	temperate	Streptococcus phage phi-SgaBSJ27_rum, complete genome	110666	CP036376.1	702	2174504	100	100	702	0	0	1	702	680456	681157	0	1297
QGJ85322.1	RND	MN270258.1	temperate	Streptococcus phage phi-SgaBSJ27_rum, complete genome	110666	LR594050.1	699	1954699	100	100	699	0	0	1	699	669314	670012	0	1291
QGJ85280.1	lnuC	MN270258.1	temperate	Streptococcus phage phi-SgaBSJ27_rum, complete genome	110666	CP048764.1	495	1652366	100	100	495	0	0	1	495	61608	61114	0	915
QGJ85389.1	tetM/O/W	MN270259.1	temperate	Streptococcus phage phi-SgaBSJ31_rum, complete genome	106491	MK211788.1	1920	17839	99.844	100	1920	3	0	1	1920	11155	9236	0	3530
QGJ85435.1	efflux-ABC	MN270259.1	temperate	Streptococcus phage phi-SgaBSJ31_rum, complete genome	106491	CP036376.1	702	2174504	100	100	702	0	0	1	702	680456	681157	0	1297
QGJ85433.1	RND	MN270259.1	temperate	Streptococcus phage phi-SgaBSJ31_rum, complete genome	106491	LR594050.1	699	1954699	100	100	699	0	0	1	699	669314	670012	0	1291
QGJ85391.1	lnuC	MN270259.1	temperate	Streptococcus phage phi-SgaBSJ31_rum, complete genome	106491	CP048764.1	495	1652366	100	100	495	0	0	1	495	61608	61114	0	915
URC08797.1	efflux-ABC	ON470580.1	temperate	Escherichia phage vB_EcoM-606R7, partial genome	38458	CP047609.1	1719	5248629	100	100	1719	0	0	1	1719	2084500	2082782	0	3175
QHJ75526.1	efflux-ABC	MN180251.1	temperate	UNVERIFIED: Wolbachia phage WO isolate Seq2wOMel_KL2 genomic sequence	87722	CP042445.1	1668	1267436	100	100	1668	0	0	1	1668	599551	601218	0	3081
QHJ75520.1	pmr phosphoethanolamine transferase	MN180251.1	temperate	UNVERIFIED: Wolbachia phage WO isolate Seq2wOMel_KL2 genomic sequence	87722	CP042904.1	1308	1401460	100	100	1308	0	0	1	1308	1089468	1088161	0	2416
QHJ75530.1	pmr phosphoethanolamine transferase	MN180251.1	temperate	UNVERIFIED: Wolbachia phage WO isolate Seq2wOMel_KL2 genomic sequence	87722	CP042904.1	960	1401460	100	100	960	0	0	1	960	1077094	1078053	0	1773
QHJ75521.1	MFS	MN180251.1	temperate	UNVERIFIED: Wolbachia phage WO isolate Seq2wOMel_KL2 genomic sequence	87722	CP037426.1	840	1352354	100	100	840	0	0	1	840	229049	228210	0	1552
QBX30789.1	efflux-ABC	MK448987.1	temperate	Streptococcus phage Javan576, complete genome	44767	CP025095.1	1740	2719245	98.563	100	1740	25	0	1	1740	1091111	1092850	0	3075
QTZ82848.1	MBLs	MW478290.1	temperate	Clostridium phage phiCp-B, complete genome	33985	CP075991.1	1887	50987	94.936	99	1876	91	4	1	1874	18276	16403	0	2935
QTZ83002.1	MBLs	MW478292.1	temperate	Clostridium phage vB_CpeS-1181, complete genome	48164	CP075991.1	1887	50987	94.936	99	1876	91	4	1	1874	18276	16403	0	2935
QTZ83037.1	MBLs	MW478292.1	temperate	Clostridium phage vB_CpeS-1181, complete genome	48164	CP019579.1	708	49582	100	100	708	0	0	1	708	24665	23958	0	1308
AGV99363.1	efflux-ABC	KF296717.1	temperate	Bacillus phage proCM3, complete genome	43278	CP014847.1	1575	5776895	100	100	1575	0	0	1	1575	1939280	1940854	0	2909
AGV99422.1	efflux-ABC	KF296717.1	temperate	Bacillus phage proCM3, complete genome	43278	CP053972.1	186	5415637	100	100	186	0	0	1	186	4275642	4275827	3.98e-91	344
ALJ99032.1	MFS	KT588073.1	temperate	Acinetobacter phage Ab105-3phi, partial genome	63785	CP054302.1	1542	4082498	100	100	1542	0	0	1	1542	600664	602205	0	2848
UCR75238.1	MBLs	OK247671.1	temperate	Clostridium phage vB_CpeS_BG3P, complete genome	48528	CP065681.1	1878	3300922	93.79	99	1868	110	5	1	1865	2143763	2141899	0	2802
UCR75273.1	MBLs	OK247671.1	temperate	Clostridium phage vB_CpeS_BG3P, complete genome	48528	CP019579.1	708	49582	95.621	100	708	31	0	1	708	24665	23958	0	1136
URC09361.1	MFS	ON470595.1	temperate	Escherichia phage vB_EcoS-683R6, partial genome	55739	CP054343.1	1512	5401338	100	100	1512	0	0	1	1512	4611817	4610306	0	2793
URC09360.1	MFS	ON470595.1	temperate	Escherichia phage vB_EcoS-683R6, partial genome	55739	CP054828.1	1029	5386154	100	100	1029	0	0	1	1029	3435859	3434831	0	1901
AAT72348.1	protection_ABC_F	AY657002.1	temperate	Streptococcus phage phi1207.3, complete genome	52491	AP019548.2	1464	1778005	100	100	1464	0	0	1	1464	1142714	1141251	0	2704
AAT72347.1	protection_ABC_F	AY657002.1	temperate	Streptococcus phage phi1207.3, complete genome	52491	MT345164.1	1218	1646	100	100	1218	0	0	1	1218	238	1455	0	2250
QJD49466.1	protection_ABC_F	MT311967.1	temperate	Streptococcus phage phi29854, complete genome	54779	AP019548.2	1464	1778005	100	100	1464	0	0	1	1464	1142714	1141251	0	2704
QJD49465.1	protection_ABC_F	MT311967.1	temperate	Streptococcus phage phi29854, complete genome	54779	MT345164.1	1218	1646	99.918	100	1218	1	0	1	1218	238	1455	0	2244
QJD49530.1	protection_ABC_F	MT311968.1	temperate	Streptococcus phage phi29961, complete genome	59372	AP019548.2	1464	1778005	100	100	1464	0	0	1	1464	1142714	1141251	0	2704
QJD49529.1	protection_ABC_F	MT311968.1	temperate	Streptococcus phage phi29961, complete genome	59372	AP019548.2	1218	1778005	100	100	1218	0	0	1	1218	1144051	1142834	0	2250
QKN61623.1	protection_ABC_F	MT303952.1	temperate	Streptococcus phage phi29862, complete genome	54735	AP019548.2	1464	1778005	100	100	1464	0	0	1	1464	1142714	1141251	0	2704
QKN61622.1	protection_ABC_F	MT303952.1	temperate	Streptococcus phage phi29862, complete genome	54735	MT345164.1	1218	1646	100	100	1218	0	0	1	1218	238	1455	0	2250
ALA07068.1	protection_ABC_F	KT336321.1	temperate	Streptococcus phage phiSC070807, complete genome	57638	AP019548.2	1464	1778005	99.727	100	1464	4	0	1	1464	1142714	1141251	0	2682
ALA07067.1	protection_ABC_F	KT336321.1	temperate	Streptococcus phage phiSC070807, complete genome	57638	NG_047966.1	1218	1345	99.918	100	1218	1	0	1	1218	45	1262	0	2244
ALA07129.1	ANT	KT336321.1	temperate	Streptococcus phage phiSC070807, complete genome	57638	MT074686.1	909	217661	100	100	909	0	0	1	909	119987	119079	0	1679
ALA07127.1	APH	KT336321.1	temperate	Streptococcus phage phiSC070807, complete genome	57638	CP054714.1	795	3922134	100	100	795	0	0	1	795	1455567	1454773	0	1469
ALA07130.1	Cfr/ErmB	KT336321.1	temperate	Streptococcus phage phiSC070807, complete genome	57638	MT074686.1	738	217661	100	100	738	0	0	1	738	116891	116154	0	1363
ALA07128.1	SAT-4	KT336321.1	temperate	Streptococcus phage phiSC070807, complete genome	57638	MK784777.1	543	87785	100	100	543	0	0	1	543	66391	65849	0	1003
QGJ86271.1	protection_ABC_F	MN270273.1	temperate	Streptococcus phage phi-SsuSC05017_rum, complete genome	57591	AP019548.2	1464	1778005	99.727	100	1464	4	0	1	1464	1142714	1141251	0	2682
QGJ86270.1	protection_ABC_F	MN270273.1	temperate	Streptococcus phage phi-SsuSC05017_rum, complete genome	57591	NG_047966.1	1218	1345	99.918	100	1218	1	0	1	1218	45	1262	0	2244
QGJ86332.1	ANT	MN270273.1	temperate	Streptococcus phage phi-SsuSC05017_rum, complete genome	57591	MT074686.1	909	217661	100	100	909	0	0	1	909	119987	119079	0	1679
QGJ86330.1	APH	MN270273.1	temperate	Streptococcus phage phi-SsuSC05017_rum, complete genome	57591	CP054714.1	795	3922134	100	100	795	0	0	1	795	1455567	1454773	0	1469
QGJ86334.1	Cfr/ErmB	MN270273.1	temperate	Streptococcus phage phi-SsuSC05017_rum, complete genome	57591	MT074686.1	738	217661	100	100	738	0	0	1	738	116891	116154	0	1363
QGJ86331.1	SAT-4	MN270273.1	temperate	Streptococcus phage phi-SsuSC05017_rum, complete genome	57591	MK784777.1	543	87785	100	100	543	0	0	1	543	66391	65849	0	1003
WAX25468.1	protection_ABC_F	OP662530.1	temperate	Streptococcus phage YS162, complete genome	71292	MK784778.1	1485	74612	99.192	100	1485	12	0	1	1485	46470	47954	0	2676
WAX25456.1	protection_ABC_F	OP662530.1	temperate	Streptococcus phage YS162, complete genome	71292	AP019548.2	1218	1778005	99.343	100	1218	8	0	1	1218	1144051	1142834	0	2206
WAX25461.1	APH	OP662530.1	temperate	Streptococcus phage YS162, complete genome	71292	LR135483.1	918	221062	99.891	100	918	1	0	1	918	162787	161870	0	1690
WAX25464.1	ANT	OP662530.1	temperate	Streptococcus phage YS162, complete genome	71292	MK784777.1	864	87785	100	100	864	0	0	1	864	79983	79120	0	1596
WAX25469.1	lnuB	OP662530.1	temperate	Streptococcus phage YS162, complete genome	71292	KU215704.1	804	29661	99.627	100	804	3	0	1	804	18685	17882	0	1469
WAX25524.1	APH	OP662530.1	temperate	Streptococcus phage YS162, complete genome	71292	CP054714.1	795	3922134	100	100	795	0	0	1	795	1455567	1454773	0	1469
WAX25466.1	ANT	OP662530.1	temperate	Streptococcus phage YS162, complete genome	71292	CP049889.1	789	2298199	99.223	98	772	6	0	18	789	855583	854812	0	1393
WAX25525.1	Cfr/ErmB	OP662530.1	temperate	Streptococcus phage YS162, complete genome	71292	MT074686.1	738	217661	100	100	738	0	0	1	738	116891	116154	0	1363
WAX25458.1	Methyltransferase	OP662530.1	temperate	Streptococcus phage YS162, complete genome	71292	CP046176.1	423	5625488	100	90	379	0	0	1	379	1430301	1430679	0	701
WAX25460.1	MFS	OP662530.1	temperate	Streptococcus phage YS162, complete genome	71292	LR135483.1	207	221062	100	100	207	0	0	1	207	163041	162835	9.6e-103	383
YP_009226826.1	AAC(6)-Ie-APH(2)-Ia	NC_029119.1	temperate	Staphylococcus phage SPbeta-like, complete genome	127726	CP041271.2	1440	194168	100	100	1440	0	0	1	1440	107529	106090	0	2660
YP_009226831.1	thyA	NC_029119.1	temperate	Staphylococcus phage SPbeta-like, complete genome	127726	CP054441.1	957	42714	100	100	957	0	0	1	957	33378	34334	0	1768
YP_009226822.1	APH	NC_029119.1	temperate	Staphylococcus phage SPbeta-like, complete genome	127726	CP054552.1	675	30131	100	100	675	0	0	1	675	1851	1177	0	1247
YP_009226830.1	Dfr	NC_029119.1	temperate	Staphylococcus phage SPbeta-like, complete genome	127726	CP054441.1	486	42714	100	100	486	0	0	1	486	34376	34861	0	898
YP_009226827.1	SAT	NC_029119.1	temperate	Staphylococcus phage SPbeta-like, complete genome	127726	CP054551.1	405	43095	100	100	405	0	0	1	405	739	1143	0	749
ANM47695.1	AAC(6)-Ie-APH(2)-Ia	KX077896.1	temperate	Streptococcus phage phiJH1301-2, complete genome	67195	CP054551.1	1440	43095	100	100	1440	0	0	1	1440	1144	2583	0	2660
ANM47703.1	ANT	KX077896.1	temperate	Streptococcus phage phiJH1301-2, complete genome	67195	MK784777.1	864	87785	100	100	864	0	0	1	864	79983	79120	0	1596
ANM47704.1	Methyltransferase	KX077896.1	temperate	Streptococcus phage phiJH1301-2, complete genome	67195	MK784777.1	735	87785	100	100	735	0	0	1	735	70083	69349	0	1358
ANM47635.1	Methyltransferase	KX077896.1	temperate	Streptococcus phage phiJH1301-2, complete genome	67195	CP024974.1	726	2538894	100	100	726	0	0	1	726	1491577	1490852	0	1341
ANM47690.1	CAT	KX077896.1	temperate	Streptococcus phage phiJH1301-2, complete genome	67195	CP024974.1	705	2538894	100	100	705	0	0	1	705	1537822	1538526	0	1303
ANM47688.1	APH	KX077896.1	temperate	Streptococcus phage phiJH1301-2, complete genome	67195	CP024974.1	681	2538894	100	100	681	0	0	1	681	1537436	1536756	0	1258
ANM47691.1	APH	KX077896.1	temperate	Streptococcus phage phiJH1301-2, complete genome	67195	CP024974.1	681	2538894	100	100	681	0	0	1	681	1539815	1539135	0	1258
ANM47633.1	Acetyltransferase	KX077896.1	temperate	Streptococcus phage phiJH1301-2, complete genome	67195	CP024974.1	456	2538894	100	100	456	0	0	1	456	1489946	1489491	0	843
ANM47696.1	SAT	KX077896.1	temperate	Streptococcus phage phiJH1301-2, complete genome	67195	CP054551.1	366	43095	100	100	366	0	0	1	366	778	1143	0	676
QGJ86032.1	AAC(6)-Ie-APH(2)-Ia	MN270269.1	temperate	Streptococcus phage phi-SsuHCJ3_rum, complete genome	56061	CP054551.1	1440	43095	100	100	1440	0	0	1	1440	1144	2583	0	2660
QGJ86029.1	ANT	MN270269.1	temperate	Streptococcus phage phi-SsuHCJ3_rum, complete genome	56061	MK784777.1	864	87785	100	100	864	0	0	1	864	79983	79120	0	1596
QGJ86034.1	APH	MN270269.1	temperate	Streptococcus phage phi-SsuHCJ3_rum, complete genome	56061	CP071305.1	681	2328375	100	100	681	0	0	1	681	1482061	1481381	0	1258
QGJ86031.1	SAT	MN270269.1	temperate	Streptococcus phage phi-SsuHCJ3_rum, complete genome	56061	CP054551.1	366	43095	100	100	366	0	0	1	366	778	1143	0	676
WAX25022.1	AAC(6)-Ie-APH(2)-Ia	OP662523.1	temperate	Streptococcus phage YS771, complete genome	65511	CP054551.1	1440	43095	100	100	1440	0	0	1	1440	1144	2583	0	2660
WAX25016.1	protection_ABC_F	OP662523.1	temperate	Streptococcus phage YS771, complete genome	65511	AP019548.2	1218	1778005	99.425	100	1218	7	0	1	1218	1144051	1142834	0	2211
WAX25019.1	ANT	OP662523.1	temperate	Streptococcus phage YS771, complete genome	65511	MK784777.1	864	87785	100	100	864	0	0	1	864	79983	79120	0	1596
WAX25018.1	Methyltransferase	OP662523.1	temperate	Streptococcus phage YS771, complete genome	65511	MK784777.1	735	87785	100	100	735	0	0	1	735	70083	69349	0	1358
WAX25024.1	APH	OP662523.1	temperate	Streptococcus phage YS771, complete genome	65511	CP071305.1	681	2328375	100	100	681	0	0	1	681	1482061	1481381	0	1258
WAX25012.1	streptogramin vat acetyltransferase(sat)	OP662523.1	temperate	Streptococcus phage YS771, complete genome	65511	CP010064.1	660	2320599	99.848	100	660	1	0	1	660	708593	709252	0	1214
WAX25021.1	SAT	OP662523.1	temperate	Streptococcus phage YS771, complete genome	65511	CP054551.1	366	43095	100	100	366	0	0	1	366	778	1143	0	676
WAX25013.1	Acetyltransferase	OP662523.1	temperate	Streptococcus phage YS771, complete genome	65511	LR738724.1	315	2189829	100	99	311	0	0	5	315	1268236	1267926	2.39e-160	575
QOR60865.1	AAC(6)-Ie-APH(2)-Ia	MT955612.1	temperate	Staphylococcus phage SPbeta-like 2, partial genome	124000	CP054551.1	1440	43095	99.931	100	1440	1	0	1	1440	1144	2583	0	2656
QOR60862.1	thyA	MT955612.1	temperate	Staphylococcus phage SPbeta-like 2, partial genome	124000	CP054441.1	957	42714	100	100	957	0	0	1	957	33378	34334	0	1768
QOR60859.1	APH	MT955612.1	temperate	Staphylococcus phage SPbeta-like 2, partial genome	124000	CP054807.1	675	2629988	99.259	100	675	5	0	1	675	2005679	2006353	0	1229
QOR60861.1	Dfr	MT955612.1	temperate	Staphylococcus phage SPbeta-like 2, partial genome	124000	CP054441.1	486	42714	100	100	486	0	0	1	486	34376	34861	0	898
QOR60866.1	SAT	MT955612.1	temperate	Staphylococcus phage SPbeta-like 2, partial genome	124000	CP054551.1	405	43095	100	100	405	0	0	1	405	739	1143	0	749
WAX25536.1	AAC(6)-Ie-APH(2)-Ia	OP662531.1	temperate	Streptococcus phage YS43, complete genome	57644	CP054551.1	1440	43095	99.931	100	1440	1	0	1	1440	1144	2583	0	2654
WAX25533.1	ANT	OP662531.1	temperate	Streptococcus phage YS43, complete genome	57644	MK784777.1	864	87785	100	100	864	0	0	1	864	79983	79120	0	1596
WAX25531.1	Cfr/ErmB	OP662531.1	temperate	Streptococcus phage YS43, complete genome	57644	CP082197.1	474	2060676	99.789	100	474	1	0	1	474	1146969	1146496	0	870
WAX25535.1	SAT	OP662531.1	temperate	Streptococcus phage YS43, complete genome	57644	CP054551.1	366	43095	100	100	366	0	0	1	366	778	1143	0	676
YP_006383520.1	MBLs	NC_017978.1	temperate	Clostridium phage PhiS63, complete genome	33609	CP076003.1	1902	40156	91.396	100	1906	132	22	1	1902	27173	25296	0	2582
QBP28266.1	MFS	MK448230.1	temperate	Klebsiella phage ST16-OXA48phi5.2, complete genome	47305	CP050822.1	1392	5187296	100	100	1392	0	0	1	1392	1950484	1951875	0	2571
UFJ83241.1	MCR	MZ675741.1	temperate	Acinetobacter phage Ab1656-2, complete genome	50929	CP001921.1	1386	3940614	100	100	1386	0	0	1	1386	1185932	1187317	0	2560
UFJ83242.1	MCR	MZ675741.1	temperate	Acinetobacter phage Ab1656-2, complete genome	50929	CP054302.1	324	4082498	100	100	324	0	0	1	324	3138530	3138853	1.46e-167	599
QSM02987.1	MFS	MW584169.1	temperate	Mycobacterium phage prophiGD05-1, complete genome	60892	CP065287.1	1329	5352395	100	100	1329	0	0	1	1329	2774412	2773084	0	2455
QSM02988.1	pmr phosphoethanolamine transferase	MW584169.1	temperate	Mycobacterium phage prophiGD05-1, complete genome	60892	CP065287.1	678	5352395	100	100	678	0	0	1	678	2772377	2773054	0	1253
AKI27961.1	efflux-ABC	KR093646.1	temperate	Moraxella phage Mcat22, complete genome	40408	CP010902.1	1326	1849375	100	100	1326	0	0	1	1326	801150	802475	0	2449
AKI28225.1	efflux-ABC	KR093651.1	temperate	Moraxella phage Mcat27, complete genome	41487	CP010902.1	1326	1849375	100	100	1326	0	0	1	1326	801150	802475	0	2449
AKI28365.1	efflux-ABC	KR093654.1	temperate	Moraxella phage Mcat30, complete genome	30974	CP010902.1	1326	1849375	100	100	1326	0	0	1	1326	801150	802475	0	2449
AKI28170.1	efflux-ABC	KR093650.1	temperate	Moraxella phage Mcat26, complete genome	37967	CP010902.1	1326	1849375	99.925	100	1326	1	0	1	1326	801150	802475	0	2444
AKI27790.1	efflux-ABC	KR093642.1	temperate	Moraxella phage Mcat18, complete genome	51889	CP010901.1	1320	1839052	100	100	1320	0	0	1	1320	799620	800939	0	2438
AKI28010.1	efflux-ABC	KR093647.1	temperate	Moraxella phage Mcat23, complete genome	34758	CP010902.1	1320	1849375	100	100	1320	0	0	1	1320	801156	802475	0	2438
NP_945090.1	MFS	NC_005284.1	temperate	Bacteriophage phi1026b, complete genome	54865	CP004379.1	1290	4092218	100	100	1290	0	0	1	1290	2250404	2251693	0	2383
NP_945089.1	SBLs	NC_005284.1	temperate	Bacteriophage phi1026b, complete genome	54865	CP004379.1	894	4092218	99.888	100	894	1	0	1	894	2249356	2250249	0	1646
UNI72062.1	MFS	OM892879.1	temperate	Burkholderia phage PhiBP82.1, complete genome	54921	CP004379.1	1290	4092218	100	100	1290	0	0	1	1290	2250404	2251693	0	2383
UNI72063.1	SBLs	OM892879.1	temperate	Burkholderia phage PhiBP82.1, complete genome	54921	CP004379.1	1026	4092218	100	100	1026	0	0	1	1026	2249224	2250249	0	1895
AAR23210.1	MFS	AY453853.1	temperate	Burkholderia phage phi1026b, complete genome	54865	CP004379.1	1290	4092218	100	100	1290	0	0	1	1290	2250404	2251693	0	2383
AAR23209.1	SBLs	AY453853.1	temperate	Burkholderia phage phi1026b, complete genome	54865	CP004379.1	894	4092218	99.888	100	894	1	0	1	894	2249356	2250249	0	1646
QBQ71971.1	MFS	MK422450.1	temperate	Klebsiella phage ST13-OXA48phi12.4, complete genome	59049	CP014123.1	1284	5264538	100	100	1284	0	0	1	1284	2668823	2667540	0	2372
QBQ71974.1	AAC	MK422450.1	temperate	Klebsiella phage ST13-OXA48phi12.4, complete genome	59049	LR025099.1	561	5323688	100	100	561	0	0	1	561	2660329	2659769	0	1037
QBQ71969.1	Stress Response	MK422450.1	temperate	Klebsiella phage ST13-OXA48phi12.4, complete genome	59049	CP054780.1	432	5448829	100	100	432	0	0	1	432	2824844	2824413	0	798
QPB10666.1	efflux-ABC	MW091529.1	temperate	Bacteriophage sp. 103231, partial genome	18183	CP049796.1	1302	2785871	99.155	100	1302	11	0	1	1302	761361	762662	0	2344
AXN57517.1	MFS	MH445380.1	temperate	Escherichia phage P1 isolate transconjugant 2(L-II), complete genome	126505	CP054898.1	1260	146288	100	100	1260	0	0	1	1260	1760	3019	0	2327
AXN57527.1	MPH	MH445380.1	temperate	Escherichia phage P1 isolate transconjugant 2(L-II), complete genome	126505	CP055262.1	1167	136694	100	100	1167	0	0	1	1167	107796	106630	0	2156
AXN57520.1	EstT	MH445380.1	temperate	Escherichia phage P1 isolate transconjugant 2(L-II), complete genome	126505	CP054898.1	1080	146288	100	100	1080	0	0	1	1080	116275	115196	0	1995
AXN57509.1	SBLs	MH445380.1	temperate	Escherichia phage P1 isolate transconjugant 2(L-II), complete genome	126505	CP054237.1	861	131660	100	100	861	0	0	1	861	32229	33089	0	1591
AXN57529.1	SBLs	MH445380.1	temperate	Escherichia phage P1 isolate transconjugant 2(L-II), complete genome	126505	CP055250.1	861	53573	100	100	861	0	0	1	861	37502	38362	0	1591
AXN57514.1	dihydropteroate synthase	MH445380.1	temperate	Escherichia phage P1 isolate transconjugant 2(L-II), complete genome	126505	CP054898.1	792	146288	100	100	792	0	0	1	792	6376	5585	0	1463
AXN57516.1	ANT	MH445380.1	temperate	Escherichia phage P1 isolate transconjugant 2(L-II), complete genome	126505	CP054898.1	792	146288	100	100	792	0	0	1	792	3112	3903	0	1463
AXN57518.1	ANT	MH445380.1	temperate	Escherichia phage P1 isolate transconjugant 2(L-II), complete genome	126505	CP054898.1	780	146288	100	100	780	0	0	1	780	114422	113643	0	1441
AXN57507.1	APH	MH445380.1	temperate	Escherichia phage P1 isolate transconjugant 2(L-II), complete genome	126505	CP054237.1	705	131660	100	100	705	0	0	1	705	31644	30940	0	1303
AXN57511.1	APH	MH445380.1	temperate	Escherichia phage P1 isolate transconjugant 2(L-II), complete genome	126505	CP054237.1	705	131660	100	100	705	0	0	1	705	31644	30940	0	1303
AXN57528.1	APH	MH445380.1	temperate	Escherichia phage P1 isolate transconjugant 2(L-II), complete genome	126505	CP054237.1	705	131660	100	100	705	0	0	1	705	31644	30940	0	1303
AXN57512.1	MFS	MH445380.1	temperate	Escherichia phage P1 isolate transconjugant 2(L-II), complete genome	126505	CP054898.1	180	146288	100	100	180	0	0	1	180	8316	8137	8.28e-88	333
AXN57524.1	Dfr	MH445380.1	temperate	Escherichia phage P1 isolate transconjugant 2(L-II), complete genome	126505	CP054747.1	150	87095	100	100	150	0	0	1	150	48312	48461	3.16e-71	278
AKI28119.1	efflux-ABC	KR093649.1	temperate	Moraxella phage Mcat25, complete genome	41268	CP010902.1	1326	1849375	98.341	100	1326	22	0	1	1326	801150	802475	0	2327
AKI28364.1	efflux-ABC	KR093653.1	temperate	Moraxella phage Mcat29, complete genome	34549	CP010902.1	1326	1849375	98.341	100	1326	22	0	1	1326	801150	802475	0	2327
AKI28501.1	efflux-ABC	KR093656.1	temperate	Moraxella phage Mcat32, complete genome	30958	CP010902.1	1326	1849375	98.341	100	1326	22	0	1	1326	801150	802475	0	2327
ANM47362.1	Aminotransferase	KX077889.1	temperate	Streptococcus phage phiZJ20091101-1, complete genome	33253	CP024126.1	1260	2247350	100	100	1260	0	0	1	1260	466208	464949	0	2327
ANM47355.1	MBLs	KX077889.1	temperate	Streptococcus phage phiZJ20091101-1, complete genome	33253	LR738723.1	639	2292626	100	100	639	0	0	1	639	1443368	1444006	0	1181
WXB47700.1	MFS	OR683408.1	temperate	Pseudomonas phage Ostro, complete genome	48846	CP050329.1	1110	6298009	100	100	1110	0	0	1	1110	872185	873294	0	2050
AKI28311.1	efflux-ABC	KR093652.1	temperate	Moraxella phage Mcat28, complete genome	54840	CP010902.1	1320	1849375	98.333	100	1320	22	0	1	1320	801156	802475	0	2316
URC09138.1	MFS	ON470589.1	temperate	Escherichia phage vB_EcoP-611R6, complete genome	45921	CP054828.1	1248	5386154	100	100	1248	0	0	1	1248	2233977	2235224	0	2305
URC09293.1	MFS	ON470594.1	temperate	Escherichia phage vB_EcoP-683R2, complete genome	43142	CP054828.1	1248	5386154	100	100	1248	0	0	1	1248	2233977	2235224	0	2305
URC09969.1	MFS	ON470608.1	temperate	Escherichia phage vB_EcoS-733R5, complete genome	46651	CP055292.1	1248	4762774	100	100	1248	0	0	1	1248	3440442	3441689	0	2305
URC10537.1	MFS	ON470622.1	temperate	Escherichia phage vB_EcoS-716R3, partial genome	46650	CP055292.1	1248	4762774	100	100	1248	0	0	1	1248	3440442	3441689	0	2305
AGF88068.1	MFS	KC139516.1	temperate	Salmonella phage FSL SP-016, partial genome	46698	CP014659.2	1203	4945392	100	100	1203	0	0	1	1203	3008199	3009401	0	2222
YP_009211123.1	efflux-ABC	NC_028936.1	temperate	Mycobacterium phage Enkosi, complete genome	59052	CP040019.1	1371	2848891	95.643	100	1377	54	1	1	1371	2360241	2358865	0	2206
WOZ56012.1	MFS	OR545056.1	temperate	Yersinia phage vB_YpM_115, complete genome	33699	CP076706.1	1194	4863942	100	100	1194	0	0	1	1194	943951	942758	0	2206
WOZ56010.1	RND	OR545056.1	temperate	Yersinia phage vB_YpM_115, complete genome	33699	CP076706.1	888	4863942	100	100	888	0	0	1	888	945433	946320	0	1640
WOZ56058.1	MFS	OR545057.1	temperate	Yersinia phage vB_YpM_117, complete genome	33354	CP076706.1	1194	4863942	100	100	1194	0	0	1	1194	943951	942758	0	2206
WOZ56056.1	RND	OR545057.1	temperate	Yersinia phage vB_YpM_117, complete genome	33354	CP076706.1	888	4863942	100	100	888	0	0	1	888	945433	946320	0	1640
UXE03198.1	efflux-ABC	OP297530.1	temperate	Mycobacterium phage Nikao, complete genome	59052	CP040019.1	1371	2848891	95.57	100	1377	55	1	1	1371	2360241	2358865	0	2200
AGF87599.1	vanH	KC348603.1	temperate	Streptococcus phage phiD12, complete genome	49973	CP017142.1	1182	2131882	100	100	1182	0	0	1	1182	1201477	1200296	0	2183
AGF87600.1	Acetyltransferase	KC348603.1	temperate	Streptococcus phage phiD12, complete genome	49973	CP017142.1	558	2131882	100	100	558	0	0	1	558	1202408	1201851	0	1031
ACI43175.1	SBLs	FJ188381.1	temperate	Stx2-converting phage 1717, complete genome	62147	CP039837.1	1173	5431628	100	100	1173	0	0	1	1173	2075316	2076488	0	2167
YP_002274288.1	SBLs	NC_011357.1	temperate	Stx2-converting phage 1717, complete prophage genome	62147	CP039837.1	1173	5431628	100	100	1173	0	0	1	1173	2075316	2076488	0	2167
XBS47478.1	SBLs	PP858851.1	temperate	Bacillus phage PHBA67-J, complete genome	42152	CP012483.1	1170	5370032	100	100	1170	0	0	1	1170	2941854	2940685	0	2161
AKI27436.1	efflux-ABC	KR093633.1	temperate	Moraxella phage Mcat9, complete genome	36406	CP010902.1	1326	1849375	96.003	100	1326	53	0	1	1326	801150	802475	0	2156
QBQ71816.1	Cfr/ErmB	MK416010.1	temperate	Klebsiella phage ST11-OXA245phi3.2, complete genome	60118	CP052309.1	1167	5458571	100	100	1167	0	0	1	1167	1472224	1473390	0	2156
YP_009003405.1	Cfr/ErmB	NC_023503.1	temperate	Streptococcus phage 20617 complete prophage genome	48800	CP038020.1	1164	2102268	100	100	1164	0	0	1	1164	1134312	1135475	0	2150
ATN94246.1	Aminotransferase	MF374379.1	temperate	Escherichia phage DN1, complete genome	41559	CP053597.1	1155	4478959	100	100	1155	0	0	1	1155	3641781	3640627	0	2134
URC09758.1	Aminotransferase	ON470605.1	temperate	Escherichia phage vB_EcoP-720R6, partial genome	46068	CP054317.1	1155	5191256	100	100	1155	0	0	1	1155	4209494	4208340	0	2134
URC09538.1	MFS	ON470599.1	temperate	Escherichia phage vB_EcoM-569R5, partial genome	33684	CP054232.1	1149	4996527	100	100	1149	0	0	1	1149	4561846	4562994	0	2122
URE76734.1	MFS	ON470623.1	temperate	Escherichia phage vB_EcoM-705R2, partial genome	33671	CP054232.1	1149	4996527	100	100	1149	0	0	1	1149	4561846	4562994	0	2122
VUD36938.1	Omp	LR595866.1	temperate	Escherichia virus Lambda_2G7b genome assembly, chromosome: 1	47142	LR217818.1	1143	5102517	100	100	1143	0	0	1	1143	1666874	1665732	0	2111
VUF54123.1	Omp	LR597636.1	temperate	Escherichia phage Lambda_ev207 genome assembly, chromosome: 1	46685	CP054230.1	1143	5129852	100	100	1143	0	0	1	1143	3048028	3049170	0	2111
VUF53483.1	MFS	LR597636.1	temperate	Escherichia phage Lambda_ev207 genome assembly, chromosome: 1	46685	CP054236.1	825	5147412	100	100	825	0	0	1	825	3124527	3125351	0	1524
VUF54085.1	Omp	LR597643.1	temperate	Escherichia phage Lambda_ev017 genome assembly, chromosome: 1	50126	CP054236.1	1143	5147412	100	100	1143	0	0	1	1143	3152621	3153763	0	2111
VUF53474.1	MFS	LR597643.1	temperate	Escherichia phage Lambda_ev017 genome assembly, chromosome: 1	50126	CP054236.1	828	5147412	100	100	828	0	0	1	828	3124524	3125351	0	1530
UOX38137.1	Omp	ON032529.1	temperate	Salmonella phage SPF_0923, complete genome	35456	CP055256.1	1134	5146159	100	100	1134	0	0	1	1134	2777821	2778954	0	2095
UOX38133.1	MFS	ON032529.1	temperate	Salmonella phage SPF_0923, complete genome	35456	CP010236.1	828	4838808	100	100	828	0	0	1	828	1287799	1286972	0	1530
UOX38136.1	Stress Response	ON032529.1	temperate	Salmonella phage SPF_0923, complete genome	35456	CP055292.1	435	4762774	100	100	435	0	0	1	435	4484481	4484915	0	804
YP_009914497.1	Omp	NC_050152.1	temperate	Enterobacteria phage P7, complete genome	101660	CP083587.1	1116	94565	100	100	1116	0	0	1	1116	55057	56172	0	2061
YP_009914485.1	SBLs	NC_050152.1	temperate	Enterobacteria phage P7, complete genome	101660	CP054237.1	861	131660	100	100	861	0	0	1	861	32229	33089	0	1591
UOL50971.1	Omp	ON018986.2	temperate	Escherichia phage JL22, complete genome	99605	CP052881.1	1113	93854	100	100	1113	0	0	1	1113	39752	40864	0	2056
UOL51015.1	SBLs	ON018986.2	temperate	Escherichia phage JL22, complete genome	99605	CP055257.1	876	64941	100	100	876	0	0	1	876	8746	7871	0	1618
WNL49355.1	Omp	OR339795.1	temperate	Escherichia phage phi456, complete genome	89240	CP052881.1	1113	93854	100	100	1113	0	0	1	1113	39752	40864	0	2056
WNL49402.1	RND	OR339795.1	temperate	Escherichia phage phi456, complete genome	89240	CP055256.1	735	5146159	100	100	735	0	0	1	735	3292500	3291766	0	1358
QBP27510.1	thyA	MK422451.1	temperate	Klebsiella phage ST13-OXA48phi12.3, complete genome	84199	CP052311.1	1104	142315	100	100	1104	0	0	1	1104	89110	90213	0	2039
QBP27470.1	protection_ABC_F	MK422451.1	temperate	Klebsiella phage ST13-OXA48phi12.3, complete genome	84199	CP040026.1	642	109938	100	100	642	0	0	1	642	88798	88157	0	1186
QBP27508.1	Dfr	MK422451.1	temperate	Klebsiella phage ST13-OXA48phi12.3, complete genome	84199	CP052311.1	477	142315	100	100	477	0	0	1	477	90625	91101	0	881
CAH1234491.1	thyA	OV696614.1	temperate	Escherichia phage Cyrano genome assembly, segment: complete_genome	108379	CP043541.1	1104	5572079	100	100	1104	0	0	1	1104	4068727	4067624	0	2039
CAH1234589.1	protection_ABC_F	OV696614.1	temperate	Escherichia phage Cyrano genome assembly, segment: complete_genome	108379	CU638872.1	666	108379	100	100	666	0	0	1	666	63609	62944	0	1230
CAH1234495.1	Dfr	OV696614.1	temperate	Escherichia phage Cyrano genome assembly, segment: complete_genome	108379	CP048306.1	477	110182	100	100	477	0	0	1	477	98148	97672	0	881
UAV85968.1	thyA	MZ779062.1	temperate	Klebsiella phage pJN2-26, complete genome	109952	CP036373.1	1104	108291	99.638	100	1104	4	0	1	1104	14282	15385	0	2017
UAV86010.1	protection_ABC_F	MZ779062.1	temperate	Klebsiella phage pJN2-26, complete genome	109952	CP046941.1	642	150240	99.844	100	642	1	0	1	642	70151	69510	0	1181
UAV85970.1	Dfr	MZ779062.1	temperate	Klebsiella phage pJN2-26, complete genome	109952	CP046941.1	477	150240	99.371	100	477	3	0	1	477	137656	137180	0	865
VUD36602.1	Omp	LR595861.1	temperate	Escherichia virus Lambda_4C10 genome assembly, chromosome: 1	49207	AP022351.1	1083	4812157	100	100	1083	0	0	1	1083	2048704	2047622	0	2001
VUD36568.1	MFS	LR595861.1	temperate	Escherichia virus Lambda_4C10 genome assembly, chromosome: 1	49207	CP051706.1	828	4753517	100	100	828	0	0	1	828	2708936	2709763	0	1530
VUD36593.1	efflux-SMR	LR595861.1	temperate	Escherichia virus Lambda_4C10 genome assembly, chromosome: 1	49207	CP053245.1	333	4675501	100	100	333	0	0	1	333	3834566	3834898	1.5e-172	616
VUD36804.1	Omp	LR595864.1	temperate	Escherichia virus Lambda_4A7 genome assembly, chromosome: 1	49168	AP022351.1	1083	4812157	100	100	1083	0	0	1	1083	2048704	2047622	0	2001
VUD36739.1	MFS	LR595864.1	temperate	Escherichia virus Lambda_4A7 genome assembly, chromosome: 1	49168	CP051706.1	828	4753517	100	100	828	0	0	1	828	2708936	2709763	0	1530
VUD36790.1	efflux-SMR	LR595864.1	temperate	Escherichia virus Lambda_4A7 genome assembly, chromosome: 1	49168	CP053245.1	333	4675501	100	100	333	0	0	1	333	3834566	3834898	1.5e-172	616
VUF54207.1	Omp	LR597635.1	temperate	Escherichia phage Lambda_ev099 genome assembly, chromosome: 1	47224	CP055259.1	1083	4799791	100	100	1083	0	0	1	1083	3180845	3181927	0	2001
VUF53624.1	RND	LR597635.1	temperate	Escherichia phage Lambda_ev099 genome assembly, chromosome: 1	47224	CP025840.1	744	5138709	100	100	744	0	0	1	744	125446	124703	0	1375
CAH1234920.1	Omp	OV696612.1	temperate	Escherichia phage Perceval genome assembly, complete genome: monopartite	50143	CP054214.1	1083	5025664	100	100	1083	0	0	1	1083	1955937	1954855	0	2001
CAH1234835.1	MFS	OV696612.1	temperate	Escherichia phage Perceval genome assembly, complete genome: monopartite	50143	CP053245.1	828	4675501	100	100	828	0	0	1	828	3870985	3870158	0	1530
CAH1234902.1	efflux-SMR	OV696612.1	temperate	Escherichia phage Perceval genome assembly, complete genome: monopartite	50143	CP053245.1	333	4675501	100	100	333	0	0	1	333	3834566	3834898	1.5e-172	616
ULG00785.1	Omp	OM475427.1	temperate	Escherichia phage D2, partial genome	49197	AP022351.1	1083	4812157	100	100	1083	0	0	1	1083	2048704	2047622	0	2001
ULG00750.1	MFS	OM475427.1	temperate	Escherichia phage D2, partial genome	49197	CP051706.1	828	4753517	100	100	828	0	0	1	828	2708936	2709763	0	1530
ULG00855.1	Omp	OM475428.1	temperate	Escherichia phage 1W, partial genome	49662	AP022351.1	1083	4812157	100	100	1083	0	0	1	1083	2048704	2047622	0	2001
ULG00821.1	MFS	OM475428.1	temperate	Escherichia phage 1W, partial genome	49662	CP051706.1	825	4753517	100	100	825	0	0	1	825	2708939	2709763	0	1524
ULG00846.1	efflux-SMR	OM475428.1	temperate	Escherichia phage 1W, partial genome	49662	CP053245.1	333	4675501	100	100	333	0	0	1	333	3834566	3834898	1.5e-172	616
YP_006906713.1	thyA	NC_018843.1	temperate	Salmonella phage SSU5, complete genome	103299	CP044300.1	1104	116995	99.366	100	1104	7	0	1	1104	4397	5500	0	2001
YP_006906759.1	protection_ABC_F	NC_018843.1	temperate	Salmonella phage SSU5, complete genome	103299	CP044300.1	639	116995	99.374	100	639	4	0	1	639	29215	29853	0	1158
YP_006906715.1	Dfr	NC_018843.1	temperate	Salmonella phage SSU5, complete genome	103299	CP033346.1	477	109917	99.161	100	477	4	0	1	477	1862	1386	0	859
ADN68410.1	IreK	HM208303.1	temperate	Stx2 converting phage vB_EcoP_24B, complete genome	57677	CP050498.1	1047	5622341	100	100	1047	0	0	1	1047	1411168	1412214	0	1934
ADN68432.1	CAT	HM208303.1	temperate	Stx2 converting phage vB_EcoP_24B, complete genome	57677	CP055256.1	660	5146159	100	100	660	0	0	1	660	138565	139224	0	1219
ANJ65679.1	IreK	KU238068.1	temperate	Stx converting phage vB_EcoS_P32, complete genome	62535	CP050498.1	1047	5622341	100	100	1047	0	0	1	1047	1411168	1412214	0	1934
ANJ65700.1	CAT	KU238068.1	temperate	Stx converting phage vB_EcoS_P32, complete genome	62535	CP055256.1	660	5146159	99.848	100	660	1	0	1	660	138565	139224	0	1214
ANJ65768.1	IreK	KU238069.1	temperate	Stx converting phage vB_EcoS_P22, complete genome	62331	CP050498.1	1047	5622341	100	100	1047	0	0	1	1047	1411168	1412214	0	1934
ANJ65788.1	CAT	KU238069.1	temperate	Stx converting phage vB_EcoS_P22, complete genome	62331	CP055256.1	660	5146159	99.848	100	660	1	0	1	660	138565	139224	0	1214
YP_009908448.1	IreK	NC_049925.1	temperate	Stx converting phage vB_EcoS_P27, complete genome	61580	CP050498.1	1047	5622341	100	100	1047	0	0	1	1047	1411168	1412214	0	1934
YP_009908474.1	CAT	NC_049925.1	temperate	Stx converting phage vB_EcoS_P27, complete genome	61580	CP055256.1	660	5146159	99.848	100	660	1	0	1	660	138565	139224	0	1214
AAD25427.1	IreK	AF125520.1	temperate	Bacteriophage 933W, complete genome	61670	CP050498.1	1047	5622341	100	100	1047	0	0	1	1047	1411168	1412214	0	1934
BAB87963.1	IreK	AP004402.1	temperate	Stx2 converting phage I DNA, complete genome	61765	CP050498.1	1047	5622341	100	100	1047	0	0	1	1047	1411168	1412214	0	1934
BAF34092.1	IreK	AB255436.1	temperate	Stx2-converting phage 86 DNA, complete genome	60238	CP050498.1	1047	5622341	100	100	1047	0	0	1	1047	1411168	1412214	0	1934
YP_794107.1	IreK	NC_008464.1	temperate	Stx2-converting phage 86, complete genome	60238	CP050498.1	1047	5622341	100	100	1047	0	0	1	1047	1411168	1412214	0	1934
AEW24512.1	IreK	JQ011316.1	temperate	Escherichia phage TL-2011a, partial genome	24084	CP050498.1	1047	5622341	100	100	1047	0	0	1	1047	1411168	1412214	0	1934
BAT31824.1	IreK	AP012529.1	temperate	Stx2-converting phage Stx2a_F403 proviral DNA, complete genome	63369	CP050498.1	1047	5622341	100	100	1047	0	0	1	1047	1411168	1412214	0	1934
BAT31997.1	IreK	AP012531.1	temperate	Stx2-converting phage Stx2a_F422 proviral DNA, complete genome	63253	CP050498.1	1047	5622341	100	100	1047	0	0	1	1047	1411168	1412214	0	1934
BAT32174.1	IreK	AP012533.1	temperate	Stx2-converting phage Stx2a_F723 proviral DNA, complete genome	62274	CP050498.1	1047	5622341	100	100	1047	0	0	1	1047	1411168	1412214	0	1934
QIW91770.1	IreK	MT225101.1	temperate	Escherichia phage Lys19259Vzw, complete genome	61072	CP050498.1	1047	5622341	100	100	1047	0	0	1	1047	1411168	1412214	0	1934
YP_009908126.1	IreK	NC_049921.1	temperate	Stx1 converting phage AU6Stx1, complete genome	57123	CP050498.1	1047	5622341	100	100	1047	0	0	1	1047	1411168	1412214	0	1934
YP_009908369.1	IreK	NC_049924.1	temperate	Stx2-converting phage Stx2a_F451 proviral DNA, complete genome	64900	CP050498.1	1047	5622341	100	100	1047	0	0	1	1047	1411168	1412214	0	1934
YP_009909132.1	IreK	NC_049942.1	temperate	Escherichia phage JLK-2012, complete sequence	57198	CP050498.1	1047	5622341	100	100	1047	0	0	1	1047	1411168	1412214	0	1934
NP_049482.1	IreK	NC_000924.1	temperate	Enterobacteria phage 933W, complete genome	61670	CP050498.1	1047	5622341	100	100	1047	0	0	1	1047	1411168	1412214	0	1934
YP_001648914.1	IreK	NC_010237.1	temperate	Enterobacteria phage Min27, complete genome	63395	CP050498.1	1047	5622341	99.809	100	1047	2	0	1	1047	1411168	1412214	0	1923
VUF54131.1	Omp	LR597639.1	temperate	Escherichia phage Lambda_ev243 genome assembly, chromosome: 1	45560	CP044305.1	1035	4682770	100	100	1035	0	0	1	1035	93857	92823	0	1912
QPB10645.1	SBLs	MW091528.1	temperate	Bacteriophage sp. 438212, partial genome	31712	CP021995.1	1074	3385620	98.79	100	1074	13	0	1	1074	1328728	1327655	0	1912
ULG00971.1	Omp	OM475430.1	temperate	Escherichia phage 3W, partial genome	49277	AP022351.1	1029	4812157	100	100	1029	0	0	1	1029	2048650	2047622	0	1901
ULG00937.1	MFS	OM475430.1	temperate	Escherichia phage 3W, partial genome	49277	CP051706.1	828	4753517	100	100	828	0	0	1	828	2708936	2709763	0	1530
ULG00961.1	efflux-SMR	OM475430.1	temperate	Escherichia phage 3W, partial genome	49277	CP053245.1	333	4675501	100	100	333	0	0	1	333	3834566	3834898	1.5e-172	616
AAZ95944.1	vanT	DQ126339.2	temperate	Enterobacteria phage phiV10, complete genome	39104	CP038494.1	1017	5335866	100	100	1017	0	0	1	1017	3926886	3927902	0	1879
AKE46406.1	vanT	KP869107.1	temperate	Escherichia coli O157 typing phage 9, partial genome	43991	CP038494.1	1017	5335866	100	100	1017	0	0	1	1017	3926886	3927902	0	1879
AKE46457.1	vanT	KP869108.1	temperate	Escherichia coli O157 typing phage 10, complete genome	39234	CP038494.1	1017	5335866	100	100	1017	0	0	1	1017	3926886	3927902	0	1879
YP_512280.1	vanT	NC_007804.2	temperate	Escherichia phage phiV10, complete genome	39104	CP038494.1	1017	5335866	100	100	1017	0	0	1	1017	3926886	3927902	0	1879
QBP28525.1	efflux-ABC	MK448234.1	temperate	Klebsiella phage ST11-VIM1phi8.2, complete genome	48230	CP054780.1	993	5448829	100	100	993	0	0	1	993	3135362	3136354	0	1834
QBP28526.1	efflux-ABC	MK448234.1	temperate	Klebsiella phage ST11-VIM1phi8.2, complete genome	48230	CP054780.1	810	5448829	100	100	810	0	0	1	810	3136356	3137165	0	1496
QBP28590.1	efflux-ABC	MK448237.1	temperate	Klebsiella phage ST974-OXA48phi18.2, complete genome	51967	CP052265.1	993	5278060	100	100	993	0	0	1	993	2992316	2993308	0	1834
QBP28589.1	efflux-ABC	MK448237.1	temperate	Klebsiella phage ST974-OXA48phi18.2, complete genome	51967	CP052265.1	810	5278060	100	100	810	0	0	1	810	2993310	2994119	0	1496
QBQ71655.1	efflux-ABC	MK416013.1	temperate	Klebsiella phage ST16-OXA48phi5.1, complete genome	57025	CP052503.1	993	5308267	100	100	993	0	0	1	993	3017751	3018743	0	1834
QBQ71654.1	efflux-ABC	MK416013.1	temperate	Klebsiella phage ST16-OXA48phi5.1, complete genome	57025	CP052503.1	810	5308267	100	100	810	0	0	1	810	3018745	3019554	0	1496
QBP07669.1	efflux-ABC	MK416022.1	temperate	Klebsiella phage ST846-OXA48phi9.2, complete genome	57402	CP040861.1	993	5441077	100	100	993	0	0	1	993	630467	631459	0	1834
QBP07668.1	efflux-ABC	MK416022.1	temperate	Klebsiella phage ST846-OXA48phi9.2, complete genome	57402	CP070586.1	810	5313559	100	100	810	0	0	1	810	3095026	3095835	0	1496
WDS50869.1	pmr phosphoethanolamine transferase	ON809756.1	temperate	Salmonella phage Salfasec13b, complete genome	40455	CP051269.1	978	4819669	100	100	978	0	0	1	978	1547567	1546590	0	1807
WDS50892.1	quinolone resistance protein (qnr)	ON809756.1	temperate	Salmonella phage Salfasec13b, complete genome	40455	CP022070.2	864	4884508	100	100	864	0	0	1	864	129729	130592	0	1596
AAL15476.1	pmr phosphoethanolamine transferase	AY052766.1	temperate	Salmonella phage ST64T, complete genome	40679	CP051269.1	978	4819669	100	100	978	0	0	1	978	1547567	1546590	0	1807
NP_720276.1	pmr phosphoethanolamine transferase	NC_004348.1	temperate	Enterobacteria phage ST64T, complete genome	40679	CP051269.1	978	4819669	100	100	978	0	0	1	978	1547567	1546590	0	1807
AAY46454.1	pmr phosphoethanolamine transferase	DQ003260.1	temperate	Salmonella phage SE1Spa, complete genome	41941	CP051269.1	978	4819669	100	100	978	0	0	1	978	1547567	1546590	0	1807
YP_002455838.1	pmr phosphoethanolamine transferase	NC_011802.1	temperate	Salmonella enterica bacteriophage SE1, complete genome	41941	CP051269.1	978	4819669	100	100	978	0	0	1	978	1547567	1546590	0	1807
ADM32334.1	pmr phosphoethanolamine transferase	GQ422451.1	temperate	Enterobacteria phage Phi75, partial genome	41136	CP049310.1	978	4821913	100	100	978	0	0	1	978	3606454	3607431	0	1807
YP_004123761.1	pmr phosphoethanolamine transferase	NC_014900.1	temperate	Salmonella phage ST160, complete genome	40986	CP051269.1	978	4819669	100	100	978	0	0	1	978	1547567	1546590	0	1807
YP_009279825.1	pmr phosphoethanolamine transferase	NC_031019.1	temperate	Enterobacteria phage UAB_Phi20, complete genome	41809	CP049310.1	978	4821913	100	100	978	0	0	1	978	3606454	3607431	0	1807
YP_009005205.1	pmr phosphoethanolamine transferase	NC_023559.1	temperate	Oenococcus phage phi9805, complete genome	46145	CP084701.1	951	1870168	100	100	951	0	0	1	951	654598	655548	0	1757
XHH73517.1	LpxA	PQ159897.1	temperate	Helicobacter phage Pt11423_1, complete genome	25182	CP051498.1	1011	1654099	97.923	100	1011	21	0	1	1011	195430	196440	0	1751
XHH73339.1	LpxA	PQ159895.1	temperate	Helicobacter phage Pt11061_1, complete genome	45358	CP032031.1	1011	1634738	97.824	100	1011	22	0	1	1011	114927	115937	0	1746
XHH73354.1	cls	PQ159895.1	temperate	Helicobacter phage Pt11061_1, complete genome	45358	CP032039.1	639	1645512	98.571	99	630	9	0	10	639	1629068	1629697	0	1114
QBQ71638.1	Idt	MK416017.1	temperate	Klebsiella phage ST101-KPC2phi6.3, complete genome	43942	CP052192.1	942	5509534	100	100	942	0	0	1	942	1944590	1945531	0	1740
QBQ71636.1	RND	MK416017.1	temperate	Klebsiella phage ST101-KPC2phi6.3, complete genome	43942	CP052192.1	921	5509534	100	100	921	0	0	1	921	1946830	1945910	0	1701
YP_009005262.1	pmr phosphoethanolamine transferase	NC_023560.1	temperate	Oenococcus phage phiS13, complete genome	43454	CP038451.1	951	1852479	99.474	100	951	5	0	1	951	1503532	1502582	0	1729
YP_009006598.1	pmr phosphoethanolamine transferase	NC_023571.1	temperate	Oenococcus phage phiS11, complete genome	46243	CP038451.1	951	1852479	99.474	100	951	5	0	1	951	1503532	1502582	0	1729
AAF75000.1	pmr phosphoethanolamine transferase	AF217253.1	temperate	Bacteriophage P22 complete genome	41724	CP049310.1	933	4821913	100	100	933	0	0	1	933	3606499	3607431	0	1724
NP_059582.1	pmr phosphoethanolamine transferase	NC_002371.2	temperate	Salmonella phage P22, complete genome	41724	CP049310.1	933	4821913	100	100	933	0	0	1	933	3606499	3607431	0	1724
AAM81385.1	pmr phosphoethanolamine transferase	AF527608.1	temperate	Bacteriophage P22-pbi, complete sequence	41724	CP049310.1	933	4821913	100	100	933	0	0	1	933	3606499	3607431	0	1724
DAA00983.1	pmr phosphoethanolamine transferase	BK000583.1	temperate	TPA_inf: Salmonella phage P22, complete genome	41724	CP049310.1	933	4821913	100	100	933	0	0	1	933	3606499	3607431	0	1724
BAF80736.1	pmr phosphoethanolamine transferase	AB362338.2	temperate	Enterobacteria phage P22 DNA, complete sequence, strain: MSU	41660	CP051269.1	933	4819669	100	100	933	0	0	1	933	1547522	1546590	0	1724
BAG12619.1	pmr phosphoethanolamine transferase	AB426868.1	temperate	Enterobacteria phage P22 DNA, complete genome, strain: ATCC 19585-B1	41660	CP051269.1	933	4819669	100	100	933	0	0	1	933	1547522	1546590	0	1724
YP_006383841.1	pmr phosphoethanolamine transferase	NC_017985.1	temperate	Salmonella phage SPN9CC, complete genome	40128	CP036174.1	933	4981102	100	100	933	0	0	1	933	408151	407219	0	1724
ANM45128.1	pmr phosphoethanolamine transferase	KU927491.1	temperate	Salmonella phage 146851_sal5, complete genome	42850	CP049310.1	933	4821913	100	100	933	0	0	1	933	3606499	3607431	0	1724
ANM45214.1	pmr phosphoethanolamine transferase	KU927492.1	temperate	Salmonella phage 146851_sal4, complete genome	42154	CP049310.1	933	4821913	100	100	933	0	0	1	933	3606499	3607431	0	1724
ANM45328.1	pmr phosphoethanolamine transferase	KU927494.1	temperate	Salmonella phage 103203_sal5, complete genome	40443	CP049310.1	933	4821913	100	100	933	0	0	1	933	3606499	3607431	0	1724
ANM45366.1	pmr phosphoethanolamine transferase	KU927495.1	temperate	Salmonella phage 103203_sal4, complete genome	42428	CP049310.1	933	4821913	100	100	933	0	0	1	933	3606499	3607431	0	1724
ANM45430.1	pmr phosphoethanolamine transferase	KU927496.1	temperate	Salmonella phage 101962B_sal5, complete genome	42126	CP049310.1	933	4821913	100	100	933	0	0	1	933	3606499	3607431	0	1724
ANM45685.1	pmr phosphoethanolamine transferase	KU927498.1	temperate	Salmonella phage 64795_sal4, complete genome	42134	CP049310.1	933	4821913	100	100	933	0	0	1	933	3606499	3607431	0	1724
YP_009274645.1	pmr phosphoethanolamine transferase	NC_030919.1	temperate	Salmonella phage 118970_sal4, complete genome	42418	CP049310.1	933	4821913	100	100	933	0	0	1	933	3606499	3607431	0	1724
YP_009325293.1	pmr phosphoethanolamine transferase	NC_031946.1	temperate	Salmonella Phage 103203_sal5, complete genome	40443	CP049310.1	933	4821913	100	100	933	0	0	1	933	3606499	3607431	0	1724
ASJ79015.1	pmr phosphoethanolamine transferase	MF188997.1	temperate	Salmonella phage vB_SalP_PM43, complete genome	40574	CP051269.1	933	4819669	100	100	933	0	0	1	933	1547522	1546590	0	1724
AXC42613.1	pmr phosphoethanolamine transferase	MH370387.1	temperate	Salmonella phage S149, complete genome	41391	CP051269.1	933	4819669	100	100	933	0	0	1	933	1547522	1546590	0	1724
QDH45180.1	pmr phosphoethanolamine transferase	MK770414.1	temperate	Salmonella phage SE16, complete genome	45914	CP049310.1	933	4821913	100	100	933	0	0	1	933	3606499	3607431	0	1724
QDH45249.1	pmr phosphoethanolamine transferase	MK770414.1	temperate	Salmonella phage SE16, complete genome	45914	CP049310.1	933	4821913	100	100	933	0	0	1	933	3606499	3607431	0	1724
QDH45317.1	pmr phosphoethanolamine transferase	MK770415.1	temperate	Salmonella phage SF11, complete genome	42016	CP049310.1	933	4821913	100	100	933	0	0	1	933	3606499	3607431	0	1724
QEI23002.1	pmr phosphoethanolamine transferase	MK972685.1	temperate	Salmonella phage SE10, complete genome	42000	CP049310.1	933	4821913	100	100	933	0	0	1	933	3606499	3607431	0	1724
QEI23068.1	pmr phosphoethanolamine transferase	MK972686.1	temperate	Salmonella phage SF3, complete genome	42016	CP049310.1	933	4821913	100	100	933	0	0	1	933	3606499	3607431	0	1724
QEI23127.1	pmr phosphoethanolamine transferase	MK972687.1	temperate	Salmonella phage SE1 (in:P22virus), complete genome	42001	CP049310.1	933	4821913	100	100	933	0	0	1	933	3606499	3607431	0	1724
QEI23576.1	pmr phosphoethanolamine transferase	MK972692.1	temperate	Salmonella phage SE21, complete genome	42916	CP049310.1	933	4821913	100	100	933	0	0	1	933	3606499	3607431	0	1724
QEI23689.1	pmr phosphoethanolamine transferase	MK972693.1	temperate	Salmonella phage SI23, complete genome	42016	CP049310.1	933	4821913	100	100	933	0	0	1	933	3606499	3607431	0	1724
QEI23714.1	pmr phosphoethanolamine transferase	MK972694.1	temperate	Salmonella phage SE22, complete genome	42143	CP049310.1	933	4821913	100	100	933	0	0	1	933	3606499	3607431	0	1724
QOI68471.1	pmr phosphoethanolamine transferase	MT932212.1	temperate	Salmonella phage VSe13, complete genome	39265	CP049310.1	933	4821913	100	100	933	0	0	1	933	3606499	3607431	0	1724
QOV05952.1	pmr phosphoethanolamine transferase	MW013502.1	temperate	Salmonella phage L cI-40 13-am43, complete genome	40663	CP051269.1	933	4819669	100	100	933	0	0	1	933	1547522	1546590	0	1724
QOV06023.1	pmr phosphoethanolamine transferase	MW013503.1	temperate	Salmonella phage L cII-101, complete genome	40664	CP051269.1	933	4819669	100	100	933	0	0	1	933	1547522	1546590	0	1724
QQO89493.1	pmr phosphoethanolamine transferase	MW355480.1	temperate	Salmonella phage vB_SenP_ER25, complete genome	41727	CP049310.1	933	4821913	100	100	933	0	0	1	933	3606499	3607431	0	1724
QTZ83115.1	pmr phosphoethanolamine transferase	MW722521.1	temperate	Salmonella phage S9-5, complete genome	39167	CP053402.1	933	4761338	100	100	933	0	0	1	933	679968	680900	0	1724
QXH32938.1	pmr phosphoethanolamine transferase	MW790496.1	temperate	Salmonella phage vB_SalP_ABTNLsp11242, complete genome	40644	CP053402.1	933	4761338	100	100	933	0	0	1	933	679968	680900	0	1724
UXQ90495.1	pmr phosphoethanolamine transferase	OP265889.1	temperate	Salmonella phage P6, complete genome	40811	CP051269.1	933	4819669	100	100	933	0	0	1	933	1547522	1546590	0	1724
WBC28714.1	pmr phosphoethanolamine transferase	OQ031658.1	temperate	Salmonella phage P22virB-3, complete genome	41724	CP049310.1	933	4821913	100	100	933	0	0	1	933	3606499	3607431	0	1724
YP_006358.1	pmr phosphoethanolamine transferase	NC_005841.1	temperate	Enterobacteria phage ST104 DNA, complete genome	41391	CP051269.1	933	4819669	100	100	933	0	0	1	933	1547522	1546590	0	1724
WGM54809.1	efflux-ABC	OQ808964.1	temperate	Fusobacterium phage vB_FnuS_FNU4, complete genome	44440	CP012714.1	1008	2038535	97.421	100	1008	26	0	1	1008	500683	501690	0	1718
WGM54810.1	efflux-ABC	OQ808964.1	temperate	Fusobacterium phage vB_FnuS_FNU4, complete genome	44440	CP012714.1	975	2038535	96.615	100	975	33	0	1	975	501683	502657	0	1618
YP_008318506.1	pmr phosphoethanolamine transferase	NC_021857.1	temperate	Shigella phage SfII, complete genome	41475	CP026788.1	930	4659463	99.892	100	930	1	0	1	930	2023366	2022437	0	1712
AUG84779.1	pmr phosphoethanolamine transferase	MG407615.1	temperate	Salmonella phage Bp96115, partial genome	41264	CP051269.1	930	4819669	99.892	99	927	1	0	1	927	1547522	1546596	0	1707
YP_009147472.1	pmr phosphoethanolamine transferase	NC_027339.1	temperate	Enterobacteria phage SfI, complete genome	38389	CP047594.1	921	4694065	100	100	921	0	0	1	921	903423	902503	0	1701
YP_008766890.1	pmr phosphoethanolamine transferase	NC_022749.1	temperate	Shigella phage SfIV, complete genome	39758	CP042901.1	915	4837414	100	100	915	0	0	1	915	3761140	3762054	0	1690
QBP07841.1	RND	MK416019.1	temperate	Klebsiella phage ST11-VIM1phi8.3, complete genome	39953	CP054268.1	915	5414156	100	100	915	0	0	1	915	3031546	3032460	0	1690
QSM04900.1	APH	MW584206.1	temperate	Mycobacterium phage prophi91-4, complete genome	58498	CP065265.1	915	5312857	100	100	915	0	0	1	915	3749724	3750638	0	1690
QSM04899.1	Acetyltransferase	MW584206.1	temperate	Mycobacterium phage prophi91-4, complete genome	58498	CP065265.1	462	5312857	100	100	462	0	0	1	462	3750727	3751188	0	854
WPF54697.1	pmr phosphoethanolamine transferase	OR799564.1	temperate	Shigella phage VIT_AJPSC, complete genome	39758	CP042901.1	915	4837414	100	100	915	0	0	1	915	3761140	3762054	0	1690
QGJ86451.1	AAC(6)-Ie-APH(2)-Ia	MN270276.1	temperate	Streptococcus phage phi-SsuSSJ28_rum, complete genome	62100	CP054551.1	975	43095	100	94	914	0	0	62	975	1670	2583	0	1688
QGJ86450.1	ANT	MN270276.1	temperate	Streptococcus phage phi-SsuSSJ28_rum, complete genome	62100	MK784777.1	864	87785	100	100	864	0	0	1	864	79983	79120	0	1596
QGJ86443.1	Cfr/ErmB	MN270276.1	temperate	Streptococcus phage phi-SsuSSJ28_rum, complete genome	62100	CP044276.1	738	40955	100	100	738	0	0	1	738	37249	36512	0	1363
QGJ86449.1	Methyltransferase	MN270276.1	temperate	Streptococcus phage phi-SsuSSJ28_rum, complete genome	62100	CP029398.1	735	2196724	99.048	100	735	7	0	1	735	990936	991670	0	1319
QGJ86445.1	streptogramin vat acetyltransferase(sat)	MN270276.1	temperate	Streptococcus phage phi-SsuSSJ28_rum, complete genome	62100	CP003351.1	639	2955294	92.516	98	628	46	1	7	633	1611017	1610390	0	898
QGJ86446.1	lincosamide nucleotidyltransferase (LNU)	MN270276.1	temperate	Streptococcus phage phi-SsuSSJ28_rum, complete genome	62100	CP048000.1	495	5500435	93.333	100	495	33	0	1	495	5349956	5349462	0	732
AAB72133.1	pmr phosphoethanolamine transferase	U82619.2	temperate	Shigella flexneri bacteriophage V, complete genome	37074	CP026793.1	924	4733503	99.026	100	924	9	0	1	924	2929700	2928777	0	1657
NP_599056.1	pmr phosphoethanolamine transferase	NC_003444.1	temperate	Enterobacteria phage SfV, complete genome	37074	CP026793.1	924	4733503	99.026	100	924	9	0	1	924	2929700	2928777	0	1657
YP_007237578.1	pmr phosphoethanolamine transferase	NC_019927.1	temperate	Cronobacter phage ENT47670, complete genome	47611	CP049144.1	1017	4359629	95.969	100	1017	40	1	1	1017	3388658	3387643	0	1650
QBJ00766.1	RND	MK524177.1	temperate	Escherichia phage PHB10, complete genome	57228	CP056418.1	936	5922729	98.184	100	936	17	0	1	936	5232574	5231639	0	1635
QBJ00765.1	RND	MK524177.1	temperate	Escherichia phage PHB10, complete genome	57228	CP056418.1	888	5922729	95.833	100	888	37	0	1	888	5230551	5231438	0	1435
QBP08068.1	RND	MK416011.1	temperate	Klebsiella phage ST437-OXA245phi4.1, complete genome	39642	CP054268.1	885	5414156	100	100	885	0	0	1	885	1233421	1234305	0	1635
QBP27795.1	RND	MK433577.1	temperate	Klebsiella phage ST512-KPC3phi13.6, complete genome	39643	CP054268.1	885	5414156	100	100	885	0	0	1	885	1233421	1234305	0	1635
QHR63338.1	SBLs	MN688132.1	temperate	Enterobacter phage LAU1, complete genome	30772	AP023226.1	876	4823608	100	100	876	0	0	1	876	2491623	2492498	0	1618
QBP27950.1	RND	MK433581.1	temperate	Klebsiella phage ST258-KPC3phi16.1, complete genome	39643	CP054268.1	867	5414156	100	100	867	0	0	1	867	1233439	1234305	0	1602
QBX31303.1	ANT	MK448997.1	temperate	Streptococcus phage Javan630, complete genome	48058	MK784777.1	864	87785	100	100	864	0	0	1	864	79983	79120	0	1596
QBX31301.1	ANT	MK448997.1	temperate	Streptococcus phage Javan630, complete genome	48058	MK784777.1	810	87785	100	100	810	0	0	1	810	78417	77608	0	1496
QBX31304.1	Methyltransferase	MK448997.1	temperate	Streptococcus phage Javan630, complete genome	48058	LR962847.1	735	97574	100	100	735	0	0	1	735	80990	80256	0	1358
QGJ85711.1	ANT	MN270263.1	temperate	Streptococcus phage phi-SsuFJSM5_rum, complete genome	49769	MK784777.1	864	87785	100	100	864	0	0	1	864	79983	79120	0	1596
QGJ85713.1	ANT	MN270263.1	temperate	Streptococcus phage phi-SsuFJSM5_rum, complete genome	49769	CP017666.1	789	2138420	100	100	789	0	0	1	789	1189133	1188345	0	1458
QGJ85710.1	Methyltransferase	MN270263.1	temperate	Streptococcus phage phi-SsuFJSM5_rum, complete genome	49769	CP017666.1	735	2138420	100	100	735	0	0	1	735	1191466	1190732	0	1358
QGJ85763.1	ANT	MN270264.1	temperate	Streptococcus phage phi-SsuFJSM7_rum, complete genome	49769	MK784777.1	864	87785	100	100	864	0	0	1	864	79983	79120	0	1596
QGJ85765.1	ANT	MN270264.1	temperate	Streptococcus phage phi-SsuFJSM7_rum, complete genome	49769	CP017666.1	789	2138420	100	100	789	0	0	1	789	1189133	1188345	0	1458
QGJ85762.1	Methyltransferase	MN270264.1	temperate	Streptococcus phage phi-SsuFJSM7_rum, complete genome	49769	CP017666.1	735	2138420	100	100	735	0	0	1	735	1191466	1190732	0	1358
YP_009624869.1	SBLs	NC_042128.1	temperate	Escherichia phage RCS47, complete genome	115154	MK648236.1	861	49984	100	100	861	0	0	1	861	39775	38915	0	1591
QSM02024.1	Methyltransferase	MW584157.1	temperate	Mycobacterium phage prophi68-1, complete genome	60432	CP014958.1	861	5217908	100	100	861	0	0	1	861	1777658	1778518	0	1591
QSM05069.1	Methyltransferase	MW584209.1	temperate	Mycobacterium phage prophiGD04-1, complete genome	60432	CP014958.1	861	5217908	100	100	861	0	0	1	861	1777658	1778518	0	1591
YP_009293523.1	SBLs	NC_031129.1	temperate	Salmonella phage SJ46, complete genome	103445	CP054458.1	852	138518	100	100	852	0	0	1	852	49587	48736	0	1574
CAH1096106.1	APH	CAKLQF020000037.1	temperate	Acinetobacter phage MD-2021a strain 5899STDY8049186 genome assembly, contig: ERS3583562SCcontig000037, whole genome shotgun sequence	17181	CP054302.1	846	4082498	99.882	100	846	1	0	1	846	2151686	2150841	0	1557
CAH1096103.1	APH	CAKLQF020000037.1	temperate	Acinetobacter phage MD-2021a strain 5899STDY8049186 genome assembly, contig: ERS3583562SCcontig000037, whole genome shotgun sequence	17181	CP054215.1	837	89178	100	100	837	0	0	1	837	31670	30834	0	1546
CAH1096419.1	APH	CAKLQH020000051.1	temperate	Acinetobacter phage MD-2021a strain 5899STDY8049191 genome assembly, contig: ERS3583567SCcontig000051, whole genome shotgun sequence	17145	CP054302.1	846	4082498	99.882	100	846	1	0	1	846	2151686	2150841	0	1557
CAH1096421.1	APH	CAKLQH020000051.1	temperate	Acinetobacter phage MD-2021a strain 5899STDY8049191 genome assembly, contig: ERS3583567SCcontig000051, whole genome shotgun sequence	17145	CP054215.1	837	89178	100	100	837	0	0	1	837	31670	30834	0	1546
APD21323.1	thyA	KY030782.1	temperate	Bacillus phage phi3T, complete genome	128375	CP053102.1	840	4316079	100	100	840	0	0	1	840	2148284	2147445	0	1552
APD21145.1	Acetyltransferase	KY030782.1	temperate	Bacillus phage phi3T, complete genome	128375	CP053102.1	534	4316079	100	100	534	0	0	1	534	2265817	2265284	0	987
QMV48912.1	thyA	MT601272.1	temperate	Bacillus phage vB_BsuS-Goe11, complete genome	126288	CP023409.1	840	4209045	100	100	840	0	0	1	840	2109118	2108279	0	1552
QMV48756.1	Acetyltransferase	MT601272.1	temperate	Bacillus phage vB_BsuS-Goe11, complete genome	126288	CP023409.1	534	4209045	100	100	534	0	0	1	534	2229490	2228957	0	987
QMV48763.1	Acetyltransferase	MT601272.1	temperate	Bacillus phage vB_BsuS-Goe11, complete genome	126288	CP053102.1	534	4316079	100	100	534	0	0	1	534	2386881	2386348	0	987
QMV49089.1	thyA	MT601273.1	temperate	Bacillus phage vB_BsuS-Goe12, complete genome	124287	CP028212.1	840	4210797	100	100	840	0	0	1	840	606553	607392	0	1552
QMV49090.1	Dfr	MT601273.1	temperate	Bacillus phage vB_BsuS-Goe12, complete genome	124287	CP050319.1	522	4142132	100	100	522	0	0	1	522	2233309	2232788	0	965
QMV49268.1	thyA	MT601274.1	temperate	Bacillus phage vB_BsuS-Goe13, complete genome	126848	CP028212.1	840	4210797	100	100	840	0	0	1	840	606553	607392	0	1552
QMV49269.1	Dfr	MT601274.1	temperate	Bacillus phage vB_BsuS-Goe13, complete genome	126848	CP050319.1	522	4142132	100	100	522	0	0	1	522	2233309	2232788	0	965
QNN96764.1	thyA	MT366945.1	temperate	Bacillus phage phi3Ts, complete genome	127835	CP053102.1	840	4316079	100	100	840	0	0	1	840	2148284	2147445	0	1552
QNN96599.1	Acetyltransferase	MT366945.1	temperate	Bacillus phage phi3Ts, complete genome	127835	CP053102.1	534	4316079	100	100	534	0	0	1	534	2265817	2265284	0	987
QNN96952.1	thyA	MT366947.1	temperate	Bacillus phage Hyb2phi3Ts-SPbeta, complete genome	128701	CP053102.1	840	4316079	100	100	840	0	0	1	840	2148284	2147445	0	1552
QNN96784.1	Acetyltransferase	MT366947.1	temperate	Bacillus phage Hyb2phi3Ts-SPbeta, complete genome	128701	CP053102.1	534	4316079	100	100	534	0	0	1	534	2265817	2265284	0	987
QNN97137.1	thyA	MT366948.1	temperate	Bacillus phage Hyb3phi3Ts-SPbeta, complete genome	127428	CP053102.1	840	4316079	100	100	840	0	0	1	840	2148284	2147445	0	1552
QNN96972.1	Acetyltransferase	MT366948.1	temperate	Bacillus phage Hyb3phi3Ts-SPbeta, complete genome	127428	CP053102.1	534	4316079	100	100	534	0	0	1	534	2265817	2265284	0	987
YP_002533480.1	pmr phosphoethanolamine transferase	NC_011976.1	temperate	Salmonella phage epsilon34, complete genome	43016	CP022116.1	918	4874915	97.168	100	918	26	0	1	918	1498394	1497477	0	1552
ASZ72142.1	Cfr/ErmB	MF490237.1	temperate	Pseudomonas phage vB_PaeP_E220, complete genome	62874	CP062219.1	852	6520277	99.413	100	852	5	0	1	852	621647	620796	0	1546
VUD36850.1	MFS	LR595865.1	temperate	Escherichia virus Lambda_2G7a genome assembly, chromosome: 1	46701	CP054236.1	828	5147412	100	100	828	0	0	1	828	3124524	3125351	0	1530
VUD36920.1	RND	LR595865.1	temperate	Escherichia virus Lambda_2G7a genome assembly, chromosome: 1	46701	CP043406.1	741	5127396	100	100	741	0	0	1	741	1118713	1117973	0	1369
UMO75442.1	MFS	OL657228.1	temperate	Escherichia phage 21, complete genome	42931	CP054236.1	828	5147412	100	100	828	0	0	1	828	3124524	3125351	0	1530
CAK9121816.1	MFS	LR595850.1	temperate	Escherichia virus Lambda_1H12 genome assembly, chromosome: 1	46703	CP054236.1	828	5147412	100	100	828	0	0	1	828	3124524	3125351	0	1530
CAK9121855.1	RND	LR595850.1	temperate	Escherichia virus Lambda_1H12 genome assembly, chromosome: 1	46703	CP043406.1	732	5127396	100	100	732	0	0	1	732	1118704	1117973	0	1352
VUD36492.1	MFS	LR595860.1	temperate	Escherichia virus Lambda_2E9 genome assembly, chromosome: 1	46702	CP054236.1	825	5147412	100	100	825	0	0	1	825	3124527	3125351	0	1524
VUD36531.1	RND	LR595860.1	temperate	Escherichia virus Lambda_2E9 genome assembly, chromosome: 1	46702	CP043406.1	732	5127396	100	100	732	0	0	1	732	1118704	1117973	0	1352
VUD36679.1	MFS	LR595863.1	temperate	Escherichia virus Lambda_4B5 genome assembly, chromosome: 1	48141	CP054236.1	825	5147412	100	100	825	0	0	1	825	3124527	3125351	0	1524
VUD36783.1	RND	LR595863.1	temperate	Escherichia virus Lambda_4B5 genome assembly, chromosome: 1	48141	CP043406.1	732	5127396	100	100	732	0	0	1	732	1118704	1117973	0	1352
VUF53468.1	MFS	LR597644.1	temperate	Escherichia phage Lambda_ev087 genome assembly, chromosome: 1	46710	CP054236.1	825	5147412	100	100	825	0	0	1	825	3124527	3125351	0	1524
VUF54180.1	RND	LR597644.1	temperate	Escherichia phage Lambda_ev087 genome assembly, chromosome: 1	46710	CP043406.1	732	5127396	100	100	732	0	0	1	732	1118704	1117973	0	1352
VUF53616.1	MFS	LR597648.1	temperate	Escherichia phage Lambda_ev245 genome assembly, chromosome: 1	46704	CP054236.1	825	5147412	100	100	825	0	0	1	825	3124527	3125351	0	1524
VUF54227.1	RND	LR597648.1	temperate	Escherichia phage Lambda_ev245 genome assembly, chromosome: 1	46704	CP066836.1	714	5160595	100	100	714	0	0	1	714	1039288	1038575	0	1319
VUF53397.1	MFS	LR597650.1	temperate	Escherichia phage Lambda_ev203 genome assembly, chromosome: 1	46680	CP054236.1	825	5147412	100	100	825	0	0	1	825	3124527	3125351	0	1524
VUF54125.1	RND	LR597650.1	temperate	Escherichia phage Lambda_ev203 genome assembly, chromosome: 1	46680	CP043406.1	732	5127396	100	100	732	0	0	1	732	1118704	1117973	0	1352
VUF53503.1	MFS	LR597651.1	temperate	Escherichia phage Lambda_ev058 genome assembly, chromosome: 1	47678	CP054236.1	825	5147412	100	100	825	0	0	1	825	3124527	3125351	0	1524
VUF54161.1	RND	LR597651.1	temperate	Escherichia phage Lambda_ev058 genome assembly, chromosome: 1	47678	CP043406.1	732	5127396	100	100	732	0	0	1	732	1118704	1117973	0	1352
VUF53461.1	MFS	LR597652.1	temperate	Escherichia phage Lambda_ev110 genome assembly, chromosome: 1	46770	CP054236.1	825	5147412	100	100	825	0	0	1	825	3124527	3125351	0	1524
VUF54136.1	RND	LR597652.1	temperate	Escherichia phage Lambda_ev110 genome assembly, chromosome: 1	46770	CP043406.1	732	5127396	100	100	732	0	0	1	732	1118704	1117973	0	1352
VUF53434.1	MFS	LR597653.1	temperate	Escherichia phage Lambda_ev066 genome assembly, chromosome: 1	46723	CP054236.1	825	5147412	100	100	825	0	0	1	825	3124527	3125351	0	1524
VUF54159.1	RND	LR597653.1	temperate	Escherichia phage Lambda_ev066 genome assembly, chromosome: 1	46723	CP043406.1	732	5127396	100	100	732	0	0	1	732	1118704	1117973	0	1352
WPA89584.1	Cfr/ErmB	OR602862.1	temperate	Moorella phage MTATph1, complete genome	176639	CP017019.1	825	2976077	100	100	825	0	0	1	825	2048087	2047263	0	1524
UOX38254.1	thyA	ON107264.1	temperate	Bacillus phage BUCT083, complete genome	133818	CP032855.1	840	4293706	98.929	100	840	9	0	1	840	4044671	4045510	0	1502
UOX38282.1	Acetyltransferase	ON107264.1	temperate	Bacillus phage BUCT083, complete genome	133818	CP033576.1	534	4074913	100	100	534	0	0	1	534	18072	17539	0	987
UIS26601.1	thyA	OL580764.1	temperate	Bacillus phage vB_BsuS-Goe14, complete genome	125490	CP032855.1	840	4293706	98.81	100	840	10	0	1	840	4072327	4073166	0	1496
UIS26450.1	Acetyltransferase	OL580764.1	temperate	Bacillus phage vB_BsuS-Goe14, complete genome	125490	CP023409.1	534	4209045	100	100	534	0	0	1	534	2229490	2228957	0	987
UIS26457.1	Acetyltransferase	OL580764.1	temperate	Bacillus phage vB_BsuS-Goe14, complete genome	125490	CP053102.1	534	4316079	100	100	534	0	0	1	534	2386881	2386348	0	987
UIS26602.1	Dfr	OL580764.1	temperate	Bacillus phage vB_BsuS-Goe14, complete genome	125490	CP016894.1	522	4235115	100	100	522	0	0	1	522	1941653	1942174	0	965
XHH74305.1	pilQ	PQ281812.1	temperate	Staphylococcus phage phiSabovST1, complete genome	50001	AP023034.1	810	2852412	100	100	810	0	0	1	810	1985927	1985118	0	1496
YP_004957310.1	IreK	NC_016564.1	temperate	Planktothrix phage PaV-LD, complete genome	95299	AP017991.1	819	4780238	99.877	99	811	1	0	1	811	2366881	2366071	0	1493
YP_004957306.1	efflux-ABC	NC_016564.1	temperate	Planktothrix phage PaV-LD, complete genome	95299	LO018304.1	756	4700732	97.751	100	756	17	0	1	756	3091931	3091176	0	1303
YP_004957305.1	Acetyltransferase	NC_016564.1	temperate	Planktothrix phage PaV-LD, complete genome	95299	LO018304.1	594	4700732	99.832	100	594	1	0	1	594	3091926	3092519	0	1092
QGF21372.1	Cfr/ErmB	MN585195.1	temperate	Pseudomonas phage AUS531phi, complete genome	48430	CP062219.1	807	6520277	99.876	100	807	1	0	1	807	621602	620796	0	1485
QGF21358.1	Acetyltransferase	MN585195.1	temperate	Pseudomonas phage AUS531phi, complete genome	48430	CP047697.1	195	6397159	100	100	195	0	0	1	195	4212226	4212032	4.19e-96	361
AAQ65031.1	APH	AY319521.1	temperate	Salmonella phage SopEPhi, complete sequence	35155	CP046410.1	816	5625	99.265	100	816	6	0	1	816	518	1333	0	1474
AGR48366.1	APH	KF030445.1	temperate	Escherichia phage 1720a-02, complete genome	47343	CP045864.1	795	95989	100	100	795	0	0	1	795	40927	41721	0	1469
AGR48358.1	CAT	KF030445.1	temperate	Escherichia phage 1720a-02, complete genome	47343	CP055256.1	660	5146159	100	100	660	0	0	1	660	138565	139224	0	1219
UAW07893.1	thyA	MZ969646.1	temperate	Bacillus phage BUCT082, complete genome	125016	CP035406.1	840	4228232	98.095	100	840	16	0	1	840	2114321	2113482	0	1463
UAW07879.1	Acetyltransferase	MZ969646.1	temperate	Bacillus phage BUCT082, complete genome	125016	CP086061.1	534	4157766	99.251	100	534	4	0	1	534	2327451	2326918	0	965
AAT45870.1	Cfr/ErmB	AY625898.1	temperate	Pseudomonas phage F116, complete genome	65195	CP062219.1	807	6520277	99.38	100	807	5	0	1	807	621602	620796	0	1463
YP_006590026.1	IreK	NC_018454.1	temperate	Cronobacter phage phiES15, complete genome	39974	CP003312.1	780	4268675	100	100	780	0	0	1	780	924270	925049	0	1441
QSM03787.1	EstT	MW584185.1	temperate	Mycobacterium phage prophiGD05-3, complete genome	55492	CP065287.1	780	5352395	100	100	780	0	0	1	780	3809979	3809200	0	1441
AFH14943.1	IreK	JQ780327.1	temperate	Cronobacter phage phiES15, complete sequence	39974	CP003312.1	780	4268675	100	100	780	0	0	1	780	924270	925049	0	1441
WIT28132.1	thyA	OQ921348.1	temperate	Bacillus phage SPbetaL8, complete genome	127753	CP053102.1	840	4316079	97.5	100	840	21	0	1	840	2148284	2147445	0	1435
WIT28154.1	Acetyltransferase	OQ921348.1	temperate	Bacillus phage SPbetaL8, complete genome	127753	CP086061.1	534	4157766	99.813	100	534	1	0	1	534	2327451	2326918	0	981
WIT28133.1	Dfr	OQ921348.1	temperate	Bacillus phage SPbetaL8, complete genome	127753	CP028213.1	516	4192708	97.271	99	513	14	0	1	513	1508569	1509081	0	870
WIT27388.1	thyA	OQ921344.1	temperate	Bacillus phage SPbetaL4, complete genome	129667	CP030925.1	840	3982150	97.143	100	840	24	0	1	840	1827931	1828770	0	1419
WIT27405.1	Acetyltransferase	OQ921344.1	temperate	Bacillus phage SPbetaL4, complete genome	129667	CP023409.1	534	4209045	99.625	100	534	2	0	1	534	2229490	2228957	0	976
WIT27389.1	Dfr	OQ921344.1	temperate	Bacillus phage SPbetaL4, complete genome	129667	CP051306.1	522	4100930	96.36	100	522	19	0	1	522	2053406	2052885	0	859
WAK79837.1	MFS	ON453905.1	temperate	Flavonifractor phage Cormatin, complete genome	35440	CP015406.2	762	3818478	100	100	762	0	0	1	762	826439	827200	0	1408
QHZ54087.1	MBLs	CP019719.1	temperate	Paenibacillus phage phiERICV, complete genome	45618	CP019717.1	759	4672437	100	100	759	0	0	1	759	760765	761523	0	1402
WAK79443.1	MBLs	ON453900.1	temperate	Clostridium phage Maintenon, complete genome	57045	CP022722.1	759	4469084	100	100	759	0	0	1	759	832678	833436	0	1402
YP_009302974.1	thyA	NC_031250.1	temperate	Salmonella phage BP63, complete genome	52437	CP067310.1	885	53474	95.141	100	885	43	0	1	885	39494	40378	0	1397
WIT27208.1	thyA	OQ921343.1	temperate	Bacillus phage SPbetaL3, complete genome	132200	CP051462.1	840	4197841	96.548	100	840	29	0	1	840	1967909	1968748	0	1391
WIT27231.1	Acetyltransferase	OQ921343.1	temperate	Bacillus phage SPbetaL3, complete genome	132200	CP053102.1	534	4316079	100	100	534	0	0	1	534	2265817	2265284	0	987
WIT27580.1	thyA	OQ921345.1	temperate	Bacillus phage SPbetaL5, complete genome	126976	CP045425.1	840	4217124	96.548	100	840	29	0	1	840	2083585	2082746	0	1391
WIT27608.1	Acetyltransferase	OQ921345.1	temperate	Bacillus phage SPbetaL5, complete genome	126976	CP028218.1	561	4145782	99.822	100	561	1	0	1	561	252568	252008	0	1031
YP_009785128.1	LpsA	NC_047752.1	temperate	Burkholderia phage vB_BceM_AP3, complete genome	36499	LR798193.1	753	3562400	100	100	753	0	0	1	753	2593095	2593847	0	1391
XGU09719.1	pmr phosphoethanolamine transferase	PQ039552.1	temperate	Enterobacter phage vB_Ecl_MII_001, complete genome	62004	LS999206.1	918	4864313	93.791	100	918	57	0	1	918	2133599	2132682	0	1380
XGU09919.1	pmr phosphoethanolamine transferase	PQ039554.1	temperate	Enterobacter phage vB_Ecl_MII_003, complete genome	28251	LS999206.1	918	4864313	93.791	100	918	57	0	1	918	2133599	2132682	0	1380
YP_001468755.1	MBLs	NC_009813.1	temperate	Listeria phage B054, complete genome	48172	CP043177.2	738	2967487	100	100	738	0	0	1	738	1727447	1726710	0	1363
QGJ85508.1	Methyltransferase	MN270260.1	temperate	Streptococcus phage phi-SsuFJNP3_rum, complete genome	56838	CP024974.1	726	2538894	100	100	726	0	0	1	726	1491577	1490852	0	1341
QGJ85449.1	streptogramin vat acetyltransferase(sat)	MN270260.1	temperate	Streptococcus phage phi-SsuFJNP3_rum, complete genome	56838	CP010064.1	660	2320599	99.848	100	660	1	0	1	660	708593	709252	0	1214
QGJ85509.1	AAC	MN270260.1	temperate	Streptococcus phage phi-SsuFJNP3_rum, complete genome	56838	CP082205.1	501	2561054	99.002	100	501	5	0	1	501	1128922	1129422	0	898
QGJ85510.1	Acetyltransferase	MN270260.1	temperate	Streptococcus phage phi-SsuFJNP3_rum, complete genome	56838	CP029398.1	456	2196724	99.123	100	456	4	0	1	456	1215111	1214656	0	821
QGJ85658.1	Methyltransferase	MN270262.1	temperate	Streptococcus phage phi-SsuFJNP9_rum, complete genome	56838	CP024974.1	726	2538894	100	100	726	0	0	1	726	1491577	1490852	0	1341
QGJ85599.1	streptogramin vat acetyltransferase(sat)	MN270262.1	temperate	Streptococcus phage phi-SsuFJNP9_rum, complete genome	56838	CP010064.1	660	2320599	99.848	100	660	1	0	1	660	708593	709252	0	1214
QGJ85659.1	AAC	MN270262.1	temperate	Streptococcus phage phi-SsuFJNP9_rum, complete genome	56838	CP082205.1	501	2561054	99.002	100	501	5	0	1	501	1128922	1129422	0	898
QGJ85660.1	Acetyltransferase	MN270262.1	temperate	Streptococcus phage phi-SsuFJNP9_rum, complete genome	56838	CP029398.1	456	2196724	99.123	100	456	4	0	1	456	1215111	1214656	0	821
QGJ86618.1	Methyltransferase	MN270278.1	temperate	Streptococcus phage phi-SsuYZDH5_rum, complete genome	47914	CP024974.1	726	2538894	100	100	726	0	0	1	726	1491577	1490852	0	1341
QGJ86619.1	AAC	MN270278.1	temperate	Streptococcus phage phi-SsuYZDH5_rum, complete genome	47914	CP082205.1	501	2561054	99.002	100	501	5	0	1	501	1128922	1129422	0	898
QGJ86620.1	Acetyltransferase	MN270278.1	temperate	Streptococcus phage phi-SsuYZDH5_rum, complete genome	47914	CP029398.1	456	2196724	99.123	100	456	4	0	1	456	1215111	1214656	0	821
QKW95446.1	quinolone resistance protein (qnr)	MT500540.1	temperate	Listeria phage LP-HM00113468, complete genome	40298	CP058256.1	714	3013751	100	100	714	0	0	1	714	3009470	3010183	0	1319
WCJ00157.1	RND	OQ243220.1	temperate	Escherichia phage phiSTEC1575-Stx2k, complete genome	46647	CP041411.1	714	4987940	99.86	100	714	1	0	1	714	3156033	3155320	0	1314
YP_001285862.1	thyA	NC_009552.3	temperate	Geobacillus virus E2, complete genome	40863	CP017692.1	795	3447958	96.565	99	786	25	2	7	791	433706	432922	0	1301
URC10021.1	efflux-ABC	ON470612.1	temperate	Escherichia phage vB_EcoS-640R1, partial genome	53425	CP054224.1	702	4721932	100	100	702	0	0	1	702	2716473	2715772	0	1297
URE76728.1	efflux-ABC	ON470619.1	temperate	Escherichia phage vB_EcoS-813R8, partial genome	40475	CP054224.1	702	4721932	100	100	702	0	0	1	702	2716473	2715772	0	1297
UYD72409.1	RND	OP279344.1	temperate	Escherichia phage P1 isolate del *res* del *mod*, complete genome	88362	CP034659.1	702	454520	100	100	702	0	0	1	702	379906	380607	0	1297
AWN08011.1	MBLs	MH341453.1	temperate	Listeria phage PSU-VKH-LP041, complete genome	48286	CP044432.2	702	3001785	99.858	100	702	1	0	1	702	930296	930997	0	1291
QYA57402.1	pmr phosphoethanolamine transferase	MW749008.1	temperate	Hafnia phage vB_HpaM_Meifeng, complete genome	48503	CP070930.1	942	4668053	92.308	96	910	68	2	1	909	1427547	1426639	0	1291
URC09597.1	RND	ON470601.1	temperate	Escherichia phage vB_EcoM-569R9, partial genome	32497	CP054232.1	699	4996527	100	100	699	0	0	1	699	2929769	2929071	0	1291
AWN06535.1	RND	MH160767.1	temperate	Escherichia phage vB_EcoM-Ro157c2YLVW, complete genome	80732	CP007393.1	723	4998910	98.479	100	723	11	0	1	723	2171647	2170925	0	1275
XHH73416.1	LpxA	PQ159896.1	temperate	Helicobacter phage Pt11417A_1, complete genome	43780	CP032031.1	714	1634738	98.739	100	714	9	0	1	714	115224	115937	0	1269
QQM14181.1	pmr phosphoethanolamine transferase	MW205203.1	temperate	Enterobacter phage BUCT554, complete genome	40280	CP041733.1	918	4804295	91.612	100	918	77	0	1	918	3385071	3385988	0	1269
WIT27764.1	thyA	OQ921346.1	temperate	Bacillus phage SPbetaL6, complete genome	131706	CP054584.1	840	4248134	93.81	100	840	52	0	1	840	2216060	2215221	0	1264
WIT27783.1	efflux-ABC	OQ921346.1	temperate	Bacillus phage SPbetaL6, complete genome	131706	CP021911.1	621	4161448	98.551	100	621	9	0	1	621	1937605	1936985	0	1098
WIT27785.1	Acetyltransferase	OQ921346.1	temperate	Bacillus phage SPbetaL6, complete genome	131706	CP070483.1	534	4154362	100	100	534	0	0	1	534	2152896	2152363	0	987
WIT27950.1	thyA	OQ921347.1	temperate	Bacillus phage SPbetaL7, complete genome	131152	CP054584.1	840	4248134	93.81	100	840	52	0	1	840	2216060	2215221	0	1264
WIT27969.1	efflux-ABC	OQ921347.1	temperate	Bacillus phage SPbetaL7, complete genome	131152	CP021911.1	621	4161448	98.551	100	621	9	0	1	621	1937605	1936985	0	1098
WIT27971.1	Acetyltransferase	OQ921347.1	temperate	Bacillus phage SPbetaL7, complete genome	131152	CP070483.1	534	4154362	100	100	534	0	0	1	534	2152896	2152363	0	987
QCW19688.1	Methyltransferase	MK672802.1	temperate	Vibrio phage Va_90-11-286_p16, complete genome	41427	CP011461.1	669	1293370	100	100	669	0	0	1	669	1144677	1144009	0	1236
CAJ1312448.1	MFS	OY725603.1	temperate	Bacteroides phage p00 genome assembly, chromosome: 1	43637	CP065872.1	666	6216145	100	100	666	0	0	1	666	2496652	2495987	0	1230
CAJ1311085.1	thyA	OY725603.1	temperate	Bacteroides phage p00 genome assembly, chromosome: 1	43637	CP059856.1	639	5244518	96.088	100	639	25	0	1	639	46946	46308	0	1042
YP_009908229.1	CAT	NC_049922.1	temperate	Stx converting phage vB_EcoS_ST2-8624, complete genome	62822	NG_047587.1	660	860	100	100	660	0	0	1	660	101	760	0	1219
AAT65035.1	efflux-ABC	AY583235.1	temperate	Mycoplasma phage phiMFV1, complete genome	23300	LR215003.1	648	594555	100	100	648	0	0	1	648	234523	235170	0	1197
DAC76694.1	thyA	BK010646.1	temperate	TPA_exp: Bacteroides phage p00, complete sequence	42831	CP046427.1	639	5575489	100	100	639	0	0	1	639	3619687	3619049	0	1181
CAJ1312505.1	thyA	OY725592.1	temperate	Bacteroides phage p00 genome assembly, chromosome: 1	42830	CP046427.1	639	5575489	100	100	639	0	0	1	639	3619687	3619049	0	1181
CAJ1312578.1	thyA	OY725644.1	temperate	Bacteroides phage p00 genome assembly, chromosome: 1	41304	CP046427.1	639	5575489	100	100	639	0	0	1	639	3619687	3619049	0	1181
CAJ1311225.1	thyA	OY725646.1	temperate	Bacteroides phage p00 genome assembly, chromosome: 1	41935	CP046427.1	639	5575489	100	100	639	0	0	1	639	3619687	3619049	0	1181
CAJ1311458.1	thyA	OY725544.1	temperate	Bacteroides phage p00 genome assembly, chromosome: 1	43143	CP059856.1	639	5244518	99.687	100	639	2	0	1	639	46946	46308	0	1170
CAJ1311114.1	thyA	OY725595.1	temperate	Bacteroides phage p00 genome assembly, chromosome: 1	41953	CP059856.1	639	5244518	99.687	100	639	2	0	1	639	46946	46308	0	1170
AZB66768.1	MBLs	MK075005.1	temperate	Staphylococcus phage phiSP119-2, complete genome	40011	CP065920.1	636	2605463	99.686	100	636	2	0	1	636	1287634	1288269	0	1164
XHH73791.1	efflux-ABC	PQ159901.1	temperate	Helicobacter phage Pt11468_1, complete genome	46036	CP032027.1	231	1682275	97.368	98	228	5	1	3	229	1163359	1163132	8.44e-104	387
XHH73806.1	efflux-ABC	PQ159901.1	temperate	Helicobacter phage Pt11468_1, complete genome	46036	CP032033.1	186	1645502	98.396	100	187	2	1	1	186	1464655	1464469	4.01e-86	327
WGL32348.1	MBLs	OQ578995.1	temperate	Staphylococcus phage phiST9-C, complete genome	48173	CP053075.1	612	2883539	100	100	612	0	0	1	612	2120033	2119422	0	1131
AQN32247.1	MBLs	KY389064.1	temperate	Staphylococcus phage phi879, complete genome	41448	LS483305.1	603	2811859	100	100	603	0	0	1	603	1866376	1865774	0	1114
AXF39741.1	MBLs	MH431937.1	temperate	Paenibacillus phage Lucielle, complete genome	37947	CP019659.1	759	4268596	93.149	100	759	52	0	1	759	3201791	3201033	0	1114
YP_008320386.1	MBLs	NC_021865.1	temperate	Paenibacillus phage phiIBB_Pl23, complete genome	41294	CP019659.1	759	4268596	92.763	100	760	53	2	1	759	3201791	3201033	0	1098
AJK27904.1	MBLs	KP296794.1	temperate	Bacteriophage Redbud, complete genome	37971	CP019659.1	759	4268596	92.763	100	760	53	2	1	759	3201791	3201033	0	1098
YP_009203250.1	MBLs	NC_028851.1	temperate	Paenibacillus phage Fern, complete genome	37995	CP019659.1	759	4268596	92.763	100	760	53	2	1	759	3201791	3201033	0	1098
YP_009203499.1	MBLs	NC_028854.1	temperate	Bacteriophage Sitara, complete genome	43724	CP019659.1	759	4268596	92.763	100	760	53	2	1	759	3201791	3201033	0	1098
YP_009224911.1	MBLs	NC_029084.1	temperate	Bacteriophage Rani, complete genome	37990	CP019659.1	759	4268596	92.763	100	760	53	2	1	759	3201791	3201033	0	1098
AUS03606.1	MBLs	MG727695.1	temperate	Paenibacillus phage BN12, complete genome	39485	CP019659.1	759	4268596	92.763	100	760	53	2	1	759	3201791	3201033	0	1098
AUS03668.1	MBLs	MG727696.1	temperate	Paenibacillus phage Kiel007, complete genome	37985	CP019659.1	759	4268596	92.763	100	760	53	2	1	759	3201791	3201033	0	1098
AUS03739.1	MBLs	MG727699.1	temperate	Paenibacillus phage Pagassa, complete genome	40035	CP019659.1	759	4268596	92.763	100	760	53	2	1	759	3201791	3201033	0	1098
AUS03804.1	MBLs	MG727700.1	temperate	Paenibacillus phage Tadhana, complete genome	37880	CP019659.1	759	4268596	92.763	100	760	53	2	1	759	3201791	3201033	0	1098
AUS03873.1	MBLs	MG727701.1	temperate	Paenibacillus phage Leyra, complete genome	42276	CP019659.1	759	4268596	92.763	100	760	53	2	1	759	3201791	3201033	0	1098
AXF39538.1	MBLs	MH431931.1	temperate	Paenibacillus phage Yyerffej, complete genome	43126	CP019659.1	759	4268596	92.763	100	760	53	2	1	759	3201791	3201033	0	1098
AXF39609.1	MBLs	MH431935.1	temperate	Paenibacillus phage Honeybear, complete genome	40054	CP019659.1	759	4268596	92.763	100	760	53	2	1	759	3201791	3201033	0	1098
AXF39673.1	MBLs	MH431936.1	temperate	Paenibacillus phage Kawika, complete genome	40769	CP019659.1	759	4268596	92.763	100	760	53	2	1	759	3201791	3201033	0	1098
AXF40129.1	MBLs	MH454078.1	temperate	Paenibacillus phage Eltigre, complete genome	38675	CP019659.1	759	4268596	92.763	100	760	53	2	1	759	3201791	3201033	0	1098
AXF40553.1	MBLs	MH454084.1	temperate	Paenibacillus phage Toothless, complete genome	38832	CP019659.1	759	4268596	92.763	100	760	53	2	1	759	3201791	3201033	0	1098
YP_009593457.1	MBLs	NC_041867.1	temperate	Paenibacillus phage Willow, complete genome	37994	CP019659.1	759	4268596	92.763	100	760	53	2	1	759	3201791	3201033	0	1098
YP_009838682.1	MBLs	NC_048714.1	temperate	Paenibacillus phage Yerffej, complete genome	43126	CP019659.1	759	4268596	92.763	100	760	53	2	1	759	3201791	3201033	0	1098
QVV19387.1	MBLs	MW927511.1	temperate	Paenibacillus phage AlexiD, complete genome	37997	CP019659.1	759	4268596	92.763	100	760	53	2	1	759	3201791	3201033	0	1098
QVV19788.1	MBLs	MW927517.1	temperate	Paenibacillus phage JackPlaque, complete genome	37997	CP019659.1	759	4268596	92.763	100	760	53	2	1	759	3201791	3201033	0	1098
QVV19922.1	MBLs	MW927519.1	temperate	Paenibacillus phage Neutron, complete genome	35988	CP019659.1	759	4268596	92.763	100	760	53	2	1	759	3201791	3201033	0	1098
QVV20114.1	MBLs	MW927522.1	temperate	Paenibacillus phage Pahemo, complete genome	42027	CP019659.1	759	4268596	92.763	100	760	53	2	1	759	3201791	3201033	0	1098
AKJ74363.1	pmr phosphoethanolamine transferase	KR296686.1	temperate	Salmonella phage 22, complete genome	41733	CP049310.1	591	4821913	100	100	591	0	0	1	591	3606841	3607431	0	1092
YP_009195231.1	MBLs	NC_028758.1	temperate	Paenibacillus phage HB10c2, complete genome	35644	CP019659.1	759	4268596	92.632	100	760	54	2	1	759	3201791	3201033	0	1092
YP_009197989.1	MBLs	NC_028788.1	temperate	Bacteriophage Diva, complete genome	37246	CP019659.1	759	4268596	92.943	99	751	51	2	10	759	3201782	3201033	0	1092
YP_009201968.1	MBLs	NC_028837.1	temperate	Paenibacillus phage Xenia, complete genome	41149	CP019659.1	759	4268596	92.943	99	751	51	2	10	759	3201782	3201033	0	1092
AUS03521.1	MBLs	MG727698.1	temperate	Paenibacillus phage PBL1c, complete genome	40611	CP019659.1	759	4268596	92.943	99	751	51	2	10	759	3201782	3201033	0	1092
YP_009598573.1	MBLs	NC_041909.1	temperate	Bacteriophage Shelly, complete genome	41152	CP019659.1	759	4268596	92.943	99	751	51	2	10	759	3201782	3201033	0	1092
QVV19596.1	MBLs	MW927514.1	temperate	Paenibacillus phage Fitz, complete genome	41143	CP019659.1	759	4268596	92.943	99	751	51	2	10	759	3201782	3201033	0	1092
QVV19664.1	MBLs	MW927515.1	temperate	Paenibacillus phage Gohan, complete genome	42083	CP019659.1	759	4268596	92.943	99	751	51	2	10	759	3201782	3201033	0	1092
QVV19729.1	MBLs	MW927516.1	temperate	Paenibacillus phage Hobie, complete genome	39417	CP019659.1	759	4268596	92.943	99	751	51	2	10	759	3201782	3201033	0	1092
QVV19979.1	MBLs	MW927520.1	temperate	Paenibacillus phage Newport, complete genome	41143	CP019659.1	759	4268596	92.943	99	751	51	2	10	759	3201782	3201033	0	1092
UYL93469.1	MBLs	OP503992.1	temperate	Paenibacillus phage vB_PlaS-1/A, complete genome	41052	CP019659.1	759	4268596	92.943	99	751	51	2	10	759	3201782	3201033	0	1092
UYL93541.1	MBLs	OP503993.1	temperate	Paenibacillus phage vB_PlaS-2/A, complete genome	41177	CP019659.1	759	4268596	92.943	99	751	51	2	10	759	3201782	3201033	0	1092
UYL93612.1	MBLs	OP503994.1	temperate	Paenibacillus phage vB_PlaS-3/A, complete genome	41209	CP019659.1	759	4268596	92.943	99	751	51	2	10	759	3201782	3201033	0	1092
UYL93683.1	MBLs	OP503995.1	temperate	Paenibacillus phage vB_PlaS-5/A, complete genome	41111	CP019659.1	759	4268596	92.943	99	751	51	2	10	759	3201782	3201033	0	1092
AXF40485.1	MBLs	MH454083.1	temperate	Paenibacillus phage Saudage, complete genome	37962	CP019659.1	759	4268596	92.368	100	760	56	2	1	759	3201791	3201033	0	1081
QVV19527.1	MBLs	MW927513.1	temperate	Paenibacillus phage Bohemia, complete genome	39670	CP019659.1	759	4268596	92.368	100	760	56	2	1	759	3201791	3201033	0	1081
QVV20318.1	MBLs	MW927525.1	temperate	Paenibacillus phage Sneaky, complete genome	39668	CP019659.1	759	4268596	92.368	100	760	56	2	1	759	3201791	3201033	0	1081
XHH73540.1	cls	PQ159898.1	temperate	Helicobacter phage Pt11438A_1, complete genome	38676	CP032039.1	618	1645512	97.573	100	618	12	1	1	618	1629083	1629697	0	1055
WVX87640.1	quinolone resistance protein (qnr)	PP083692.1	temperate	Salmonella phage NM-3, complete genome	54316	CP030185.1	690	4854398	94.058	100	690	41	0	1	690	1445270	1444581	0	1048
CAJ1312093.1	thyA	OY725572.1	temperate	Bacteroides phage p00 genome assembly, chromosome: 1	44863	CP059856.1	639	5244518	96.088	100	639	25	0	1	639	46946	46308	0	1042
WEV89428.1	APH	OQ595196.1	temperate	Salmonella phage SJ1, complete genome	24504	CP056336.1	780	5084908	100	100	546	0	0	235	780	1180203	1180748	0	1009
WEV89436.1	RND	OQ595196.1	temperate	Salmonella phage SJ1, complete genome	24504	CP053084.1	435	3297222	100	100	435	0	0	1	435	1610902	1610468	0	804
YP_009173774.1	efflux-ABC	NC_005964.2	temperate	Mycoplasma phage phiMFV1, complete genome	18855	LR214999.1	578	113077	97.751	100	578	13	0	1	578	95636	96213	0	996
WNO29690.1	MBLs	OQ884029.1	temperate	Bacillus phage SDFMU_Pfc, complete genome	41198	CP010820.1	744	4843789	90.726	100	744	69	0	1	744	4510647	4509904	0	992
AXF40064.1	MBLs	MH454077.1	temperate	Paenibacillus phage Bloom, complete genome	38519	CP019717.1	759	4672437	90.119	100	759	75	0	1	759	760765	761523	0	987
AXF40196.1	MBLs	MH454079.1	temperate	Paenibacillus phage Jacopo, complete genome	38526	CP019717.1	759	4672437	90.119	100	759	75	0	1	759	760765	761523	0	987
AXF40423.1	MBLs	MH454082.1	temperate	Paenibacillus phage Genki, complete genome	38540	CP019717.1	759	4672437	90.119	100	759	75	0	1	759	760765	761523	0	987
AXF42290.1	MBLs	MH431934.1	temperate	Paenibacillus phage Gryphonian, complete genome	38541	CP019717.1	759	4672437	90.119	100	759	75	0	1	759	760765	761523	0	987
AXH45311.1	MBLs	MH431932.1	temperate	Paenibacillus phage Arcticfreeze, complete genome	38518	CP019717.1	759	4672437	90.119	100	759	75	0	1	759	760765	761523	0	987
AXH45377.1	MBLs	MH431933.1	temperate	Paenibacillus phage DevRi, complete genome	38520	CP019717.1	759	4672437	90.119	100	759	75	0	1	759	760765	761523	0	987
QVV20046.1	MBLs	MW927521.1	temperate	Paenibacillus phage Norbert, complete genome	39482	CP019717.1	759	4672437	90.119	100	759	75	0	1	759	760765	761523	0	987
QVV20184.1	MBLs	MW927523.1	temperate	Paenibacillus phage Picard, complete genome	39416	CP019717.1	759	4672437	90.119	100	759	75	0	1	759	760765	761523	0	987
QVV20250.1	MBLs	MW927524.1	temperate	Paenibacillus phage Riker, complete genome	39482	CP019717.1	759	4672437	90.119	100	759	75	0	1	759	760765	761523	0	987
YP_006560852.1	quinolone resistance protein (qnr)	NC_018279.1	temperate	Salmonella phage vB_SosS_Oslo, complete genome	49116	CP074236.1	585	4687403	95.726	100	585	25	0	1	585	1456814	1456230	0	942
AAK08449.1	AAC	AF323672.1	temperate	Bacteriophage bIL311, complete genome	14510	CP043523.1	507	2416272	100	100	507	0	0	1	507	2412258	2412764	0	937
AQN32190.1	MBLs	KY389063.1	temperate	Staphylococcus phage phi575, complete genome	42160	LS483305.1	603	2811859	94.693	100	603	32	0	1	603	1866376	1865774	0	937
WZB34815.1	Acetyltransferase	PP003913.1	temperate	Pseudomonas phage vB_Pae_U1, complete genome	16187	CP053917.1	507	6924367	100	100	507	0	0	1	507	4175362	4175868	0	937
UXQ87735.1	Dfr	OP328421.1	temperate	Staphylococcus phage phiSa2wa-st1420, partial genome	17124	CP053353.1	498	2868068	100	100	498	0	0	1	498	913227	912730	0	920
UXR29028.1	Dfr	OP328422.1	temperate	Staphylococcus phage phiSa2wa-st1633, complete genome	49642	CP053353.1	498	2868068	100	100	498	0	0	1	498	913227	912730	0	920
QGJ86356.1	Dfr	MN270274.1	temperate	Streptococcus phage phi-SsuSH0918_comEC, partial genome	49639	CP053353.1	498	2868068	99.799	100	498	1	0	1	498	913227	912730	0	915
QGJ86389.1	Methyltransferase	MN270274.1	temperate	Streptococcus phage phi-SsuSH0918_comEC, partial genome	49639	CP029398.1	478	2196724	98.536	100	478	7	0	1	478	990936	991413	0	845
WIT26821.1	thyA	OQ921341.1	temperate	Bacillus phage SPbetaL1, complete genome	133533	CP013984.1	546	4143890	96.475	99	539	19	0	1	539	1807562	1808100	0	891
WIT26823.1	thyA	OQ921341.1	temperate	Bacillus phage SPbetaL1, complete genome	133533	CP026662.1	288	4356270	99.653	100	288	1	0	1	288	182609	182896	6.14e-146	527
AKJ74301.1	pmr phosphoethanolamine transferase	KR296687.1	temperate	Salmonella phage 25, complete genome	41803	CP051276.1	474	4857600	99.789	100	475	0	1	1	474	1339666	1339192	0	870
AKJ74302.1	pmr phosphoethanolamine transferase	KR296687.1	temperate	Salmonella phage 25, complete genome	41803	CP049310.1	459	4821913	100	100	459	0	0	1	459	3606973	3607431	0	848
YP_009287703.1	RND	NC_031076.1	temperate	Propionibacterium phage PFR1, complete genome	38071	LT618778.1	471	37936	100	100	471	0	0	1	471	15361	15831	0	870
YP_009290936.1	RND	NC_031108.1	temperate	Propionibacterium phage PFR2, complete genome	39640	LT618778.1	471	37936	100	100	471	0	0	1	471	15361	15831	0	870
YP_007003226.1	SAT	NC_019486.1	temperate	Lactobacillus phage LF1, complete genome	42606	CP016071.1	462	3354689	100	100	462	0	0	1	462	3251652	3252113	0	854
AKJ74226.1	pmr phosphoethanolamine transferase	KR296688.1	temperate	Salmonella phage 34, complete genome	41783	CP049310.1	459	4821913	100	100	459	0	0	1	459	3606973	3607431	0	848
CAH1096036.1	AAC	CAKLQH020000047.1	temperate	Acinetobacter phage MD-2021a strain 5899STDY8049191 genome assembly, contig: ERS3583567SCcontig000047, whole genome shotgun sequence	20467	CP050385.1	453	4210906	100	100	453	0	0	1	453	2449267	2448815	0	837
UOL51096.1	Stress Response	ON041214.1	temperate	Citrobacter phage Chris1, complete genome	45393	CP057136.1	435	5042664	100	100	435	0	0	1	435	1934206	1933772	0	804
ARM67933.1	Stress Response	KY653118.1	temperate	Morganella phage IME1369_01, complete genome	47739	CP048806.1	429	4004672	100	100	429	0	0	1	429	2387382	2387810	0	793
VUF53600.1	Acetyltransferase	LR597642.1	temperate	Escherichia phage Evi genome assembly, chromosome: 1	40019	CP027550.1	429	4836918	100	100	429	0	0	1	429	1453636	1454064	0	793
AVH85757.1	Stress Response	MG788324.1	temperate	Lactobacillus phage PM411, complete genome	69649	CP028421.1	432	3092801	99.306	100	432	3	0	1	432	529120	528689	0	782
ABC40493.1	FosB2	DQ289556.1	temperate	Bacillus anthracis phage Gamma isolate d'Herelle, complete genome	37373	CP047131.1	390	5213532	100	100	390	0	0	1	390	3763025	3763414	0	721
ABA46391.1	FosB2	DQ222851.1	temperate	Bacillus anthracis phage Cherry, complete genome	36615	CP047131.1	366	5213532	100	100	366	0	0	1	366	3763049	3763414	0	676
ABA46464.1	FosB2	DQ222853.1	temperate	Bacillus anthracis phage Gamma isolate 51, complete genome	37253	CP047131.1	366	5213532	100	100	366	0	0	1	366	3763049	3763414	0	676
YP_338223.1	FosB2	NC_007458.1	temperate	Bacillus phage Gamma, complete genome	37253	CP047131.1	366	5213532	100	100	366	0	0	1	366	3763049	3763414	0	676
QIG73766.1	RND	MN988533.1	temperate	Rhizobium phage RHph_N2, complete genome	44194	CP013590.1	213	4476778	100	100	213	0	0	1	213	1085967	1086179	4.59e-106	394
QXV74484.1	RND	MW980068.1	temperate	Rhizobium phage RHEph18, complete genome	44197	CP013590.1	213	4476778	100	100	213	0	0	1	213	1085967	1086179	4.59e-106	394
WNN20077.1	FosB2	OR487170.1	temperate	Bacillus phage FI_KG-Lek, complete genome	38099	CP054816.1	210	5135792	99.048	100	210	0	1	1	210	1229563	1229770	1.63e-100	375
WNN20078.1	FosB2	OR487170.1	temperate	Bacillus phage FI_KG-Lek, complete genome	38099	CP047131.1	105	5213532	99.029	98	103	1	0	1	103	3762994	3763096	1.22e-43	185
QPB12476.1	RND	MW057859.1	temperate	Providencia phage PSTCR8lys, complete genome	40280	CP031508.1	186	4391784	96.774	100	186	6	0	1	186	634074	634259	4.04e-81	311

## Sheet: ARGs encoded by lytic phage
Potential ARGs protein ID	Class of ARGs	phage ID	lifestyle	phage name	phage genome length (bp)	bacterial genome ID	qlen	slen	identity(%)	Coverage(%)	length	mismatch	gapopen	qstart	qend	sstart	send	evalue	bitscore
BAA33484.1	pilQ	AB002632.1	lytic	Vibrio phage fs2 DNA, complete genome	8651	CP043556.1	1503	1140710	99.003	100	1505	11	4	1	1503	4145	2643	0	2693
NP_047372.1	pilQ	NC_001956.1	lytic	Vibrio phage fs2, complete genome	8651	CP043556.1	1503	1140710	99.003	100	1505	11	4	1	1503	4145	2643	0	2693
YP_008130282.1	pilQ	NC_021562.1	lytic	Vibrio phage VFJ, complete genome	8555	CP043556.1	1329	1140710	99.172	100	1329	11	0	1	1329	4145	2817	0	2394
QDF15025.1	MFS	MK934841.1	lytic	Pseudomonas phage UMP151, complete genome	41303	CP034244.1	984	6536590	100	92	910	0	0	1	910	6514040	6514949	0	1681
QIN98402.1	thyA	MT074436.1	lytic	Salmonella phage yarpen, complete genome	52464	CP067310.1	885	53474	100	100	885	0	0	1	885	39494	40378	0	1635
QIN98472.1	thyA	MT074437.1	lytic	Salmonella phage nenneke, complete genome	52576	CP067310.1	885	53474	100	100	885	0	0	1	885	39494	40378	0	1635
QIN98846.1	thyA	MT074443.1	lytic	Salmonella phage zoltan, complete genome	52933	CP067310.1	885	53474	100	100	885	0	0	1	885	39494	40378	0	1635
QIN99061.1	thyA	MT074446.1	lytic	Salmonella phage triss, complete genome	53333	CP067310.1	885	53474	100	100	885	0	0	1	885	39494	40378	0	1635
QIN98989.1	thyA	MT074445.1	lytic	Salmonella phage renfri, complete genome	52952	CP067310.1	885	53474	99.887	100	885	1	0	1	885	39494	40378	0	1629
QIN98917.1	thyA	MT074444.1	lytic	Salmonella phage emhyr, complete genome	52948	CP067310.1	885	53474	99.435	100	885	5	0	1	885	39494	40378	0	1607
QIN98260.1	thyA	MT074434.1	lytic	Salmonella phage emiel, complete genome	52333	CP067310.1	885	53474	97.966	100	885	18	0	1	885	39494	40378	0	1535
YP_009831678.1	thyA	NC_048649.1	lytic	Salmonella phage UPF_BP2, complete genome	54894	CP067310.1	885	53474	97.062	100	885	26	0	1	885	39494	40378	0	1491
QIN98617.1	thyA	MT074439.1	lytic	Salmonella phage birk, complete genome	52767	CP067310.1	885	53474	96.949	100	885	27	0	1	885	39494	40378	0	1485
WAQ79747.1	thyA	OP745622.1	lytic	Salmonella phage SB2, complete genome	53198	CP067310.1	885	53474	96.836	100	885	28	0	1	885	39494	40378	0	1480
QGH77670.1	thyA	MN158218.1	lytic	Escherichia phage BEC1-17, partial genome	53042	CP067310.1	885	53474	96.271	100	885	33	0	1	885	39494	40378	0	1452
XCH40721.1	thyA	PP856723.1	lytic	Salmonella phage vB_SEnST11_KE24, complete genome	53795	CP067310.1	885	53474	96.271	100	885	33	0	1	885	39494	40378	0	1452
ATI16198.1	thyA	MF740800.1	lytic	Salmonella phage vB_SenM_PA13076, complete genome	52474	CP067310.1	885	53474	95.932	100	885	36	0	1	885	39494	40378	0	1435
QNR52402.1	thyA	MT768059.1	lytic	Escherichia phage vB_EcoM_swi3, complete genome	52782	CP067310.1	885	53474	95.819	100	885	37	0	1	885	39494	40378	0	1430
QRI46249.1	thyA	MW508890.1	lytic	Phage PEA2-3, complete genome	52770	CP067310.1	885	53474	95.819	100	885	37	0	1	885	39494	40378	0	1430
WVQ02465.1	thyA	PP236111.1	lytic	Salmonella phage vB_SalM_Sz, complete genome	57020	CP067310.1	885	53474	95.819	100	885	37	0	1	885	39494	40378	0	1430
WRQ05305.1	thyA	OR911937.1	lytic	Escherichia phage vB_EcoM_SD350, complete genome	52757	CP067310.1	885	53474	95.706	100	885	38	0	1	885	39494	40378	0	1424
QBJ00953.1	thyA	MK568062.1	lytic	Salmonella phage LSE7621, complete genome	50936	CP067310.1	885	53474	95.593	100	885	39	0	1	885	39494	40378	0	1419
QIN98541.1	thyA	MT074438.1	lytic	Salmonella phage rivia, complete genome	52587	CP067310.1	885	53474	95.593	100	885	39	0	1	885	39494	40378	0	1419
QOC55391.1	thyA	MT764207.1	lytic	Escherichia phage JEP7, complete genome	52936	CP067310.1	885	53474	95.48	100	885	40	0	1	885	39494	40378	0	1413
UNY42499.1	thyA	OM313461.1	lytic	Escherichia phage vB_EcoM_PiR, complete genome	52936	CP067310.1	885	53474	95.48	100	885	40	0	1	885	39494	40378	0	1413
AWW14728.1	thyA	MH181876.1	lytic	Salmonella phage vB_SalM-LPSEYT, complete genome	53387	CP067310.1	885	53474	95.367	100	885	41	0	1	885	39494	40378	0	1408
QFR58230.1	thyA	MN379740.1	lytic	Salmonella phage 8-19, complete genome	52648	CP067310.1	885	53474	95.367	100	885	41	0	1	885	39494	40378	0	1408
UVT36309.1	thyA	OP132241.1	lytic	Salmonella phage SE-SHZ-R, complete genome	53028	CP067310.1	885	53474	95.367	100	885	41	0	1	885	39494	40378	0	1408
QIN98703.1	thyA	MT074441.1	lytic	Salmonella phage brunost, complete genome	52821	CP067310.1	885	53474	94.915	100	885	45	0	1	885	39494	40378	0	1386
WNT47353.1	thyA	OR413577.1	lytic	Salmonella phage SPLA12, complete genome	53144	CP067310.1	885	53474	94.915	100	885	45	0	1	885	39494	40378	0	1386
WNT47776.1	thyA	OR413580.1	lytic	Salmonella phage SPLA2, complete genome	53075	CP067310.1	885	53474	94.915	100	885	45	0	1	885	39494	40378	0	1386
WNT48797.1	thyA	OR413586.1	lytic	Salmonella phage SPLA9, complete genome	51694	CP067310.1	885	53474	94.915	100	885	45	0	1	885	39494	40378	0	1386
UNY42444.1	thyA	OM313460.1	lytic	Escherichia phage vB_EcoM_IntR, complete genome	52782	CP067310.1	885	53474	94.463	100	885	49	0	1	885	39494	40378	0	1363
WNT47330.1	thyA	OR413576.1	lytic	Salmonella phage SPLA11, complete genome	52451	CP067310.1	885	53474	94.463	100	885	49	0	1	885	39494	40378	0	1363
QIN98775.1	thyA	MT074442.1	lytic	Salmonella phage ciri, complete genome	52916	CP067310.1	885	53474	93.898	100	885	54	0	1	885	39494	40378	0	1336
QJQ40002.1	thyA	MT012730.1	lytic	Salmonella phage vB_SenM-1, complete genome	52471	CP067310.1	885	53474	92.881	100	885	63	0	1	885	39494	40378	0	1286
WPK38399.1	thyA	OR352957.1	lytic	Escherichia phage AV127, partial genome	53045	CP067310.1	735	53474	96.19	100	735	28	0	1	735	39644	40378	0	1203
QIN98331.1	thyA	MT074435.1	lytic	Salmonella phage brorfarstad, complete genome	52392	CP067310.1	885	53474	91.073	100	885	79	0	1	885	39494	40378	0	1197
CAJ1311284.1	thyA	OY725688.1	lytic	Bacteroides phage p00 genome assembly, chromosome: 1	42841	CP059856.1	639	5244518	99.687	100	639	2	0	1	639	46946	46308	0	1170
QDH45163.1	thyA	MK770411.1	lytic	Salmonella phage SE13, complete genome	52438	CP067310.1	885	53474	90.169	100	885	87	0	1	885	39494	40378	0	1153
QDH45123.1	Dfr	MK770411.1	lytic	Salmonella phage SE13, complete genome	52438	CP067310.1	675	53474	93.63	100	675	43	0	1	675	19040	18366	0	1009
CAJ1318038.1	thyA	OY725698.1	lytic	Bacteroides phage p00 genome assembly, chromosome: 1	34083	CP059856.1	639	5244518	96.088	100	639	25	0	1	639	46946	46308	0	1042
QQO39122.1	thyA	MW413353.1	lytic	Salmonella phage SPHG1, complete genome	47119	CP067310.1	861	53474	90.209	96	766	45	6	114	861	39625	40378	0	972
