# Supplementary material for: Evolutionary selection of trimethoprim-resistant dfrA genes in lytic phages affects phage and host fitness during infection
Source: Sci Adv. 2025 Sep 26;11(39):eadt4817. doi: 10.1126/sciadv.adt4817 (PMC12466917; doi:10.1126/sciadv.adt4817)
Supplement: Supplementary file 2 — Data S1 to S5 [file sciadv.adt4817_data_s1_to_s5.zip › adt4817_data_s3.xlsx]

## Sheet: Sheet1
Potential DfrA protein ID	Search strategies	Phage accession ID	Phage name	Host special	Host_Genus	Host_Family	Host_Order	Host_Class	Host_Phylum	Host_Kingdom	Host_Superkingdom	Phage genome length (bp)	Lifestyle of this phage isolates	phage taxon
QDP45074.1	Blastp+HMMScan+PCM	MN062714.1	Microbacterium Phage DirtyBubble, complete genome	Microbacterium foliorum NRRL B-24224 SEA	Microbacterium	Microbacteriaceae	Micrococcales	Actinomycetes	Actinomycetota	Bacillati	Bacteria	41692	lytic	2590932
QXV73920.1	Blastp+HMMScan+PCM	MW980063.1	Rhizobium phage RHph_N46, complete genome	Rhizobium phaseoli sv. phaseoli IE1004	Rhizobium	Rhizobiaceae	Hyphomicrobiales	Alphaproteobacteria	Pseudomonadota	Pseudomonadati	Bacteria	192456	lytic	2836127
QIG70331.1	Blastp+HMMScan+PCM	MN988515.1	Rhizobium phage RHph_N28_1, complete genome	Rhizobium etli N731	Rhizobium	Rhizobiaceae	Hyphomicrobiales	Alphaproteobacteria	Pseudomonadota	Pseudomonadati	Bacteria	193452	lytic	2509583
QIG74260.1	Blastp+HMMScan+PCM	MN988535.1	Rhizobium phage RHph_N42, complete genome	Rhizobium phaseoli IE4771	Rhizobium	Rhizobiaceae	Hyphomicrobiales	Alphaproteobacteria	Pseudomonadota	Pseudomonadati	Bacteria	193452	lytic	2509752
QIG74870.1	Blastp+HMMScan+PCM	MN988540.1	Rhizobium phage RHph_I42, complete genome	Rhizobium phaseoli IE4771	Rhizobium	Rhizobiaceae	Hyphomicrobiales	Alphaproteobacteria	Pseudomonadota	Pseudomonadati	Bacteria	193262	lytic	2509736
QXV74207.1	Blastp+HMMScan+PCM	MW980064.1	Rhizobium phage RHEph12, complete genome	Rhizobium phaseoli sv. giardinii IE4771	Rhizobium	Rhizobiaceae	Hyphomicrobiales	Alphaproteobacteria	Pseudomonadota	Pseudomonadati	Bacteria	193606	lytic	2836128
QIG71110.1	Blastp+HMMScan+PCM	MN988521.1	Rhizobium phage RHph_TM30, complete genome	Rhizobium sp. N941	Rhizobium	Rhizobiaceae	Hyphomicrobiales	Alphaproteobacteria	Pseudomonadota	Pseudomonadati	Bacteria	207623	lytic	2509764
QIG71474.1	Blastp+HMMScan+PCM	MN988522.1	Rhizobium phage RHph_TM40, complete genome	Rhizobium leg. CIAT894	Rhizobium	Rhizobiaceae	Hyphomicrobiales	Alphaproteobacteria	Pseudomonadota	Pseudomonadati	Bacteria	207431	lytic	2509725
QIG71837.1	Blastp+HMMScan+PCM	MN988523.1	Rhizobium phage RHph_TM2_3B, complete genome	Rhizobium phaseoli T2_3	Rhizobium	Rhizobiaceae	Hyphomicrobiales	Alphaproteobacteria	Pseudomonadota	Pseudomonadati	Bacteria	206253	lytic	2509756
QIG72199.1	Blastp+HMMScan+PCM	MN988524.1	Rhizobium phage RHph_TM3_3_6, complete genome	Rhizobium phaseoli T3_6	Rhizobium	Rhizobiaceae	Hyphomicrobiales	Alphaproteobacteria	Pseudomonadota	Pseudomonadati	Bacteria	206788	lytic	2509763
QIG72561.1	Blastp+HMMScan+PCM	MN988525.1	Rhizobium phage RHph_Y65, complete genome	Rhizobium phaseoli INC1-2	Rhizobium	Rhizobiaceae	Hyphomicrobiales	Alphaproteobacteria	Pseudomonadota	Pseudomonadati	Bacteria	206821	lytic	2509785
QIG77331.1	Blastp+HMMScan+PCM	MN988560.1	Rhizobium phage RHph_TM21B, partial genome	R. phaseoli INC 1-2	Rhizobium	Rhizobiaceae	Hyphomicrobiales	Alphaproteobacteria	Pseudomonadota	Pseudomonadati	Bacteria	153953	lytic	2509757
QIG76991.1	Blastp+HMMScan	MN988559.1	Rhizobium phage RHph_TM39, partial genome	R. phaseoli S20	Rhizobium	Rhizobiaceae	Hyphomicrobiales	Alphaproteobacteria	Pseudomonadota	Pseudomonadati	Bacteria	189896	lytic	2509768
QIG77590.1	Blastp+HMMScan+PCM	MN988561.1	Rhizobium phage RHph_TM61, partial genome	R. etli NXC12	Rhizobium	Rhizobiaceae	Hyphomicrobiales	Alphaproteobacteria	Pseudomonadota	Pseudomonadati	Bacteria	202964	lytic	2509572
QIG69751.1	Blastp+HMMScan+PCM	MN988509.1	Rhizobium phage RHph_I46, complete genome	Rhizobium phaseoli IE1004	Rhizobium	Rhizobiaceae	Hyphomicrobiales	Alphaproteobacteria	Pseudomonadota	Pseudomonadati	Bacteria	154143	lytic	2509737
QIG71032.1	Blastp+HMMScan+PCM	MN988520.1	Rhizobium phage RHph_I9, complete genome	Rhizobium sp. R635	Rhizobium	Rhizobiaceae	Hyphomicrobiales	Alphaproteobacteria	Pseudomonadota	Pseudomonadati	Bacteria	154143	lytic	2509739
QIG73618.1	Blastp+HMMScan+PCM	MN988532.1	Rhizobium phage RHph_I1_9, complete genome	Rhizobium sp. I1_9	Rhizobium	Rhizobiaceae	Hyphomicrobiales	Alphaproteobacteria	Pseudomonadota	Pseudomonadati	Bacteria	154206	lytic	2509729
QIG76371.1	Blastp+HMMScan+PCM	MN988553.1	Rhizobium phage RHph_I34, complete genome	Rhizobium etli CFN42	Rhizobium	Rhizobiaceae	Hyphomicrobiales	Alphaproteobacteria	Pseudomonadota	Pseudomonadati	Bacteria	154143	lytic	2509592
QIG73959.1	Blastp+HMMScan+PCM	MN988534.1	Rhizobium phage RHph_N34, complete genome	Rhizobium etli CFN42	Rhizobium	Rhizobiaceae	Hyphomicrobiales	Alphaproteobacteria	Pseudomonadota	Pseudomonadati	Bacteria	153811	lytic	2509586
QIG68121.1	Blastp+HMMScan+PCM	MN988486.1	Rhizobium phage RHph_Y68, complete genome	Rhizobium sp. TUX16P	Rhizobium	Rhizobiaceae	Hyphomicrobiales	Alphaproteobacteria	Pseudomonadota	Pseudomonadati	Bacteria	152762	lytic	2509787
YP_009099964.1	Blastp+HMMScan+PCM	NC_025429.1	Rhizobium phage vB_RleM_P10VF, complete genome	Rhizobium leguminosarum biovar viciae VF39	Rhizobium	Rhizobiaceae	Hyphomicrobiales	Alphaproteobacteria	Pseudomonadota	Pseudomonadati	Bacteria	156446	lytic	1527770
QNH71485.1	Blastp+HMMScan+PCM	MT778837.1	Rhizobium phage AF3, complete genome	unknown	Rhizobium	Rhizobiaceae	Hyphomicrobiales	Alphaproteobacteria	Pseudomonadota	Pseudomonadati	Bacteria	156186	lytic	2763529
QNH71906.1	Blastp+HMMScan+PCM	MT778839.1	Rhizobium phage P9VFCI, complete genome	unknown	Rhizobium	Rhizobiaceae	Hyphomicrobiales	Alphaproteobacteria	Pseudomonadota	Pseudomonadati	Bacteria	156502	lytic	2763531
QIG70697.1	Blastp+HMMScan+PCM	MN988519.1	Rhizobium phage RHph_I1_18, complete genome	Rhizobium phaseoli I1_18	Rhizobium	Rhizobiaceae	Hyphomicrobiales	Alphaproteobacteria	Pseudomonadota	Pseudomonadati	Bacteria	170978	lytic	2509726
QGZ13957.1	Blastp+HMMScan+PCM	MN549360.1	Rhizobium phage RL38J1, complete genome	Rhizobium leguminosarum	Rhizobium	Rhizobiaceae	Hyphomicrobiales	Alphaproteobacteria	Pseudomonadota	Pseudomonadati	Bacteria	158577	lytic	2663232
QGZ14223.1	Blastp+HMMScan+PCM	MN549361.1	Rhizobium phage RL2RES, complete genome	Rhizobium leguminosarum	Rhizobium	Rhizobiaceae	Hyphomicrobiales	Alphaproteobacteria	Pseudomonadota	Pseudomonadati	Bacteria	156878	lytic	103371
YP_009599806.1	Blastp+HMMScan+PCM	NC_041917.1	Serratia phage BF, complete genome	Serratia marcescens UCC2017	Serratia	Yersiniaceae	Enterobacterales	Gammaproteobacteria	Pseudomonadota	Pseudomonadati	Bacteria	357154	lytic	1962671
QFR56185.1	Blastp+HMMScan+PCM	MN095771.1	Serratia phage Muldoon, complete genome	Serratia marcescens	Serratia	Yersiniaceae	Enterobacterales	Gammaproteobacteria	Pseudomonadota	Pseudomonadati	Bacteria	167547	lytic	2601678
UNA02340.1	Blastp+HMMScan+PCM	OM457001.1	Serratia phage SP1, complete genome	unknown	Serratia	Yersiniaceae	Enterobacterales	Gammaproteobacteria	Pseudomonadota	Pseudomonadati	Bacteria	168080	lytic	2908224
YP_009030290.1	Blastp+HMMScan+PCM	NC_024121.1	Serratia phage PS2, complete genome	Serratia marcescens	Serratia	Yersiniaceae	Enterobacterales	Gammaproteobacteria	Pseudomonadota	Pseudomonadati	Bacteria	167266	lytic	1481112
QIN97902.1	Blastp+HMMScan+PCM	MT176426.1	Serratia phage PhiZZ30, complete genome	Serratia sp. ATCC 39006	Serratia	Yersiniaceae	Enterobacterales	Gammaproteobacteria	Pseudomonadota	Pseudomonadati	Bacteria	167484	lytic	2716729
YP_009609562.1	Blastp+HMMScan+PCM	NC_041996.1	Serratia phage CHI14, complete genome	Serratia sp. ATCC 39006	Serratia	Yersiniaceae	Enterobacterales	Gammaproteobacteria	Pseudomonadota	Pseudomonadati	Bacteria	171175	lytic	2006941
UYM28889.1	Blastp+HMMScan+PCM	OP617331.1	Serratia phage vB_SspM_LC53, complete genome	Serratia sp. ATCC 39006	Serratia	Yersiniaceae	Enterobacterales	Gammaproteobacteria	Pseudomonadota	Pseudomonadati	Bacteria	172075	lytic	2989509
ARW57935.1	Blastp+HMMScan+PCM	MF036691.1	Serratia phage CBH8, complete genome	Serratia sp. ATCC 39006	Serratia	Yersiniaceae	Enterobacterales	Gammaproteobacteria	Pseudomonadota	Pseudomonadati	Bacteria	171175	lytic	2006940
YP_010092391.1	Blastp+HMMScan+PCM	NC_055728.1	Serratia phage X20, complete genome	Serratia sp. ATCC 39006	Serratia	Yersiniaceae	Enterobacterales	Gammaproteobacteria	Pseudomonadota	Pseudomonadati	Bacteria	172450	lytic	2006942
WJZ28135.1	Blastp+HMMScan	OR088902.1	Serratia phage 92A1, complete genome	Serratia sp. c4_92	Serratia	Yersiniaceae	Enterobacterales	Gammaproteobacteria	Pseudomonadota	Pseudomonadati	Bacteria	174432	lytic	3053732
QPI13876.1	Blastp+HMMScan+PCM	MW082584.1	Serratia phage 4S, complete genome	Serratia marcescens IMBG291	Serratia	Yersiniaceae	Enterobacterales	Gammaproteobacteria	Pseudomonadota	Pseudomonadati	Bacteria	173061	lytic	2787015
QDB71279.1	Blastp+HMMScan+PCM	MK994515.1	Serratia phage Moabite, complete genome	Serratia marcescens D1	Serratia	Yersiniaceae	Enterobacterales	Gammaproteobacteria	Pseudomonadota	Pseudomonadati	Bacteria	273933	lytic	2587814
UCR74771.1	Blastp+HMMScan+PCM	OK040170.1	Serratia phage BUCT660, complete genome	Serratia marcescens	Serratia	Yersiniaceae	Enterobacterales	Gammaproteobacteria	Pseudomonadota	Pseudomonadati	Bacteria	272720	lytic	2876595
QPX76905.1	Blastp+HMMScan+PCM	MW021758.1	Serratia phage vB_SmaM_Yaphecito, complete genome	Serratia marcescens	Serratia	Yersiniaceae	Enterobacterales	Gammaproteobacteria	Pseudomonadota	Pseudomonadati	Bacteria	275554	lytic	2777368
ATA65511.1	Blastp+HMMScan+PCM	MF285618.1	Serratia phage vB_SmaM_ 2050HW, complete genome	Serratia marcescens wk2050	Serratia	Yersiniaceae	Enterobacterales	Gammaproteobacteria	Pseudomonadota	Pseudomonadati	Bacteria	276025	lytic	2024252
YP_009833856.1	Blastp+HMMScan+PCM	NC_048668.1	Serratia phage 2050HW, complete genome	Serratia marcescens wk2050	Serratia	Yersiniaceae	Enterobacterales	Gammaproteobacteria	Pseudomonadota	Pseudomonadati	Bacteria	276025	lytic	2024252
UQT03640.1	Blastp+HMMScan+PCM	ON287376.1	Serratia phage vB_SmaM-Kodama, complete genome	Serratia marcescens LVF3	Serratia	Yersiniaceae	Enterobacterales	Gammaproteobacteria	Pseudomonadota	Pseudomonadati	Bacteria	275052	lytic	2943835
UGO54131.1	Blastp+HMMScan+PCM	OL539468.1	Serratia phage vB_SmaM_Haymo, complete genome	Serratia marcescens	Serratia	Yersiniaceae	Enterobacterales	Gammaproteobacteria	Pseudomonadota	Pseudomonadati	Bacteria	274604	lytic	2902685
UQT03007.1	Blastp+HMMScan+PCM	ON287372.1	Serratia phage vB_SmaS-Totoro, complete genome	Serratia marcescens LVF3	Serratia	Yersiniaceae	Enterobacterales	Gammaproteobacteria	Pseudomonadota	Pseudomonadati	Bacteria	278767	lytic	2943840
UQT02724.1	Blastp+HMMScan+PCM	ON287370.1	Serratia phage vB_SmaM-Sureiya, complete genome	Serratia marcescens LVF3	Serratia	Yersiniaceae	Enterobacterales	Gammaproteobacteria	Pseudomonadota	Pseudomonadati	Bacteria	256354	lytic	2943836
UQT03313.1	Blastp+HMMScan+PCM	ON287375.1	Serratia phage vB_SmaM-Yubaba, complete genome	Serratia marcescens LVF3	Serratia	Yersiniaceae	Enterobacterales	Gammaproteobacteria	Pseudomonadota	Pseudomonadati	Bacteria	255663	lytic	2943838
YP_006987413.1	Blastp+HMMScan+PCM	NC_019401.1	Cronobacter phage vB_CsaM_GAP32, complete genome	Cronobacter sakazakii	Cronobacter	Enterobacteriaceae	Enterobacterales	Gammaproteobacteria	Pseudomonadota	Pseudomonadati	Bacteria	358663	lytic	1141136
YP_010091855.1	Blastp+HMMScan+PCM	NC_055726.1	Cronobacter phage Pet-CM3-4 genome assembly, chromosome: I	Cronobacter malonaticus LMG 23826	Cronobacter	Enterobacteriaceae	Enterobacterales	Gammaproteobacteria	Pseudomonadota	Pseudomonadati	Bacteria	171975	lytic	1892569
WDS61775.1	Blastp+HMMScan+PCM	OQ361773.1	Cronobacter phage vB_Cdu_VP8, complete genome	Cronobacter dublinensis NCTC 9844	Cronobacter	Enterobacteriaceae	Enterobacterales	Gammaproteobacteria	Pseudomonadota	Pseudomonadati	Bacteria	166625	lytic	3020854
QPX73430.1	Blastp+HMMScan+PCM	MW021751.1	Cronobacter phage vB_CsaM_Cronuts, complete genome	Cronobacter sakazakii	Cronobacter	Enterobacteriaceae	Enterobacterales	Gammaproteobacteria	Pseudomonadota	Pseudomonadati	Bacteria	177882	lytic	2777351
QPX76412.1	Blastp+HMMScan+PCM	MW021756.1	Cronobacter phage vB_CsaM_SemperBestia, complete genome	Cronobacter sakazakii	Cronobacter	Enterobacteriaceae	Enterobacterales	Gammaproteobacteria	Pseudomonadota	Pseudomonadati	Bacteria	177494	lytic	2777353
YP_006986337.1	Blastp+HMMScan+PCM	NC_019398.1	Cronobacter phage vB_CsaM_GAP161, complete genome	Cronobacter sakazakii	Cronobacter	Enterobacteriaceae	Enterobacterales	Gammaproteobacteria	Pseudomonadota	Pseudomonadati	Bacteria	178193	lytic	1141138
YP_009831079.1	Blastp+HMMScan+PCM	NC_048645.1	Cronobacter phage vB_CsaM_leB, complete genome	Cronobacter sakazakii ATCC BAA894	Cronobacter	Enterobacteriaceae	Enterobacterales	Gammaproteobacteria	Pseudomonadota	Pseudomonadati	Bacteria	177907	lytic	1885242
QVW27470.1	Blastp+HMMScan+PCM	MW767161.1	Cronobacter phage JC03, complete genome	Cronobacter sakazakii	Cronobacter	Enterobacteriaceae	Enterobacterales	Gammaproteobacteria	Pseudomonadota	Pseudomonadati	Bacteria	177089	lytic	2831170
UGO54522.1	Blastp+HMMScan+PCM	OL539471.1	Cronobacter phage vB_CsaD_Banach, complete genome	Cronobacter sakazakii	Cronobacter	Enterobacteriaceae	Enterobacterales	Gammaproteobacteria	Pseudomonadota	Pseudomonadati	Bacteria	178878	lytic	2902666
UGV22882.1	Blastp+HMMScan+PCM	OL539470.1	Cronobacter phage vB_CsaM_Invicta, complete genome	Cronobacter sakazakii	Cronobacter	Enterobacteriaceae	Enterobacterales	Gammaproteobacteria	Pseudomonadota	Pseudomonadati	Bacteria	179053	lytic	2902667
YP_009831359.1	Blastp+HMMScan+PCM	NC_048646.1	Cronobacter phage vB_CsaM_leE, complete genome	Cronobacter sakazakii ATCC BAA894	Cronobacter	Enterobacteriaceae	Enterobacterales	Gammaproteobacteria	Pseudomonadota	Pseudomonadati	Bacteria	181570	lytic	1873954
AOG16469.1	Blastp+HMMScan+PCM	KX431560.1	Cronobacter phage vB_CsaM_leN, complete genome	Cronobacter sakazakii ATCC BAA894	Cronobacter	Enterobacteriaceae	Enterobacterales	Gammaproteobacteria	Pseudomonadota	Pseudomonadati	Bacteria	179516	lytic	1885245
UPW35484.1	Blastp+HMMScan+PCM	ON157416.1	Cronobacter phage Dev_CS701, complete genome	Cronobacter sakazakii NTU701	Cronobacter	Enterobacteriaceae	Enterobacterales	Gammaproteobacteria	Pseudomonadota	Pseudomonadati	Bacteria	178510	lytic	2936918
YP_009196400.1	Blastp+HMMScan+PCM	NC_028773.1	Cronobacter phage S13, complete genome	Cronobacter sakazakii ATCC 29544	Cronobacter	Enterobacteriaceae	Enterobacterales	Gammaproteobacteria	Pseudomonadota	Pseudomonadati	Bacteria	182145	lytic	1327935
UNY47056.1	Blastp+HMMScan+PCM	OM638103.1	Cronobacter phage LPCS28, complete genome	Cronobacter sakazakii	Cronobacter	Enterobacteriaceae	Enterobacterales	Gammaproteobacteria	Pseudomonadota	Pseudomonadati	Bacteria	182723	lytic	2924885
AIA64815.1	Blastp+HMMScan+PCM	KC954775.1	UNVERIFIED: Cronobacter phage S13, complete genome	Cronobacter sakazakii ATCC 29544	Cronobacter	Enterobacteriaceae	Enterobacterales	Gammaproteobacteria	Pseudomonadota	Pseudomonadati	Bacteria	182145	lytic	1327935
QXO11456.1	Blastp+HMMScan+PCM	MW879342.1	Erwinia phage pEa_SNUABM_19, complete genome	Erwinia amylovora	Erwinia	Erwiniaceae	Enterobacterales	Gammaproteobacteria	Pseudomonadota	Pseudomonadati	Bacteria	355277	lytic	2859281
QXO12004.1	Blastp+HMMScan+PCM	MW879343.1	Erwinia phage pEa_SNUABM_44, complete genome	Erwinia amylovora	Erwinia	Erwiniaceae	Enterobacterales	Gammaproteobacteria	Pseudomonadota	Pseudomonadati	Bacteria	356749	lytic	2859282
QXO12557.1	Blastp+HMMScan+PCM	MW879344.1	Erwinia phage pEa_SNUABM_49, complete genome	Erwinia amylovora	Erwinia	Erwiniaceae	Enterobacterales	Gammaproteobacteria	Pseudomonadota	Pseudomonadati	Bacteria	358049	lytic	2859284
QOI71247.1	Blastp+HMMScan+PCM	MT939486.1	Erwinia phage pEa_SNUABM_12, complete genome	Erwinia amylovora SNUABM_01	Erwinia	Erwiniaceae	Enterobacterales	Gammaproteobacteria	Pseudomonadota	Pseudomonadati	Bacteria	358115	lytic	2768773
QOI71791.1	Blastp+HMMScan+PCM	MT939487.1	Erwinia phage pEa_SNUABM_47, complete genome	Erwinia amylovora SNUABM_01	Erwinia	Erwiniaceae	Enterobacterales	Gammaproteobacteria	Pseudomonadota	Pseudomonadati	Bacteria	355376	lytic	2768774
QOI72330.1	Blastp+HMMScan+PCM	MT939488.1	Erwinia phage pEa_SNUABM_50, complete genome	Erwinia amylovora SNUABM_01	Erwinia	Erwiniaceae	Enterobacterales	Gammaproteobacteria	Pseudomonadota	Pseudomonadati	Bacteria	356948	lytic	2768775
WZB37716.1	Blastp+HMMScan+PCM	PP597396.1	Erwinia phage COW86c, complete genome	Erwinia sp. TAC1.XII.93.2 (de Vries et al. 2001)	Erwinia	Erwiniaceae	Enterobacterales	Gammaproteobacteria	Pseudomonadota	Pseudomonadati	Bacteria	174576	lytic	3138180
UJJ22232.1	Blastp+HMMScan+PCM	OL770309.1	Erwinia phage Virsaitis27, complete genome	Erwinia rhapontici	Erwinia	Erwiniaceae	Enterobacterales	Gammaproteobacteria	Pseudomonadota	Pseudomonadati	Bacteria	171269	lytic	2910775
QOI66448.1	Blastp+HMMScan+PCM	MT920315.1	Erwinia phage FBB1, complete genome	Erwinia tracheiphila BHKY	Erwinia	Erwiniaceae	Enterobacterales	Gammaproteobacteria	Pseudomonadota	Pseudomonadati	Bacteria	175889	lytic	2776772
UYL22780.1	Blastp+HMMScan	OP586623.1	Erwinia phage IT22, complete genome	Erwinia amylovora PGL Z1	Erwinia	Erwiniaceae	Enterobacterales	Gammaproteobacteria	Pseudomonadota	Pseudomonadati	Bacteria	174346	lytic	2986386
AWD90400.1	Blastp+HMMScan+PCM	MH059636.2	Erwinia phage Cronus, complete genome	Erwinia amylovora DSM17948	Erwinia	Erwiniaceae	Enterobacterales	Gammaproteobacteria	Pseudomonadota	Pseudomonadati	Bacteria	175774	lytic	2163633
ANZ50499.1	Blastp+HMMScan+PCM	KX397373.1	Erwinia phage vB_EamM_Stratton, complete genome	Erwinia amylovora ATCC 29780	Erwinia	Erwiniaceae	Enterobacterales	Gammaproteobacteria	Pseudomonadota	Pseudomonadati	Bacteria	243953	lytic	1883378
YP_009290693.1	Blastp+HMMScan+PCM	NC_031107.2	Erwinia phage vB_EamM_Asesino, complete genome	Erwinia amylovora ATCC 29780	Erwinia	Erwiniaceae	Enterobacterales	Gammaproteobacteria	Pseudomonadota	Pseudomonadati	Bacteria	246290	lytic	1883370
YP_007237892.1	Blastp+HMMScan+PCM	NC_019929.1	Erwinia phage phiEaH2, complete genome	Erwinia amylovora	Erwinia	Erwiniaceae	Enterobacterales	Gammaproteobacteria	Pseudomonadota	Pseudomonadati	Bacteria	243050	lytic	1029988
QVW28571.1	Blastp+HMMScan+PCM	MW760841.1	Erwinia phage pEa_SNUABM_8, complete genome	Erwinia amylovora TS3128	Erwinia	Erwiniaceae	Enterobacterales	Gammaproteobacteria	Pseudomonadota	Pseudomonadati	Bacteria	249194	lytic	2831677
QVW54826.1	Blastp+HMMScan+PCM	MW812338.1	Erwinia phage pEa_SNUABM_4, complete genome	Erwinia amylovora	Erwinia	Erwiniaceae	Enterobacterales	Gammaproteobacteria	Pseudomonadota	Pseudomonadati	Bacteria	249193	lytic	2835894
QVW55940.1	Blastp+HMMScan+PCM	MW812342.1	Erwinia phage pEa_SNUABM_10, complete genome	Erwinia amylovora	Erwinia	Erwiniaceae	Enterobacterales	Gammaproteobacteria	Pseudomonadota	Pseudomonadati	Bacteria	238920	lytic	2835892
QXO09495.1	Blastp+HMMScan+PCM	MW845758.1	Erwinia phage pEa_SNUABM_11, complete genome	Erwinia amylovora	Erwinia	Erwiniaceae	Enterobacterales	Gammaproteobacteria	Pseudomonadota	Pseudomonadati	Bacteria	251480	lytic	2859245
YP_009806555.1	Blastp+HMMScan+PCM	NC_048016.1	Erwinia phage Wellington, complete genome	Erwinia amylovora	Erwinia	Erwiniaceae	Enterobacterales	Gammaproteobacteria	Pseudomonadota	Pseudomonadati	Bacteria	244950	lytic	2267653
QVW56212.1	Blastp+HMMScan+PCM	MW812343.1	Erwinia phage pEa_SNUABM_6, complete genome	Erwinia amylovora	Erwinia	Erwiniaceae	Enterobacterales	Gammaproteobacteria	Pseudomonadota	Pseudomonadati	Bacteria	240164	lytic	2835896
YP_009292140.1	Blastp+HMMScan+PCM	NC_031120.1	Erwinia phage vB_EamM_Caitlin, complete genome	Erwinia amylovora ATCC 29780	Erwinia	Erwiniaceae	Enterobacterales	Gammaproteobacteria	Pseudomonadota	Pseudomonadati	Bacteria	241147	lytic	1883379
QVW55390.1	Blastp+HMMScan+PCM	MW812340.1	Erwinia phage pEa_SNUABM_42, complete genome	Erwinia amylovora	Erwinia	Erwiniaceae	Enterobacterales	Gammaproteobacteria	Pseudomonadota	Pseudomonadati	Bacteria	241904	lytic	2835895
QQO90557.1	Blastp+HMMScan+PCM	MW384823.1	Erwinia phage pEa_SNUABM_43, complete genome	Erwinia amylovora	Erwinia	Erwiniaceae	Enterobacterales	Gammaproteobacteria	Pseudomonadota	Pseudomonadati	Bacteria	241904	lytic	2801535
YP_009293042.1	Blastp+HMMScan+PCM	NC_031127.1	Erwinia phage vB_EamM_Huxley, complete genome	Erwinia amylovora ATCC 29780	Erwinia	Erwiniaceae	Enterobacterales	Gammaproteobacteria	Pseudomonadota	Pseudomonadati	Bacteria	240761	lytic	1883373
ANZ49984.1	Blastp+HMMScan+PCM	KX397371.1	Erwinia phage vB_EamM_Parshik, complete genome	Erwinia amylovora ATCC 29780	Erwinia	Erwiniaceae	Enterobacterales	Gammaproteobacteria	Pseudomonadota	Pseudomonadati	Bacteria	241050	lytic	1883376
YP_009616990.1	Blastp+HMMScan+PCM	NC_042056.1	Erwinia phage vB_EamM_Machina, complete genome	Erwinia amylovora ATCC 29780	Erwinia	Erwiniaceae	Enterobacterales	Gammaproteobacteria	Pseudomonadota	Pseudomonadati	Bacteria	241654	lytic	1883375
ANZ49711.1	Blastp+HMMScan+PCM	KX397370.1	Erwinia phage Machina, complete genome	Erwinia amylovora ATCC 29780	Erwinia	Erwiniaceae	Enterobacterales	Gammaproteobacteria	Pseudomonadota	Pseudomonadati	Bacteria	241654	lytic	1883375
QVW55147.1	Blastp+HMMScan+PCM	MW812339.1	Erwinia phage pEa_SNUABM_29, complete genome	Erwinia amylovora	Erwinia	Erwiniaceae	Enterobacterales	Gammaproteobacteria	Pseudomonadota	Pseudomonadati	Bacteria	248836	lytic	2835893
QYC51547.1	Blastp+HMMScan	MZ616364.1	Erwinia phage KEY, complete genome	Erwinia amylovora	Erwinia	Erwiniaceae	Enterobacterales	Gammaproteobacteria	Pseudomonadota	Pseudomonadati	Bacteria	115651	lytic	2821255
QVW55612.1	Blastp+HMMScan+PCM	MW812341.1	Erwinia phage pEa_SNUABM_9, complete genome	Erwinia amylovora	Erwinia	Erwiniaceae	Enterobacterales	Gammaproteobacteria	Pseudomonadota	Pseudomonadati	Bacteria	247273	lytic	2835897
QXO10849.1	Blastp+HMMScan+PCM	MW879341.1	Erwinia phage pEa_SNUABM_54, complete genome	Erwinia amylovora	Erwinia	Erwiniaceae	Enterobacterales	Gammaproteobacteria	Pseudomonadota	Pseudomonadati	Bacteria	272635	lytic	2859285
YP_002456099.1	Blastp+HMMScan+PCM	NC_011811.1	Erwinia phage phiEa21-4, complete genome	Erwinia amylovora	Erwinia	Erwiniaceae	Enterobacterales	Gammaproteobacteria	Pseudomonadota	Pseudomonadati	Bacteria	84576	lytic	557393
YP_004327052.1	Blastp+HMMScan+PCM	NC_015292.1	Erwinia phage phiEa104, complete genome	unknown	Erwinia	Erwiniaceae	Enterobacterales	Gammaproteobacteria	Pseudomonadota	Pseudomonadati	Bacteria	84565	lytic	925986
YP_009606714.1	Blastp+HMMScan+PCM	NC_041978.1	Erwinia phage vB_EamM-M7, complete genome	Erwinia amylovora	Erwinia	Erwiniaceae	Enterobacterales	Gammaproteobacteria	Pseudomonadota	Pseudomonadati	Bacteria	84694	lytic	1051674
XAO52585.1	Blastp+HMMScan+PCM	PP079182.1	Erwinia phage vEam_PM_6, complete genome	Erwinia amylovora IVIA 1526.6	Erwinia	Erwiniaceae	Enterobacterales	Gammaproteobacteria	Pseudomonadota	Pseudomonadati	Bacteria	84671	lytic	3138191
XAO52700.1	Blastp+HMMScan+PCM	PP079183.1	Erwinia phage vEam_W_25, complete genome	Erwinia amylovora IVIA 1614.1	Erwinia	Erwiniaceae	Enterobacterales	Gammaproteobacteria	Pseudomonadota	Pseudomonadati	Bacteria	84658	lytic	3138192
XAO52816.1	Blastp+HMMScan+PCM	PP079184.1	Erwinia phage vEam_PM_27, complete genome	Erwinia amylovora IVIA 1892.1	Erwinia	Erwiniaceae	Enterobacterales	Gammaproteobacteria	Pseudomonadota	Pseudomonadati	Bacteria	84674	lytic	3138193
XAO52932.1	Blastp+HMMScan+PCM	PP079185.1	Erwinia phage vEam_PM_21, complete genome	Erwinia amylovora IVIA 1892.1	Erwinia	Erwiniaceae	Enterobacterales	Gammaproteobacteria	Pseudomonadota	Pseudomonadati	Bacteria	84686	lytic	3138194
XAO53048.1	Blastp+HMMScan+PCM	PP079186.1	Erwinia phage vEam_W_28, complete genome	Erwinia amylovora IVIA 1892.1	Erwinia	Erwiniaceae	Enterobacterales	Gammaproteobacteria	Pseudomonadota	Pseudomonadati	Bacteria	84690	lytic	3138195
XAO53164.1	Blastp+HMMScan+PCM	PP079187.1	Erwinia phage vEam_S_24, complete genome	Erwinia amylovora IVIA 1892.1	Erwinia	Erwiniaceae	Enterobacterales	Gammaproteobacteria	Pseudomonadota	Pseudomonadati	Bacteria	84690	lytic	3138196
XCG99237.1	Blastp+HMMScan+PCM	PP854833.1	Erwinia phage Harbringer, complete genome	Erwinia amylovora	Erwinia	Erwiniaceae	Enterobacterales	Gammaproteobacteria	Pseudomonadota	Pseudomonadati	Bacteria	85304	lytic	3158978
XCO35857.1	Blastp+HMMScan+PCM	PP869456.1	Erwinia phage Prophecy, complete genome	Erwinia amylovora	Erwinia	Erwiniaceae	Enterobacterales	Gammaproteobacteria	Pseudomonadota	Pseudomonadati	Bacteria	86298	lytic	3163547
XHG84762.1	Blastp+HMMScan+PCM	PQ051114.1	Erwinia phage Fifi318, complete genome	Erwinia amylovora YBK14808	Erwinia	Erwiniaceae	Enterobacterales	Gammaproteobacteria	Pseudomonadota	Pseudomonadati	Bacteria	84539	lytic	3349642
UXD79876.1	Blastp+HMMScan+PCM	ON706965.2	Erwinia phage Roscha1, complete genome	Erwinia amylovora 1/79Sm	Erwinia	Erwiniaceae	Enterobacterales	Gammaproteobacteria	Pseudomonadota	Pseudomonadati	Bacteria	85137	lytic	2978979
AXN57398.1	Blastp+HMMScan+PCM	MH426725.1	Erwinia phage SunLIRen, complete genome	Erwinia amylovora	Erwinia	Erwiniaceae	Enterobacterales	Gammaproteobacteria	Pseudomonadota	Pseudomonadati	Bacteria	84559	lytic	2267654
CBX44420.1	Blastp+HMMScan+PCM	FQ482083.1	Erwinia amylovora phage phiEa104 complete genome	unknown	Erwinia	Erwiniaceae	Enterobacterales	Gammaproteobacteria	Pseudomonadota	Pseudomonadati	Bacteria	84565	lytic	925986
WJN64374.1	Blastp+HMMScan+PCM	OQ818703.1	Erwinia phage Panisse, complete genome	Erwinia amylovora	Erwinia	Erwiniaceae	Enterobacterales	Gammaproteobacteria	Pseudomonadota	Pseudomonadati	Bacteria	84622	lytic	3056606
WJN64701.1	Blastp+HMMScan+PCM	OQ818706.1	Erwinia phage Pistou, complete genome	Erwinia amylovora	Erwinia	Erwiniaceae	Enterobacterales	Gammaproteobacteria	Pseudomonadota	Pseudomonadati	Bacteria	84539	lytic	3056601
WJN64811.1	Blastp+HMMScan+PCM	OQ818707.1	Erwinia phage Rouille, complete genome	Erwinia amylovora	Erwinia	Erwiniaceae	Enterobacterales	Gammaproteobacteria	Pseudomonadota	Pseudomonadati	Bacteria	84356	lytic	3056602
WJN64980.1	Blastp+HMMScan+PCM	OQ818709.1	Erwinia phage Tian, complete genome	Erwinia amylovora	Erwinia	Erwiniaceae	Enterobacterales	Gammaproteobacteria	Pseudomonadota	Pseudomonadati	Bacteria	85232	lytic	3056604
WVX91338.1	Blastp+HMMScan+PCM	PP278848.1	Erwinia phage Omen, complete genome	Erwinia amylovora NBRC 12687 %3D CFBP 1232	Erwinia	Erwiniaceae	Enterobacterales	Gammaproteobacteria	Pseudomonadota	Pseudomonadati	Bacteria	85304	lytic	3120035
WNA13690.1	Blastp+HMMScan+PCM	OR284297.1	Erwinia phage FIfi106, complete genome	Erwinia amylovora TS3128	Erwinia	Erwiniaceae	Enterobacterales	Gammaproteobacteria	Pseudomonadota	Pseudomonadati	Bacteria	84405	lytic	3073044
YP_009605589.1	HMMScan	NC_041973.1	Erwinia phage vB_EamM_RAY, complete genome	Erwinia amylovora	Erwinia	Erwiniaceae	Enterobacterales	Gammaproteobacteria	Pseudomonadota	Pseudomonadati	Bacteria	271182	lytic	1815987
UNA01019.1	Blastp+HMMScan+PCM	OM522317.2	Erwinia phage Hena2, complete genome	Erwinia amylovora 1/79Sm	Erwinia	Erwiniaceae	Enterobacterales	Gammaproteobacteria	Pseudomonadota	Pseudomonadati	Bacteria	84251	lytic	2923253
AUG85910.1	HMMScan	MG655267.1	Erwinia phage vB_EamM_Bosolaphorus, complete genome	Erwinia amylovora	Erwinia	Erwiniaceae	Enterobacterales	Gammaproteobacteria	Pseudomonadota	Pseudomonadati	Bacteria	272228	lytic	2060126
AUG86551.1	HMMScan	MG655269.1	Erwinia phage vB_EamM_MadMel, complete genome	Erwinia amylovora	Erwinia	Erwiniaceae	Enterobacterales	Gammaproteobacteria	Pseudomonadota	Pseudomonadati	Bacteria	275000	lytic	2060128
YP_009004914.1	HMMScan	NC_023557.1	Erwinia phage Ea35-70, complete genome	Erwinia amylovora strain Ea29-7	Erwinia	Erwiniaceae	Enterobacterales	Gammaproteobacteria	Pseudomonadota	Pseudomonadati	Bacteria	271084	lytic	1429768
YP_009621863.1	HMMScan	NC_042098.1	Erwinia phage vB_EamM_Desertfox, complete genome	Erwinia amylovora	Erwinia	Erwiniaceae	Enterobacterales	Gammaproteobacteria	Pseudomonadota	Pseudomonadati	Bacteria	272458	lytic	2060127
QBP07230.1	HMMScan	MK514281.1	Erwinia phage Rebecca, complete genome	Erwinia amylovora	Erwinia	Erwiniaceae	Enterobacterales	Gammaproteobacteria	Pseudomonadota	Pseudomonadati	Bacteria	273731	lytic	2530026
AUG86875.1	HMMScan	MG655270.1	Erwinia phage vB_EamM_Mortimer, complete genome	Erwinia amylovora	Erwinia	Erwiniaceae	Enterobacterales	Gammaproteobacteria	Pseudomonadota	Pseudomonadati	Bacteria	273914	lytic	2060129
YP_009605270.1	HMMScan	NC_041972.1	Erwinia phage vB_EamM_Deimos-Minion, complete genome	Erwinia amylovora	Erwinia	Erwiniaceae	Enterobacterales	Gammaproteobacteria	Pseudomonadota	Pseudomonadati	Bacteria	273501	lytic	1815986
YP_009605909.1	HMMScan	NC_041974.1	Erwinia phage vB_EamM_Simmy50, complete genome	Erwinia amylovora	Erwinia	Erwiniaceae	Enterobacterales	Gammaproteobacteria	Pseudomonadota	Pseudomonadati	Bacteria	271088	lytic	1815988
YP_009606230.1	HMMScan	NC_041975.1	Erwinia phage vB_EamM_Special G, complete genome	Erwinia amylovora	Erwinia	Erwiniaceae	Enterobacterales	Gammaproteobacteria	Pseudomonadota	Pseudomonadati	Bacteria	273224	lytic	1815989
YP_009612863.1	Blastp+HMMScan+PCM	NC_042018.1	Erwinia phage vB_EamM_RisingSun, complete genome	Erwinia amylovora	Erwinia	Erwiniaceae	Enterobacterales	Gammaproteobacteria	Pseudomonadota	Pseudomonadati	Bacteria	235108	lytic	2026080
ASU03796.1	Blastp+HMMScan+PCM	MF459647.1	Erwinia phage vB_EamM_Joad, complete genome	Erwinia amylovora ATCC 29780	Erwinia	Erwiniaceae	Enterobacterales	Gammaproteobacteria	Pseudomonadota	Pseudomonadati	Bacteria	235374	lytic	2026081
QXO10595.1	HMMScan	MW879340.1	Erwinia phage pEa_SNUABM_48, complete genome	Erwinia amylovora	Erwinia	Erwiniaceae	Enterobacterales	Gammaproteobacteria	Pseudomonadota	Pseudomonadati	Bacteria	294405	lytic	2859283
QXO10086.1	HMMScan	MW845760.1	Erwinia phage pEa_SNUABM_37, complete genome	Erwinia amylovora	Erwinia	Erwiniaceae	Enterobacterales	Gammaproteobacteria	Pseudomonadota	Pseudomonadati	Bacteria	294404	lytic	2859246
QZA70902.1	HMMScan	MZ501268.1	Erwinia phage AH06, complete genome	Erwinia billingiae	Erwinia	Erwiniaceae	Enterobacterales	Gammaproteobacteria	Pseudomonadota	Pseudomonadati	Bacteria	275293	lytic	2869570
YP_009292762.1	Blastp+HMMScan+PCM	NC_031126.1	Erwinia phage vB_EamM_ChrisDB, complete genome	Erwinia amylovora ATCC 29780	Erwinia	Erwiniaceae	Enterobacterales	Gammaproteobacteria	Pseudomonadota	Pseudomonadati	Bacteria	244840	lytic	1883371
YP_009278676.1	Blastp+HMMScan+PCM	NC_031010.1	Erwinia phage vB_EamM_Kwan, complete genome	Erwinia amylovora ATCC 29780	Erwinia	Erwiniaceae	Enterobacterales	Gammaproteobacteria	Pseudomonadota	Pseudomonadati	Bacteria	246390	lytic	1883374
QZA70701.1	Blastp+HMMScan	MZ501267.1	Erwinia phage AH04, complete genome	Erwinia billingiae	Erwinia	Erwiniaceae	Enterobacterales	Gammaproteobacteria	Pseudomonadota	Pseudomonadati	Bacteria	262639	lytic	2869569
QIG62702.1	Blastp+HMMScan+PCM	MT001829.1	Salmonella phage SE_PL, complete genome	Salmonella enterica subsp. enterica serovar Typhi	Salmonella	Enterobacteriaceae	Enterobacterales	Gammaproteobacteria	Pseudomonadota	Pseudomonadati	Bacteria	348657	lytic	2712932
QCW19035.1	Blastp+HMMScan+PCM	MK773491.1	Salmonella phage 7t3, complete genome	Salmonella enterica subsp. enterica serovar Typhi	Salmonella	Enterobacteriaceae	Enterobacterales	Gammaproteobacteria	Pseudomonadota	Pseudomonadati	Bacteria	348718	lytic	2575254
WPK18729.1	Blastp+HMMScan+PCM	OR699181.1	Salmonella phage SD-2_S15, complete genome	Salmonella enterica subsp. enterica serovar Typhimurium	Salmonella	Enterobacteriaceae	Enterobacterales	Gammaproteobacteria	Pseudomonadota	Pseudomonadati	Bacteria	321761	lytic	3096173
WPK19380.1	Blastp+HMMScan+PCM	OR699182.1	Salmonella phage SD-6_S16, complete genome	Salmonella enterica subsp. enterica serovar Typhimurium	Salmonella	Enterobacteriaceae	Enterobacterales	Gammaproteobacteria	Pseudomonadota	Pseudomonadati	Bacteria	319470	lytic	3096174
WPK20056.1	Blastp+HMMScan+PCM	OR699183.1	Salmonella phage SD-1_S14, complete genome	Salmonella enterica subsp. enterica serovar Typhimurium	Salmonella	Enterobacteriaceae	Enterobacterales	Gammaproteobacteria	Pseudomonadota	Pseudomonadati	Bacteria	310643	lytic	3096172
WPK21071.1	Blastp+HMMScan+PCM	OR699188.1	Salmonella phage SD-15_S21, complete genome	Salmonella enterica subsp. enterica serovar Typhimurium	Salmonella	Enterobacteriaceae	Enterobacterales	Gammaproteobacteria	Pseudomonadota	Pseudomonadati	Bacteria	326338	lytic	3096171
YP_010844146.1	Blastp+HMMScan	NC_070779.1	Salmonella phage KM16, complete genome	Salmonella enterica subsp. enterica serovar Paratyphi A	Salmonella	Enterobacteriaceae	Enterobacterales	Gammaproteobacteria	Pseudomonadota	Pseudomonadati	Bacteria	170126	lytic	2797303
XDG31227.1	Blastp+HMMScan+PCM	PP942088.1	Salmonella phage vB_SenS_Jbel, complete genome	Salmonella sp.	Salmonella	Enterobacteriaceae	Enterobacterales	Gammaproteobacteria	Pseudomonadota	Pseudomonadati	Bacteria	165566	lytic	3236639
UJP29728.1	Blastp+HMMScan+PCM	OL656107.1	Salmonella phage UAB_60, complete genome	Salmonella enterica subsp. enterica serovar Enteritidis str. LK5	Salmonella	Enterobacteriaceae	Enterobacterales	Gammaproteobacteria	Pseudomonadota	Pseudomonadati	Bacteria	167356	lytic	2862113
ASZ76147.1	Blastp+HMMScan+PCM	MF001354.1	Salmonella phage SG1, partial genome	Salmonella enterica subsp. enterica serovar Gallinarum	Salmonella	Enterobacteriaceae	Enterobacterales	Gammaproteobacteria	Pseudomonadota	Pseudomonadati	Bacteria	169805	lytic	2025823
XAN63938.1	Blastp+HMMScan+PCM	PP738980.1	Salmonella phage F13076, complete genome	Salmonella enterica subsp. enterica serovar Enteritidis ATCC 13076	Salmonella	Enterobacteriaceae	Enterobacterales	Gammaproteobacteria	Pseudomonadota	Pseudomonadati	Bacteria	162348	lytic	3143138
YP_009286588.1	Blastp+HMMScan+PCM	NC_031065.1	Salmonella phage vB_SnwM_CGG4-1, complete genome	Salmonella Newport strain C398	Salmonella	Enterobacteriaceae	Enterobacterales	Gammaproteobacteria	Pseudomonadota	Pseudomonadati	Bacteria	159878	lytic	1815631
QPI13534.1	Blastp+HMMScan+PCM	MW149274.1	Salmonella phage vB_SalM_ABTNLsp5, complete genome	Salmonella enterica CVCC 79102	Salmonella	Enterobacteriaceae	Enterobacterales	Gammaproteobacteria	Pseudomonadota	Pseudomonadati	Bacteria	172418	lytic	2789809
YP_009147958.1	Blastp+HMMScan+PCM	NC_027344.1	Salmonella phage STML-198, complete genome	unknown	Salmonella	Enterobacteriaceae	Enterobacterales	Gammaproteobacteria	Pseudomonadota	Pseudomonadati	Bacteria	158099	lytic	1204531
YP_009126174.1	Blastp+HMMScan+PCM	NC_026607.2	Salmonella phage STP4-a, complete genome	Salmonella Typhimurium ATCC 14028	Salmonella	Enterobacteriaceae	Enterobacterales	Gammaproteobacteria	Pseudomonadota	Pseudomonadati	Bacteria	159914	lytic	1445860
YP_009615712.1	Blastp+HMMScan+PCM	NC_042044.1	Salmonella phage Melville, complete genome	Salmonella enterica subsp. enterica serovar Newport	Salmonella	Enterobacteriaceae	Enterobacterales	Gammaproteobacteria	Pseudomonadota	Pseudomonadati	Bacteria	159323	lytic	2041413
UPW42343.1	Blastp+HMMScan	OM912978.1	Salmonella phage CF-SP2, complete genome	Salmonella enterica subsp. enterica serova Typhi	Salmonella	Enterobacteriaceae	Enterobacterales	Gammaproteobacteria	Pseudomonadota	Pseudomonadati	Bacteria	159658	lytic	2935508
WPJ21571.1	Blastp+HMMScan+PCM	OR756449.1	Salmonella phage vB_SalD_ABTNLS3, complete genome	Salmonella enterica subsp. enterica serovar Enteritidis	Salmonella	Enterobacteriaceae	Enterobacterales	Gammaproteobacteria	Pseudomonadota	Pseudomonadati	Bacteria	171022	lytic	3093917
USL87057.1	Blastp+HMMScan	ON550260.1	Salmonella phage PSE-D1, complete genome	Salmonella sp.	Salmonella	Enterobacteriaceae	Enterobacterales	Gammaproteobacteria	Pseudomonadota	Pseudomonadati	Bacteria	166604	lytic	2951242
AWN09040.1	Blastp+HMMScan+PCM	MH221129.1	Salmonella phage SPAsTU, complete genome	Salmonella enterica serovar Paratyphi A	Salmonella	Enterobacteriaceae	Enterobacterales	Gammaproteobacteria	Pseudomonadota	Pseudomonadati	Bacteria	250739	lytic	2136797
AMR59709.1	Blastp+HMMScan+PCM	KU726251.1	Enterobacteria phage SEGD1, complete genome	Salmonella enterica	Salmonella	Enterobacteriaceae	Enterobacterales	Gammaproteobacteria	Pseudomonadota	Pseudomonadati	Bacteria	239461	lytic	1805456
QOC54524.1	Blastp+HMMScan+PCM	MT710307.1	Salmonella phage pSal-SNUABM-04, complete genome	Salmonella enterica Sal-SNUABM-svn1	Salmonella	Enterobacteriaceae	Enterobacterales	Gammaproteobacteria	Pseudomonadota	Pseudomonadati	Bacteria	239626	lytic	2759192
VFR12785.1	Blastp+HMMScan+PCM	LR535910.1	Salmonella phage SPFM13	Salmonella Typhimurium strain SL1344	Salmonella	Enterobacteriaceae	Enterobacterales	Gammaproteobacteria	Pseudomonadota	Pseudomonadati	Bacteria	241405	lytic	2528683
VFR13972.1	Blastp+HMMScan+PCM	LR535914.1	Salmonella phage SPFM17	Salmonella Typhimurium strain SL1344	Salmonella	Enterobacteriaceae	Enterobacterales	Gammaproteobacteria	Pseudomonadota	Pseudomonadati	Bacteria	239842	lytic	2528687
VFR14230.1	Blastp+HMMScan+PCM	LR535915.1	Salmonella phage SPFM16	Salmonella Typhimurium strain SL1344	Salmonella	Enterobacteriaceae	Enterobacterales	Gammaproteobacteria	Pseudomonadota	Pseudomonadati	Bacteria	233195	lytic	2528686
VFR15175.1	Blastp+HMMScan+PCM	LR535918.1	Salmonella phage SPFM22	Salmonella Typhimurium strain SL1344	Salmonella	Enterobacteriaceae	Enterobacterales	Gammaproteobacteria	Pseudomonadota	Pseudomonadati	Bacteria	240196	lytic	2528691
VFR15809.1	Blastp+HMMScan+PCM	LR535921.1	Salmonella phage SPFM2	Salmonella Typhimurium strain SL1344	Salmonella	Enterobacteriaceae	Enterobacterales	Gammaproteobacteria	Pseudomonadota	Pseudomonadati	Bacteria	240111	lytic	2528672
VFR10541.1	Blastp+HMMScan+PCM	LR535902.1	Salmonella phage SPFM4	Salmonella Typhimurium strain SL1344	Salmonella	Enterobacteriaceae	Enterobacterales	Gammaproteobacteria	Pseudomonadota	Pseudomonadati	Bacteria	240197	lytic	2528674
VFR12608.1	Blastp+HMMScan+PCM	LR535909.1	Salmonella phage SPFM11	Salmonella Typhimurium strain SL1344	Salmonella	Enterobacteriaceae	Enterobacterales	Gammaproteobacteria	Pseudomonadota	Pseudomonadati	Bacteria	240197	lytic	2528681
VFR14730.1	Blastp+HMMScan+PCM	LR535916.1	Salmonella phage SPFM19	Salmonella Typhimurium strain SL1344	Salmonella	Enterobacteriaceae	Enterobacterales	Gammaproteobacteria	Pseudomonadota	Pseudomonadati	Bacteria	240197	lytic	2528688
VFR15341.1	Blastp+HMMScan+PCM	LR535919.1	Salmonella phage SPFM21	Salmonella Typhimurium strain SL1344	Salmonella	Enterobacteriaceae	Enterobacterales	Gammaproteobacteria	Pseudomonadota	Pseudomonadati	Bacteria	240196	lytic	2528690
VFR15672.1	Blastp+HMMScan+PCM	LR535920.1	Salmonella phage SPFM3	Salmonella Typhimurium strain SL1344	Salmonella	Enterobacteriaceae	Enterobacterales	Gammaproteobacteria	Pseudomonadota	Pseudomonadati	Bacteria	240198	lytic	2528673
ULF48477.1	Blastp+HMMScan+PCM	OM456492.1	Salmonella phage SaP7, complete genome	Salmonella sp.	Salmonella	Enterobacteriaceae	Enterobacterales	Gammaproteobacteria	Pseudomonadota	Pseudomonadati	Bacteria	240613	lytic	2917113
YP_009153352.1	Blastp+HMMScan+PCM	NC_027402.1	Salmonella phage SPN3US, complete genome	unknown	Salmonella	Enterobacteriaceae	Enterobacterales	Gammaproteobacteria	Pseudomonadota	Pseudomonadati	Bacteria	240413	lytic	1090134
WNT47489.1	Blastp+HMMScan+PCM	OR413578.1	Salmonella phage SPLA1a, complete genome	Salmonella enterica	Salmonella	Enterobacteriaceae	Enterobacterales	Gammaproteobacteria	Pseudomonadota	Pseudomonadati	Bacteria	240348	lytic	3077596
WNT47872.1	Blastp+HMMScan+PCM	OR413581.1	Salmonella phage SPLA3, complete genome	Salmonella enterica	Salmonella	Enterobacteriaceae	Enterobacterales	Gammaproteobacteria	Pseudomonadota	Pseudomonadati	Bacteria	240593	lytic	3077599
XAN61360.1	Blastp+HMMScan+PCM	PP695294.1	Salmonella phage 1252, complete genome	Salmonella enterica subsp. enterica serovar Enteritidis	Salmonella	Enterobacteriaceae	Enterobacterales	Gammaproteobacteria	Pseudomonadota	Pseudomonadati	Bacteria	243229	lytic	2999047
WFG41673.1	Blastp+HMMScan+PCM	OQ383623.1	Salmonella phage MET_P1_082_240, complete genome	unknown	Salmonella	Enterobacteriaceae	Enterobacterales	Gammaproteobacteria	Pseudomonadota	Pseudomonadati	Bacteria	243224	lytic	3032418
QNI20774.1	Blastp+HMMScan+PCM	MT799840.1	Salmonella phage JN03, complete genome	Salmonella sp.	Salmonella	Enterobacteriaceae	Enterobacterales	Gammaproteobacteria	Pseudomonadota	Pseudomonadati	Bacteria	241047	lytic	2759204
WNT48560.1	Blastp+HMMScan+PCM	OR413585.1	Salmonella phage SPLA5c, complete genome	Salmonella enterica	Salmonella	Enterobacteriaceae	Enterobacterales	Gammaproteobacteria	Pseudomonadota	Pseudomonadati	Bacteria	239099	lytic	3077603
YP_009194727.1	PCM	NC_028754.1	Salmonella phage Shivani, complete genome	Salmonella enterica subsp. enterica serovar Typhimurium	Salmonella	Enterobacteriaceae	Enterobacterales	Gammaproteobacteria	Pseudomonadota	Pseudomonadati	Bacteria	120098	lytic	1572715
XCO69286.1	Blastp	PP941779.1	Salmonella phage vB_Sen_TUMS_E3, complete genome	Salmonella enterica subsp. enterica serovar Enteritidis ATCC 13076	Salmonella	Enterobacteriaceae	Enterobacterales	Gammaproteobacteria	Pseudomonadota	Pseudomonadati	Bacteria	119458	lytic	3229529
QKE54238.1	Blastp+PCM	MN445182.1	Salmonella phage vB_SalS_SA001, complete genome	Salmonella enterica subsp. enterica serovar Thompson	Salmonella	Enterobacteriaceae	Enterobacterales	Gammaproteobacteria	Pseudomonadota	Pseudomonadati	Bacteria	110965	lytic	2739751
QIN99324.1	Blastp+PCM	MT074448.1	Salmonella phage oldekolle, complete genome	Salmonella enterica subsp. enterica serovar Enteritidis PT1	Salmonella	Enterobacteriaceae	Enterobacterales	Gammaproteobacteria	Pseudomonadota	Pseudomonadati	Bacteria	109372	lytic	2713308
QNI21514.1	Blastp+PCM	MT653146.1	Salmonella phage 8sent1748, complete genome	Salmonella enterica subsp. enterica serovar Gallinarum	Salmonella	Enterobacteriaceae	Enterobacterales	Gammaproteobacteria	Pseudomonadota	Pseudomonadati	Bacteria	110720	lytic	2762671
QNI21670.1	Blastp+PCM	MT653143.1	Salmonella phage 3sent1, complete genome	Salmonella enterica subsp. enterica serovar Gallinarum	Salmonella	Enterobacteriaceae	Enterobacterales	Gammaproteobacteria	Pseudomonadota	Pseudomonadati	Bacteria	109746	lytic	2762670
WMU95311.1	Blastp	OR492254.1	Salmonella phage PH204, complete genome	Salmonella enterica subsp. enterica serovar Enteritidis	Salmonella	Enterobacteriaceae	Enterobacterales	Gammaproteobacteria	Pseudomonadota	Pseudomonadati	Bacteria	110767	lytic	3073943
WYD67800.1	Blastp	PP407513.1	Salmonella phage vB_Si_CECAV_FGS009, complete genome	Salmonella enterica subsp. enterica serovar Infantis	Salmonella	Enterobacteriaceae	Enterobacterales	Gammaproteobacteria	Pseudomonadota	Pseudomonadati	Bacteria	108396	lytic	3126494
WGG14654.1	Blastp	OQ680481.1	Salmonella phage phC17, complete genome	Salmonella enterica subsp. enterica	Salmonella	Enterobacteriaceae	Enterobacterales	Gammaproteobacteria	Pseudomonadota	Pseudomonadati	Bacteria	106649	lytic	3038310
YP_009283365.1	Blastp+PCM	NC_031042.1	Salmonella phage NR01, complete genome	Salmonella typhimurium	Salmonella	Enterobacteriaceae	Enterobacterales	Gammaproteobacteria	Pseudomonadota	Pseudomonadati	Bacteria	111325	lytic	1647411
USS19105.1	Blastp	OL502173.1	Salmonella phage JN-S202001, complete genome	Salmonella sp.	Salmonella	Enterobacteriaceae	Enterobacterales	Gammaproteobacteria	Pseudomonadota	Pseudomonadati	Bacteria	111256	lytic	2959432
QYC50527.1	Blastp+PCM	MZ570151.1	Salmonella phage JNwz02, complete genome	Salmonella sp. 2089b	Salmonella	Enterobacteriaceae	Enterobacterales	Gammaproteobacteria	Pseudomonadota	Pseudomonadati	Bacteria	114390	lytic	2861003
WFG41106.1	Blastp	OQ383620.1	Salmonella phage MET_P1_100_107, complete genome	unknown	Salmonella	Enterobacteriaceae	Enterobacterales	Gammaproteobacteria	Pseudomonadota	Pseudomonadati	Bacteria	106987	lytic	3032419
YP_009805491.1	PCM	NC_048009.1	Salmonella phage S131, complete genome	Salmonella enterica serotype Enteritidis E2331	Salmonella	Enterobacteriaceae	Enterobacterales	Gammaproteobacteria	Pseudomonadota	Pseudomonadati	Bacteria	110091	lytic	2231354
XCD29724.1	Blastp	PP554579.1	Salmonella phage PMBT29, complete genome	Salmonella enterica subsp. enterica serovar Typhimurium L2-178	Salmonella	Enterobacteriaceae	Enterobacterales	Gammaproteobacteria	Pseudomonadota	Pseudomonadati	Bacteria	106910	lytic	3137286
QQM13589.1	Blastp+PCM	MT577844.1	Salmonella phage vB_StyS-LmqsSP1, complete genome	Salmonella enterica subsp. enterica serovar Typhimurium	Salmonella	Enterobacteriaceae	Enterobacterales	Gammaproteobacteria	Pseudomonadota	Pseudomonadati	Bacteria	109938	lytic	2749424
YP_007501269.1	Blastp+HMMScan+PCM	NC_020416.1	Salmonella phage S16, complete genome	Salmonella enterica	Salmonella	Enterobacteriaceae	Enterobacterales	Gammaproteobacteria	Pseudomonadota	Pseudomonadati	Bacteria	160221	lytic	1087482
WMM34896.1	Blastp	OR413342.1	Salmonella phage EH1, complete genome	Salmonella enterica subsp. enterica serovar Typhimurium 4/74	Salmonella	Enterobacteriaceae	Enterobacterales	Gammaproteobacteria	Pseudomonadota	Pseudomonadati	Bacteria	109346	lytic	2986506
WDR21892.1	Blastp+HMMScan	OQ359887.1	Salmonella phage vB_SenM_UTK0003, complete genome	Salmonella enterica subsp. enterica serovar Infantis str. FSL S5-0506	Salmonella	Enterobacteriaceae	Enterobacterales	Gammaproteobacteria	Pseudomonadota	Pseudomonadati	Bacteria	160221	lytic	3028906
WLI71853.1	Blastp+HMMScan	OR122689.1	Salmonella phage vB_SenM-AKM_NP4, complete genome	Salmonella sp.	Salmonella	Enterobacteriaceae	Enterobacterales	Gammaproteobacteria	Pseudomonadota	Pseudomonadati	Bacteria	159273	lytic	3053882
WCZ57672.1	Blastp	OQ291033.1	Salmonella phage Kenya-K36, complete genome	Salmonella enterica	Salmonella	Enterobacteriaceae	Enterobacterales	Gammaproteobacteria	Pseudomonadota	Pseudomonadati	Bacteria	114846	lytic	3027624
YP_009792535.1	Blastp+PCM	NC_047859.1	Salmonella phage SP01, complete genome	Salmonella enterica subsp. enterica serovar Enteritidis	Salmonella	Enterobacteriaceae	Enterobacterales	Gammaproteobacteria	Pseudomonadota	Pseudomonadati	Bacteria	117842	lytic	1920294
YP_009804521.1	Blastp+PCM	NC_048001.1	Salmonella phage SP3, partial genome	Salmonella sp.	Salmonella	Enterobacteriaceae	Enterobacterales	Gammaproteobacteria	Pseudomonadota	Pseudomonadati	Bacteria	109306	lytic	2053625
QVW09043.1	Blastp+HMMScan+PCM	MZ150757.1	Salmonella phage Lv5cm, complete genome	Salmonella enterica	Salmonella	Enterobacteriaceae	Enterobacterales	Gammaproteobacteria	Pseudomonadota	Pseudomonadati	Bacteria	169920	lytic	2834970
QHA33612.1	Blastp+HMMScan+PCM	MN580668.1	Salmonella phage pSe_SNUABM_01, complete genome	Salmonella enterica subsp. enterica serovar Enteritidis SE54	Salmonella	Enterobacteriaceae	Enterobacterales	Gammaproteobacteria	Pseudomonadota	Pseudomonadati	Bacteria	172360	lytic	2656520
WQM78967.1	Blastp+HMMScan+PCM	OR687644.2	Salmonella phage PC79-13, complete genome	unknown	Salmonella	Enterobacteriaceae	Enterobacterales	Gammaproteobacteria	Pseudomonadota	Pseudomonadati	Bacteria	86886	lytic	3092642
USW07491.1	Blastp+HMMScan+PCM	ON720975.1	Salmonella phage GRNsp7, complete genome	Salmonella enterica subsp. enterica serovar Enteritidis JSC160603	Salmonella	Enterobacteriaceae	Enterobacterales	Gammaproteobacteria	Pseudomonadota	Pseudomonadati	Bacteria	169242	lytic	2959431
YP_009150166.1	Blastp+HMMScan+PCM	NC_027360.1	Enterobacteriaphage UAB_Phi87, complete genome	Salmonella enterica subsp. enterica	Salmonella	Enterobacteriaceae	Enterobacterales	Gammaproteobacteria	Pseudomonadota	Pseudomonadati	Bacteria	87603	lytic	1197935
XDJ03720.1	Blastp+HMMScan+PCM	PP987310.1	Salmonella phage Manna, complete genome	Salmonella enterica subsp. enterica	Salmonella	Enterobacteriaceae	Enterobacterales	Gammaproteobacteria	Pseudomonadota	Pseudomonadati	Bacteria	171141	lytic	3234042
UIS31700.1	Blastp+HMMScan	OL656108.1	Salmonella phage UAB_69, complete genome	Salmonella enterica subsp. enterica serovar Typhimurium strain LB5000	Salmonella	Enterobacteriaceae	Enterobacterales	Gammaproteobacteria	Pseudomonadota	Pseudomonadati	Bacteria	87060	lytic	2862114
WOL30878.1	Blastp+HMMScan	OR711204.1	Salmonella phage fBSPA4, complete genome	Salmonella enterica 714	Salmonella	Enterobacteriaceae	Enterobacterales	Gammaproteobacteria	Pseudomonadota	Pseudomonadati	Bacteria	87179	lytic	3084963
QVW09138.1	Blastp+HMMScan+PCM	MZ150758.1	Salmonella phage S19cd, complete genome	Salmonella enterica	Salmonella	Enterobacteriaceae	Enterobacterales	Gammaproteobacteria	Pseudomonadota	Pseudomonadati	Bacteria	85995	lytic	2834971
QQV89218.1	Blastp+HMMScan	MW423797.1	Salmonella phage vB Seyj1-1, complete genome	Salmonella enterica subsp. enterica serovar Paratyphi A CMCC50001	Salmonella	Enterobacteriaceae	Enterobacterales	Gammaproteobacteria	Pseudomonadota	Pseudomonadati	Bacteria	88795	lytic	2801511
YP_009146326.1	Blastp+HMMScan+PCM	NC_027329.1	Salmonella phage vB_SPuM_SP116, complete genome	Salmonella enterica serovar Pullorum 96116	Salmonella	Enterobacteriaceae	Enterobacterales	Gammaproteobacteria	Pseudomonadota	Pseudomonadati	Bacteria	87510	lytic	1567025
YP_009600282.1	Blastp+HMMScan	NC_041922.1	Salmonella phage Si3, complete genome	Salmonella enterica subsp. enterica serovar Infantis	Salmonella	Enterobacteriaceae	Enterobacterales	Gammaproteobacteria	Pseudomonadota	Pseudomonadati	Bacteria	84419	lytic	1965374
YP_009621559.1	Blastp+HMMScan	NC_042096.1	Salmonella phage BPS17L1, complete genome	Salmonella enterica subsp. enterica serovar Shubra	Salmonella	Enterobacteriaceae	Enterobacterales	Gammaproteobacteria	Pseudomonadota	Pseudomonadati	Bacteria	84916	lytic	2060122
YP_009621688.1	Blastp+HMMScan+PCM	NC_042097.1	Salmonella phage BPS17W1, complete genome	Salmonella enterica subsp. enterica serovar Shubra	Salmonella	Enterobacteriaceae	Enterobacterales	Gammaproteobacteria	Pseudomonadota	Pseudomonadati	Bacteria	87609	lytic	2060124
XDJ00432.1	Blastp+HMMScan	PP926507.1	Salmonella phage PMBT20, complete genome	Salmonella enterica subsp. enterica serovar Napoli L2-113	Salmonella	Enterobacteriaceae	Enterobacterales	Gammaproteobacteria	Pseudomonadota	Pseudomonadati	Bacteria	84400	lytic	3229744
XKC22359.1	Blastp+HMMScan	PQ568382.1	Salmonella phage HMD-P8, complete genome	Salmonella sp.	Salmonella	Enterobacteriaceae	Enterobacterales	Gammaproteobacteria	Pseudomonadota	Pseudomonadati	Bacteria	89223	lytic	3378324
UUG68228.1	Blastp+HMMScan	ON868915.1	Salmonella phage vB_SalM_SPJ41, complete genome	Salmonella sp.	Salmonella	Enterobacteriaceae	Enterobacterales	Gammaproteobacteria	Pseudomonadota	Pseudomonadati	Bacteria	89584	lytic	2961840
QKN88603.1	Blastp+HMMScan	MT409176.1	Salmonella phage SapYZU01, complete genome	Salmonella enterica subsp. enterica serovar Enteritidis	Salmonella	Enterobacteriaceae	Enterobacterales	Gammaproteobacteria	Pseudomonadota	Pseudomonadati	Bacteria	88462	lytic	2736238
QXN66950.1	Blastp+HMMScan+PCM	MW321605.1	Salmonella phage SP4 SHa-2019, complete genome	Salmonella enterica QH	Salmonella	Enterobacteriaceae	Enterobacterales	Gammaproteobacteria	Pseudomonadota	Pseudomonadati	Bacteria	85706	lytic	2692160
QXN67038.1	Blastp+HMMScan+PCM	MW311372.1	Salmonella phage SEP1, complete genome	Salmonella enterica QH	Salmonella	Enterobacteriaceae	Enterobacterales	Gammaproteobacteria	Pseudomonadota	Pseudomonadati	Bacteria	85703	lytic	2799685
QXN67194.1	Blastp+HMMScan+PCM	MW362867.1	Salmonella phage SP2 SHa-2019, complete genome	Salmonella enterica QH	Salmonella	Enterobacteriaceae	Enterobacterales	Gammaproteobacteria	Pseudomonadota	Pseudomonadati	Bacteria	85702	lytic	2692158
QZD26151.1	Blastp+HMMScan	MZ327261.1	Salmonella phage vB_Si_35FD, complete genome	Salmonella enterica subsp. enterica serovar Infantis	Salmonella	Enterobacteriaceae	Enterobacterales	Gammaproteobacteria	Pseudomonadota	Pseudomonadati	Bacteria	85818	lytic	2859524
QEP52997.1	Blastp+HMMScan	MN227145.1	Salmonella phage BPSELC-1, complete genome	Salmonella enterica subsp. enterica serovar Enteritidis	Salmonella	Enterobacteriaceae	Enterobacterales	Gammaproteobacteria	Pseudomonadota	Pseudomonadati	Bacteria	86996	lytic	2601637
QGF20805.1	Blastp+HMMScan	MN481367.1	Salmonella phage D1-2, complete genome	Salmonella enterica subsp. enterica serovar Dublin 3710	Salmonella	Enterobacteriaceae	Enterobacterales	Gammaproteobacteria	Pseudomonadota	Pseudomonadati	Bacteria	86878	lytic	2614123
UGV20046.1	Blastp+HMMScan	OL474141.1	Salmonella phage ph2-2, complete genome	Salmonella enterica subsp. enterica serovar Paratyphi A strain 201107	Salmonella	Enterobacteriaceae	Enterobacterales	Gammaproteobacteria	Pseudomonadota	Pseudomonadati	Bacteria	85944	lytic	2900271
UJD21588.1	Blastp+HMMScan	OL800606.1	Salmonella phage vB_SAg-RPN213, complete genome	Salmonella enterica serovar Agona strain Pco213	Salmonella	Enterobacteriaceae	Enterobacterales	Gammaproteobacteria	Pseudomonadota	Pseudomonadati	Bacteria	86124	lytic	2910949
ASR76738.1	Blastp+HMMScan+PCM	MF370225.1	Salmonella phage ST11, complete genome	Salmonella enterica subsp. enterica Serovar Typhimurium strain DSM 17058	Salmonella	Enterobacteriaceae	Enterobacterales	Gammaproteobacteria	Pseudomonadota	Pseudomonadati	Bacteria	82101	lytic	2023990
QPI14135.1	Blastp+HMMScan+PCM	MW006474.1	Salmonella phage GEC_vB_B1, complete genome	Salmonella enterica Typhimurium SeT.6	Salmonella	Enterobacteriaceae	Enterobacterales	Gammaproteobacteria	Pseudomonadota	Pseudomonadati	Bacteria	87369	lytic	2777373
QPI14283.1	Blastp+HMMScan+PCM	MW006475.1	Salmonella phage GEC_vB_BS, complete genome	Salmonella enterica Typhimurium SeT.4	Salmonella	Enterobacteriaceae	Enterobacterales	Gammaproteobacteria	Pseudomonadota	Pseudomonadati	Bacteria	85840	lytic	2777374
QPI15729.1	Blastp+HMMScan+PCM	MW006482.1	Salmonella phage GEC_vB_NS7, complete genome	Salmonella enterica Typhimurium SeT.6	Salmonella	Enterobacteriaceae	Enterobacterales	Gammaproteobacteria	Pseudomonadota	Pseudomonadati	Bacteria	86886	lytic	2777381
QCW19160.1	Blastp+HMMScan	MK965969.1	Salmonella phage DaR-2019a isolate 6712_28b, complete genome	unknown	Salmonella	Enterobacteriaceae	Enterobacterales	Gammaproteobacteria	Pseudomonadota	Pseudomonadati	Bacteria	89091	lytic	2571168
AFU63548.1	Blastp+HMMScan	JX181822.1	Salmonella phage SPT-1, partial genome	unknown	Salmonella	Enterobacteriaceae	Enterobacterales	Gammaproteobacteria	Pseudomonadota	Pseudomonadati	Bacteria	64108	lytic	1198117
AUM59251.1	Blastp+HMMScan+PCM	MG646670.1	Salmonella phage BPS15S6, complete genome	Salmonella enterica subsp. enterica serovar Heidelberg	Salmonella	Enterobacteriaceae	Enterobacterales	Gammaproteobacteria	Pseudomonadota	Pseudomonadati	Bacteria	87609	lytic	2060121
AUM59401.1	Blastp+HMMScan+PCM	MG646671.1	Salmonella phage BPS17S6, complete genome	Salmonella enterica subsp. enterica serovar Shubra	Salmonella	Enterobacteriaceae	Enterobacterales	Gammaproteobacteria	Pseudomonadota	Pseudomonadati	Bacteria	87628	lytic	2060123
WVH07093.1	Blastp+HMMScan	PP068123.1	Salmonella phage FG1m, complete genome	Salmonella enterica serotype Typhimurium B-1025	Salmonella	Enterobacteriaceae	Enterobacterales	Gammaproteobacteria	Pseudomonadota	Pseudomonadati	Bacteria	81310	lytic	3117412
WVH07236.1	Blastp+HMMScan	PP068124.1	Salmonella phage FM4b, complete genome	Salmonella enterica serotype Enteritidis B-1024	Salmonella	Enterobacteriaceae	Enterobacterales	Gammaproteobacteria	Pseudomonadota	Pseudomonadati	Bacteria	82003	lytic	3117413
WES10111.1	Blastp+HMMScan	OQ594353.1	Salmonella phage SWJM-02, complete genome	Salmonella enterica ATCC BAA-708	Salmonella	Enterobacteriaceae	Enterobacterales	Gammaproteobacteria	Pseudomonadota	Pseudomonadati	Bacteria	84679	lytic	3034862
WIV79019.1	Blastp+HMMScan	OQ845959.1	Salmonella phage NJ12, complete genome	Salmonella sp.	Salmonella	Enterobacteriaceae	Enterobacterales	Gammaproteobacteria	Pseudomonadota	Pseudomonadati	Bacteria	87366	lytic	3043562
WJJ54245.1	Blastp+HMMScan	OP515798.1	Salmonella phage MBP4696116, complete genome	Salmonella enterica subsp. enterica serovar Pullorum	Salmonella	Enterobacteriaceae	Enterobacterales	Gammaproteobacteria	Pseudomonadota	Pseudomonadati	Bacteria	86579	lytic	3042442
YP_009324632.1	Blastp+HMMScan	NC_031939.1	Salmonella phage BPS15Q2, complete genome	Salmonella enterica subsp. enterica serovar Heidelberg	Salmonella	Enterobacteriaceae	Enterobacterales	Gammaproteobacteria	Pseudomonadota	Pseudomonadati	Bacteria	89817	lytic	1857100
QZD26281.1	Blastp+HMMScan	MZ327262.1	Salmonella phage vB_Si_DR094, complete genome	Salmonella enterica subsp. enterica serovar Infantis	Salmonella	Enterobacteriaceae	Enterobacterales	Gammaproteobacteria	Pseudomonadota	Pseudomonadati	Bacteria	85730	lytic	2859525
QCW19286.1	Blastp+HMMScan	MK965970.1	Salmonella phage DaR-2019b isolate 6717_4FA, complete genome	unknown	Salmonella	Enterobacteriaceae	Enterobacterales	Gammaproteobacteria	Pseudomonadota	Pseudomonadati	Bacteria	88966	lytic	2571169
UGL60442.1	Blastp+HMMScan	OK539833.1	Salmonella phage vB_SenM-pSJ21, complete genome	Salmonella enterica subsp. enterica serovar Enteritidis	Salmonella	Enterobacteriaceae	Enterobacterales	Gammaproteobacteria	Pseudomonadota	Pseudomonadati	Bacteria	87273	lytic	2894725
WWQ71157.1	Blastp+HMMScan	OR863361.1	Salmonella phage SeKF_63, complete genome	unknown	Salmonella	Enterobacteriaceae	Enterobacterales	Gammaproteobacteria	Pseudomonadota	Pseudomonadati	Bacteria	90390	lytic	3113358
YP_009600420.1	Blastp+HMMScan+PCM	NC_041923.1	Salmonella phage Mushroom, complete genome	Salmonella sp.	Salmonella	Enterobacteriaceae	Enterobacterales	Gammaproteobacteria	Pseudomonadota	Pseudomonadati	Bacteria	87709	lytic	1572716
UPW36299.1	Blastp+HMMScan	ON239128.1	Salmonella phage OPT-SAL01, complete genome	Salmonella enterica	Salmonella	Enterobacteriaceae	Enterobacterales	Gammaproteobacteria	Pseudomonadota	Pseudomonadati	Bacteria	86400	lytic	2939134
QQG31088.1	Blastp+HMMScan+PCM	MW296865.1	Salmonella phage SP3_SHan-2021, complete genome	Salmonella enterica QH	Salmonella	Enterobacteriaceae	Enterobacterales	Gammaproteobacteria	Pseudomonadota	Pseudomonadati	Bacteria	88041	lytic	2803186
AXY86310.1	Blastp+HMMScan+PCM	MH586731.1	Salmonella phage Meda, complete genome	Salmonella enterica subsp. enterica serovar Heidelberg	Salmonella	Enterobacteriaceae	Enterobacterales	Gammaproteobacteria	Pseudomonadota	Pseudomonadati	Bacteria	84668	lytic	2283282
AUE22357.1	Blastp+HMMScan	MG251391.1	Salmonella virus VSe11, complete genome	Salmonella enterica subsp. enterica serovar Enteritidis	Salmonella	Enterobacteriaceae	Enterobacterales	Gammaproteobacteria	Pseudomonadota	Pseudomonadati	Bacteria	86360	lytic	2053699
AUE22486.1	Blastp+HMMScan	MG251392.1	Salmonella virus VSe102, complete genome	Salmonella enterica subsp. enterica serovar Enteritidis	Salmonella	Enterobacteriaceae	Enterobacterales	Gammaproteobacteria	Pseudomonadota	Pseudomonadati	Bacteria	86365	lytic	2053700
WMI36682.1	Blastp+HMMScan	OQ871555.1	Salmonella phage SUT_S720, complete genome	Salmonella paratyphi	Salmonella	Enterobacteriaceae	Enterobacterales	Gammaproteobacteria	Pseudomonadota	Pseudomonadati	Bacteria	86621	lytic	3070618
WMI36914.1	Blastp+HMMScan	OQ871556.1	Salmonella phage SUT_S820, complete genome	Salmonella paratyphi	Salmonella	Enterobacteriaceae	Enterobacterales	Gammaproteobacteria	Pseudomonadota	Pseudomonadati	Bacteria	85758	lytic	3070619
WMI37035.1	Blastp+HMMScan	OQ871557.1	Salmonella phage SUT_S920, complete genome	Salmonella paratyphi	Salmonella	Enterobacteriaceae	Enterobacterales	Gammaproteobacteria	Pseudomonadota	Pseudomonadati	Bacteria	86621	lytic	3070620
NP_944929.1	Blastp+HMMScan+PCM	NC_005282.1	Enterobacteria phage Felix 01, complete genome	Salmonella	Salmonella	Enterobacteriaceae	Enterobacterales	Gammaproteobacteria	Pseudomonadota	Pseudomonadati	Bacteria	86155	lytic	77775
XHH63266.1	Blastp+HMMScan	PP429241.1	Salmonella phage vB_Si_CECAV_FGS030, partial genome	Salmonella enterica subsp. enterica serovar Infantis	Salmonella	Enterobacteriaceae	Enterobacterales	Gammaproteobacteria	Pseudomonadota	Pseudomonadati	Bacteria	86158	lytic	3237255
AAQ14808.1	Blastp+HMMScan	AF320576.1	Salmonella Bacteriophage Felix 01, complete genome	unknown	Salmonella	Enterobacteriaceae	Enterobacterales	Gammaproteobacteria	Pseudomonadota	Pseudomonadati	Bacteria	86155	lytic	77775
AEO97498.1	Blastp+HMMScan+PCM	JF461087.1	Salmonella phage FO1a, complete genome	Salmonella enterica	Salmonella	Enterobacteriaceae	Enterobacterales	Gammaproteobacteria	Pseudomonadota	Pseudomonadati	Bacteria	83331	lytic	1087480
QDH45123.1	PCM	MK770411.1	Salmonella phage SE13, complete genome	unknown	Salmonella	Enterobacteriaceae	Enterobacterales	Gammaproteobacteria	Pseudomonadota	Pseudomonadati	Bacteria	52438	lytic	2575325
WKV23578.1	Blastp+HMMScan	OQ927978.1	Salmonella phage SEA1, complete genome	Salmonella enterica subsp. enterica serovar Typhimurium ATCC 14028	Salmonella	Enterobacteriaceae	Enterobacterales	Gammaproteobacteria	Pseudomonadota	Pseudomonadati	Bacteria	162022	lytic	3061287
QKE54430.1	HMMScan	MN445183.1	Salmonella phage vB_SalM_SA002, complete genome	Salmonella enterica subsp. enterica serovar Heidelberg	Salmonella	Enterobacteriaceae	Enterobacterales	Gammaproteobacteria	Pseudomonadota	Pseudomonadati	Bacteria	288012	lytic	2739752
WWQ70813.1	Blastp+HMMScan+PCM	OR863359.1	Salmonella phage SeKF_13, complete genome	unknown	Salmonella	Enterobacteriaceae	Enterobacterales	Gammaproteobacteria	Pseudomonadota	Pseudomonadati	Bacteria	86522	lytic	3113356
XCH42388.1	Blastp+HMMScan+PCM	PP810247.1	Salmonella phage PMBT37, complete genome	Salmonella enterica subsp. enterica serovar Napoli L2-222	Salmonella	Enterobacteriaceae	Enterobacterales	Gammaproteobacteria	Pseudomonadota	Pseudomonadati	Bacteria	84813	lytic	3153515
QGF21809.1	Blastp+HMMScan+PCM	MN604407.1	Salmonella phage ST-3, complete genome	Salmonella enterica subsp. enterica serovar Typhimurium	Salmonella	Enterobacteriaceae	Enterobacterales	Gammaproteobacteria	Pseudomonadota	Pseudomonadati	Bacteria	85180	lytic	2663323
QHI00621.1	Blastp+HMMScan+PCM	MK759884.1	Salmonella phage vB_SenM_SB18, complete genome	Salmonella enterica subsp. enterica serovar Infantis	Salmonella	Enterobacteriaceae	Enterobacterales	Gammaproteobacteria	Pseudomonadota	Pseudomonadati	Bacteria	85311	lytic	2698415
QHI00622.1	Blastp	MK759884.1	Salmonella phage vB_SenM_SB18, complete genome	Salmonella enterica subsp. enterica serovar Infantis	Salmonella	Enterobacteriaceae	Enterobacterales	Gammaproteobacteria	Pseudomonadota	Pseudomonadati	Bacteria	85311	lytic	2698415
QEG07612.1	Blastp+HMMScan+PCM	MK770412.1	Salmonella phage SE5, complete genome	unknown	Salmonella	Enterobacteriaceae	Enterobacterales	Gammaproteobacteria	Pseudomonadota	Pseudomonadati	Bacteria	84567	lytic	2575329
XHH63090.1	Blastp	PP429240.1	Salmonella phage vB_Si_CECAV_FGS029, partial genome	Salmonella enterica subsp. enterica serovar Infantis	Salmonella	Enterobacteriaceae	Enterobacterales	Gammaproteobacteria	Pseudomonadota	Pseudomonadati	Bacteria	111226	lytic	3237254
QPI13680.1	Blastp+PCM	MW149275.1	Salmonella phage vB_SalS_ABTNLsp9, complete genome	Salmonella enterica CICC 21501	Salmonella	Enterobacteriaceae	Enterobacterales	Gammaproteobacteria	Pseudomonadota	Pseudomonadati	Bacteria	109695	lytic	2789812
WYC17635.1	Blastp	PP502935.1	Salmonella phage vB_SpuM_X5, complete genome	Salmonella enterica subsp. enterica serovar Pullorum	Salmonella	Enterobacteriaceae	Enterobacterales	Gammaproteobacteria	Pseudomonadota	Pseudomonadati	Bacteria	118240	lytic	3135593
UDL14187.1	Blastp+PCM	OK108607.1	Salmonella phage vB_SenS_S124, complete genome	Salmonella enterica subsp. enterica serovar Enteritidis	Salmonella	Enterobacteriaceae	Enterobacterales	Gammaproteobacteria	Pseudomonadota	Pseudomonadati	Bacteria	110832	lytic	2886210
AVQ09891.1	Blastp	MH102285.1	Salmonella phage vB_SenS_PHB06, partial genome	Salmonella sp.	Salmonella	Enterobacteriaceae	Enterobacterales	Gammaproteobacteria	Pseudomonadota	Pseudomonadati	Bacteria	84406	lytic	2136178
QJD49458.1	Blastp+PCM	MT311645.1	Salmonella phage vB_Sen-E22, complete genome	Salmonella enterica subsp. enterica serovar Enteritidis	Salmonella	Enterobacteriaceae	Enterobacterales	Gammaproteobacteria	Pseudomonadota	Pseudomonadati	Bacteria	108987	lytic	2768772
QPI13220.1	Blastp+PCM	MW149273.1	Salmonella phage vB_SalS_ABTNLsp4, complete genome	Salmonella enterica CVCC 503	Salmonella	Enterobacteriaceae	Enterobacterales	Gammaproteobacteria	Pseudomonadota	Pseudomonadati	Bacteria	106178	lytic	2789811
WCX68789.1	Blastp	OQ362005.1	Salmonella phage GSW6, complete genome	Salmonella enterica subsp. enterica serovar Infantis	Salmonella	Enterobacteriaceae	Enterobacterales	Gammaproteobacteria	Pseudomonadota	Pseudomonadati	Bacteria	112942	lytic	3025422
QTJ63315.1	Blastp+PCM	MW567727.1	Salmonella phage STWB21, complete genome	Salmonella enterica subsp. enterica serovar Typhi	Salmonella	Enterobacteriaceae	Enterobacterales	Gammaproteobacteria	Pseudomonadota	Pseudomonadati	Bacteria	112834	lytic	2815768
QIG61207.1	Blastp+PCM	MN956514.1	Salmonella phage L6jm, complete genome	Salmonella enterica subsp. enterica serovar Choleraesuis ATCC 13312	Salmonella	Enterobacteriaceae	Enterobacterales	Gammaproteobacteria	Pseudomonadota	Pseudomonadati	Bacteria	118452	lytic	2713222
WPJ68249.1	Blastp	OR485018.1	Salmonella phage STP-SP2, complete genome	Salmonella enterica subsp. enterica serovar Paratyphi A	Salmonella	Enterobacteriaceae	Enterobacterales	Gammaproteobacteria	Pseudomonadota	Pseudomonadati	Bacteria	111769	lytic	3079573
XBO82222.1	Blastp	PP836394.1	Salmonella phage vB_SenS-AKM_HA2021_32, complete genome	Salmonella enterica subsp. enterica serovar Typhimurium ATCC14028	Salmonella	Enterobacteriaceae	Enterobacterales	Gammaproteobacteria	Pseudomonadota	Pseudomonadati	Bacteria	114848	lytic	3158841
WGG14344.1	Blastp	OQ680479.1	Salmonella phage phB7, complete genome	Salmonella enterica subsp. enterica	Salmonella	Enterobacteriaceae	Enterobacterales	Gammaproteobacteria	Pseudomonadota	Pseudomonadati	Bacteria	106455	lytic	3038308
WGG14503.1	Blastp	OQ680480.1	Salmonella phage phC11, complete genome	Salmonella enterica subsp. enterica	Salmonella	Enterobacteriaceae	Enterobacterales	Gammaproteobacteria	Pseudomonadota	Pseudomonadati	Bacteria	107372	lytic	3038309
WLI71372.1	Blastp	OR122687.1	Salmonella phage vB_SenS-AKM_ECS, complete genome	Salmonella sp.	Salmonella	Enterobacteriaceae	Enterobacterales	Gammaproteobacteria	Pseudomonadota	Pseudomonadati	Bacteria	114722	lytic	3053880
YP_009805341.1	Blastp+PCM	NC_048008.1	Salmonella phage S126, complete genome	Salmonella enterica serotype Dublin 3246	Salmonella	Enterobacteriaceae	Enterobacterales	Gammaproteobacteria	Pseudomonadota	Pseudomonadati	Bacteria	111999	lytic	2231352
AIW04051.1	Blastp+PCM	KM236244.1	Salmonella phage Stitch, complete genome	Salmonella enterica subsp. enterica serovar Typhimurium	Salmonella	Enterobacteriaceae	Enterobacterales	Gammaproteobacteria	Pseudomonadota	Pseudomonadati	Bacteria	123475	lytic	2991861
XKC24365.1	Blastp	PQ462666.1	Salmonella phage HMD-P4, complete genome	Salmonella sp. and Escherichia coli	Salmonella	Enterobacteriaceae	Enterobacterales	Gammaproteobacteria	Pseudomonadota	Pseudomonadati	Bacteria	109440	lytic	3374742
QAX92186.1	Blastp+PCM	MK370036.1	Salmonella phage 1-23, complete genome	Salmonella sp.	Salmonella	Enterobacteriaceae	Enterobacterales	Gammaproteobacteria	Pseudomonadota	Pseudomonadati	Bacteria	112496	lytic	2508061
QCQ65428.1	Blastp+PCM	MK728824.1	Salmonella phage Seabear, complete genome	Salmonella enterica subsp. enterica serovar Typhimurium	Salmonella	Enterobacteriaceae	Enterobacterales	Gammaproteobacteria	Pseudomonadota	Pseudomonadati	Bacteria	112472	lytic	2565516
QEA11163.1	Blastp+PCM	MN026741.1	Salmonella phage Th1, complete genome	Salmonella enterica subsp. enterica serovar Gallinarum	Salmonella	Enterobacteriaceae	Enterobacterales	Gammaproteobacteria	Pseudomonadota	Pseudomonadati	Bacteria	110466	lytic	2589656
QEI25567.1	Blastp+PCM	MK972715.1	Salmonella phage SE11, complete genome	Salmonella sp.	Salmonella	Enterobacteriaceae	Enterobacterales	Gammaproteobacteria	Pseudomonadota	Pseudomonadati	Bacteria	107763	lytic	2592195
QEI25808.1	Blastp+PCM	MK972716.1	Salmonella phage SE8, complete genome	Salmonella sp.	Salmonella	Enterobacteriaceae	Enterobacterales	Gammaproteobacteria	Pseudomonadota	Pseudomonadati	Bacteria	107763	lytic	2592203
WDR22343.1	Blastp	OQ359890.1	Salmonella phage vB_SenS_UTK0010, complete genome	Salmonella enterica subsp. enterica serovar Oranienburg str. FSL R8-0376	Salmonella	Enterobacteriaceae	Enterobacterales	Gammaproteobacteria	Pseudomonadota	Pseudomonadati	Bacteria	113248	lytic	3028909
YP_009320831.1	Blastp+PCM	NC_031902.1	Salmonella phage 100268_sal2, complete genome	Salmonella enterica	Salmonella	Enterobacteriaceae	Enterobacterales	Gammaproteobacteria	Pseudomonadota	Pseudomonadati	Bacteria	125114	lytic	1813783
YP_009323831.1	Blastp+PCM	NC_031933.1	Salmonella phage 118970_sal2, complete genome	Salmonella enterica subsp. Enteritidis	Salmonella	Enterobacteriaceae	Enterobacterales	Gammaproteobacteria	Pseudomonadota	Pseudomonadati	Bacteria	114180	lytic	1813782
YP_009804382.1	Blastp+PCM	NC_048000.1	Salmonella phage LVR16A, partial genome	Salmonella enterica subsp. enterica serovar Kentucky	Salmonella	Enterobacteriaceae	Enterobacterales	Gammaproteobacteria	Pseudomonadota	Pseudomonadati	Bacteria	111601	lytic	2041204
YP_009804849.1	Blastp+PCM	NC_048005.1	Salmonella phage S113, complete genome	Salmonella enterica serotype Typhimurium SL1344	Salmonella	Enterobacteriaceae	Enterobacterales	Gammaproteobacteria	Pseudomonadota	Pseudomonadati	Bacteria	112582	lytic	2231342
YP_009805014.1	Blastp+PCM	NC_048006.1	Salmonella phage S114, complete genome	Salmonella enterica subsp. enterica	Salmonella	Enterobacteriaceae	Enterobacterales	Gammaproteobacteria	Pseudomonadota	Pseudomonadati	Bacteria	110926	lytic	2231343
YP_009805639.1	Blastp+PCM	NC_048010.1	Salmonella phage S132, complete genome	Salmonella enterica subsp. enterica	Salmonella	Enterobacteriaceae	Enterobacterales	Gammaproteobacteria	Pseudomonadota	Pseudomonadati	Bacteria	116832	lytic	2231355
YP_009805786.1	Blastp+PCM	NC_048011.1	Salmonella phage S133, complete genome	Salmonella enterica subsp. enterica	Salmonella	Enterobacteriaceae	Enterobacterales	Gammaproteobacteria	Pseudomonadota	Pseudomonadati	Bacteria	110926	lytic	2231356
YP_009805953.1	Blastp+PCM	NC_048012.1	Salmonella phage S147, complete genome	Salmonella enterica serotype Typhimurium 4/74	Salmonella	Enterobacteriaceae	Enterobacterales	Gammaproteobacteria	Pseudomonadota	Pseudomonadati	Bacteria	111447	lytic	2231362
YP_009806117.1	Blastp+PCM	NC_048013.1	Salmonella phage S124, complete genome	Salmonella enterica serotype Derby	Salmonella	Enterobacteriaceae	Enterobacterales	Gammaproteobacteria	Pseudomonadota	Pseudomonadati	Bacteria	112564	lytic	2231351
WVH10212.1	Blastp	PP105779.1	Salmonella phage vB_SalS-SIY1lw, complete genome	Salmonella infantis	Salmonella	Enterobacteriaceae	Enterobacterales	Gammaproteobacteria	Pseudomonadota	Pseudomonadati	Bacteria	123932	lytic	3116019
XCH42037.1	Blastp	PP810245.1	Salmonella phage PMBT22, complete genome	Salmonella enterica subsp. enterica serovar Enteritidis L2-179	Salmonella	Enterobacteriaceae	Enterobacterales	Gammaproteobacteria	Pseudomonadota	Pseudomonadati	Bacteria	112338	lytic	3153513
XDI99953.1	Blastp	PP926504.1	Salmonella phage PMBT36, complete genome	Salmonella enterica subsp. enterica serovar Napoli L2-222	Salmonella	Enterobacteriaceae	Enterobacterales	Gammaproteobacteria	Pseudomonadota	Pseudomonadati	Bacteria	111703	lytic	3229746
XDJ00607.1	Blastp	PP926508.1	Salmonella phage PMBT26, complete genome	Salmonella enterica subsp. enterica serovar Kottbus L2-115	Salmonella	Enterobacteriaceae	Enterobacterales	Gammaproteobacteria	Pseudomonadota	Pseudomonadati	Bacteria	112503	lytic	3229745
ADW80065.1	Blastp+PCM	HQ406778.1	Salmonella phage Spc35, complete genome	Salmonella Typhimurium%3B Escherichia coli	Salmonella	Enterobacteriaceae	Enterobacterales	Gammaproteobacteria	Pseudomonadota	Pseudomonadati	Bacteria	118351	lytic	2991866
UXE05672.1	Blastp	OP394141.1	Salmonella phage GSP044, complete genome	Salmonella sp.	Salmonella	Enterobacteriaceae	Enterobacterales	Gammaproteobacteria	Pseudomonadota	Pseudomonadati	Bacteria	110563	lytic	2980089
QAU04657.1	Blastp+PCM	MK393882.1	Salmonella phage 3-29, complete genome	Salmonella enterica subsp. enterica serovar Enteritidis	Salmonella	Enterobacteriaceae	Enterobacterales	Gammaproteobacteria	Pseudomonadota	Pseudomonadati	Bacteria	110377	lytic	2508069
QCQ65610.1	Blastp+PCM	MK728825.1	Salmonella phage Sepoy, complete genome	Salmonella enterica subsp. enterica serovar Heidelberg	Salmonella	Enterobacteriaceae	Enterobacterales	Gammaproteobacteria	Pseudomonadota	Pseudomonadati	Bacteria	114080	lytic	2565517
QDH47297.1	Blastp+PCM	MK867835.1	Salmonella phage vB_SenS_SB9, complete genome	Salmonella enterica subsp. enterica serovar Saintpaul	Salmonella	Enterobacteriaceae	Enterobacterales	Gammaproteobacteria	Pseudomonadota	Pseudomonadati	Bacteria	113979	lytic	2588125
QEG07528.1	PCM	MK770410.1	Salmonella phage SE3, complete genome	unknown	Salmonella	Enterobacteriaceae	Enterobacterales	Gammaproteobacteria	Pseudomonadota	Pseudomonadati	Bacteria	114437	lytic	2575327
QEI25124.1	PCM	MK972708.1	Salmonella phage SE7, complete genome	Salmonella sp.	Salmonella	Enterobacteriaceae	Enterobacterales	Gammaproteobacteria	Pseudomonadota	Pseudomonadati	Bacteria	114355	lytic	2592202
QEP29257.1	Blastp	MN187969.1	Salmonella phage OSY-STA, partial genome	Salmonella enterica subsp. enterica serovar Typhimurium str. LT2	Salmonella	Enterobacteriaceae	Enterobacterales	Gammaproteobacteria	Pseudomonadota	Pseudomonadati	Bacteria	111039	lytic	2596884
AZF87996.1	PCM	MK050846.2	Salmonella phage Seafire, complete genome	Salmonella enterica subsp. enterica serovar Enteritidis	Salmonella	Enterobacteriaceae	Enterobacterales	Gammaproteobacteria	Pseudomonadota	Pseudomonadati	Bacteria	111851	lytic	2483612
QFG07400.1	Blastp+PCM	MK947458.1	Salmonella phage vB_SenS_SB10, complete genome	Salmonella enterica subsp. enterica serovar 1%2C4%2C[5]%2C12:i:-	Salmonella	Enterobacteriaceae	Enterobacterales	Gammaproteobacteria	Pseudomonadota	Pseudomonadati	Bacteria	111347	lytic	2591134
QFG07603.1	Blastp+PCM	MK947459.1	Salmonella phage vB_SenS_SB13, complete genome	Salmonella enterica subsp. enterica serovar Typhimurium	Salmonella	Enterobacteriaceae	Enterobacterales	Gammaproteobacteria	Pseudomonadota	Pseudomonadati	Bacteria	112513	lytic	2591135
UJD21390.1	Blastp	OL800604.1	Salmonella phage vB_STy-RN29, complete genome	Salmonella enterica serovar Typhimurium strain ATCC 13311 DMST 562	Salmonella	Enterobacteriaceae	Enterobacterales	Gammaproteobacteria	Pseudomonadota	Pseudomonadati	Bacteria	110591	lytic	2910950
QIN93462.1	Blastp+PCM	MT004791.1	Salmonella phage vB_SenS-3, complete genome	Salmonella enterica	Salmonella	Enterobacteriaceae	Enterobacterales	Gammaproteobacteria	Pseudomonadota	Pseudomonadati	Bacteria	119586	lytic	2713217
QIN99699.1	Blastp+PCM	MT074452.1	Salmonella phage vaffelhjerte, complete genome	Salmonella enterica subsp. enterica serovar Enteritidis PT1	Salmonella	Enterobacteriaceae	Enterobacterales	Gammaproteobacteria	Pseudomonadota	Pseudomonadati	Bacteria	110831	lytic	2713325
QIO00022.1	Blastp+PCM	MT074454.1	Salmonella phage ende, complete genome	Salmonella enterica subsp. enterica serovar Enteritidis PT1	Salmonella	Enterobacteriaceae	Enterobacterales	Gammaproteobacteria	Pseudomonadota	Pseudomonadati	Bacteria	111297	lytic	2713296
QIO00186.1	Blastp+PCM	MT074455.1	Salmonella phage beppo, complete genome	Salmonella enterica subsp. enterica serovar Enteritidis PT1	Salmonella	Enterobacteriaceae	Enterobacterales	Gammaproteobacteria	Pseudomonadota	Pseudomonadati	Bacteria	111322	lytic	2713280
QIO00352.1	Blastp+PCM	MT074456.1	Salmonella phage polluks, complete genome	Salmonella enterica subsp. enterica serovar Enteritidis PT1	Salmonella	Enterobacteriaceae	Enterobacterales	Gammaproteobacteria	Pseudomonadota	Pseudomonadati	Bacteria	111599	lytic	2713313
QIO01011.1	Blastp+PCM	MT074461.1	Salmonella phage smaug, complete genome	Salmonella enterica subsp. enterica serovar Enteritidis PT1	Salmonella	Enterobacteriaceae	Enterobacterales	Gammaproteobacteria	Pseudomonadota	Pseudomonadati	Bacteria	112590	lytic	2713322
QIO01227.1	Blastp+PCM	MT074463.1	Salmonella phage gmork, complete genome	Salmonella enterica subsp. enterica serovar Enteritidis PT1	Salmonella	Enterobacteriaceae	Enterobacterales	Gammaproteobacteria	Pseudomonadota	Pseudomonadati	Bacteria	113259	lytic	2713300
QIO02065.1	Blastp+PCM	MT074468.1	Salmonella phage rutana, complete genome	Salmonella enterica subsp. enterica serovar Enteritidis PT1	Salmonella	Enterobacteriaceae	Enterobacterales	Gammaproteobacteria	Pseudomonadota	Pseudomonadati	Bacteria	114544	lytic	2713318
QIQ61436.1	PCM	MT074450.1	Salmonella phage faergetype, complete genome	Salmonella enterica subsp. enterica serovar Enteritidis PT1	Salmonella	Enterobacteriaceae	Enterobacterales	Gammaproteobacteria	Pseudomonadota	Pseudomonadati	Bacteria	110183	lytic	2713297
QIQ61597.1	Blastp+PCM	MT074460.1	Salmonella phage bux, complete genome	Salmonella enterica subsp. enterica serovar Enteritidis PT1	Salmonella	Enterobacteriaceae	Enterobacterales	Gammaproteobacteria	Pseudomonadota	Pseudomonadati	Bacteria	112486	lytic	2713288
QNI21892.1	Blastp+PCM	MT653145.1	Salmonella phage 8sent65, complete genome	Salmonella enterica subsp. enterica serovar Gallinarum	Salmonella	Enterobacteriaceae	Enterobacterales	Gammaproteobacteria	Pseudomonadota	Pseudomonadati	Bacteria	112133	lytic	2762672
QQV89350.1	Blastp+PCM	MW423798.1	Salmonella phage vB STyj5-1, complete genome	Salmonella enterica subsp. enterica serovar Typhimurium CMCC50115	Salmonella	Enterobacteriaceae	Enterobacterales	Gammaproteobacteria	Pseudomonadota	Pseudomonadati	Bacteria	110592	lytic	2801510
QQV93576.1	Blastp+PCM	MW411578.1	Salmonella phage SP_Thor, complete genome	Salmonella sp. sym26ys	Salmonella	Enterobacteriaceae	Enterobacterales	Gammaproteobacteria	Pseudomonadota	Pseudomonadati	Bacteria	107183	lytic	2801536
WMM35204.1	Blastp	OR413345.1	Salmonella phage EH4, complete genome	Salmonella enterica subsp. enterica serovar Typhimurium 4/74	Salmonella	Enterobacteriaceae	Enterobacterales	Gammaproteobacteria	Pseudomonadota	Pseudomonadati	Bacteria	108554	lytic	2986509
WMT11191.1	Blastp	OR413343.1	Salmonella phage EH2, complete genome	Salmonella enterica subsp. enterica serovar Typhimurium 4/74	Salmonella	Enterobacteriaceae	Enterobacterales	Gammaproteobacteria	Pseudomonadota	Pseudomonadati	Bacteria	113332	lytic	2986507
WMT11345.1	Blastp	OR413346.1	Salmonella phage EH5, complete genome	Salmonella enterica subsp. enterica serovar Typhimurium 4/74	Salmonella	Enterobacteriaceae	Enterobacterales	Gammaproteobacteria	Pseudomonadota	Pseudomonadati	Bacteria	113332	lytic	2986510
WPJ70042.1	Blastp	OR242313.1	Salmonella phage RA40, complete genome	Salmonella enterica subsp. enterica serovar Typhimurium	Salmonella	Enterobacteriaceae	Enterobacterales	Gammaproteobacteria	Pseudomonadota	Pseudomonadati	Bacteria	111611	lytic	3075146
WQZ52502.1	Blastp	OR862218.1	Salmonella phage SP33, complete genome	Salmonella enterica subsp. enterica serovar Typhimurium	Salmonella	Enterobacteriaceae	Enterobacterales	Gammaproteobacteria	Pseudomonadota	Pseudomonadati	Bacteria	110293	lytic	3111469
WVS24359.1	Blastp	PP213450.1	Salmonella phage ZBSTP12, complete genome	Salmonella enterica subsp. enterica serovar Typhimurium BNCC 108207	Salmonella	Enterobacteriaceae	Enterobacterales	Gammaproteobacteria	Pseudomonadota	Pseudomonadati	Bacteria	111225	lytic	3117425
WWD11146.1	Blastp	OR896822.1	Salmonella phage vB_SenS-3, complete genome	Escherichia coli	Salmonella	Enterobacteriaceae	Enterobacterales	Gammaproteobacteria	Pseudomonadota	Pseudomonadati	Bacteria	111837	lytic	2713217
WDR22022.1	Blastp	OQ359888.1	Salmonella phage vB_SenS_UTK0008, complete genome	Salmonella enterica subsp. enterica serovar Corvallis str. FSL R8-0092	Salmonella	Enterobacteriaceae	Enterobacterales	Gammaproteobacteria	Pseudomonadota	Pseudomonadati	Bacteria	111604	lytic	3028907
WFG41262.1	Blastp	OQ383621.1	Salmonella phage MET_P1_137_112, complete genome	unknown	Salmonella	Enterobacteriaceae	Enterobacterales	Gammaproteobacteria	Pseudomonadota	Pseudomonadati	Bacteria	112278	lytic	3032422
WLW41171.1	Blastp	OR067837.1	Salmonella phage KKP 3953, complete genome	Salmonella enterica subsp. enterica serowar 6%2C8:1%2Cv:- strain KKP 1008	Salmonella	Enterobacteriaceae	Enterobacterales	Gammaproteobacteria	Pseudomonadota	Pseudomonadati	Bacteria	115522	lytic	3041359
YP_009805179.1	Blastp+PCM	NC_048007.1	Salmonella phage S116, complete genome	Salmonella enterica serotype Typhimurium 4/74	Salmonella	Enterobacteriaceae	Enterobacterales	Gammaproteobacteria	Pseudomonadota	Pseudomonadati	Bacteria	110664	lytic	2231345
YP_009848557.1	Blastp+PCM	NC_048785.1	Salmonella phage SE24, complete genome	Salmonella sp.	Salmonella	Enterobacteriaceae	Enterobacterales	Gammaproteobacteria	Pseudomonadota	Pseudomonadati	Bacteria	114855	lytic	1647454
XCH42240.1	Blastp	PP810246.1	Salmonella phage PMBT31, complete genome	Salmonella enterica subsp. enterica serovar Saintpaul L2-114	Salmonella	Enterobacteriaceae	Enterobacterales	Gammaproteobacteria	Pseudomonadota	Pseudomonadati	Bacteria	114074	lytic	3153514
UQT65243.1	Blastp	OL451946.1	Salmonella phage BD13, complete genome	Salmonella sp. ATCC 14028	Salmonella	Enterobacteriaceae	Enterobacterales	Gammaproteobacteria	Pseudomonadota	Pseudomonadati	Bacteria	121769	lytic	2912287
AXY85039.1	PCM	MH631454.2	Salmonella phage Sw2, complete genome	Salmonella enterica subsp. enterica serovar Kentucky	Salmonella	Enterobacteriaceae	Enterobacterales	Gammaproteobacteria	Pseudomonadota	Pseudomonadati	Bacteria	114274	lytic	2316014
QEI24676.1	Blastp+PCM	MK972704.1	Salmonella phage SE19, complete genome	Salmonella sp.	Salmonella	Enterobacteriaceae	Enterobacterales	Gammaproteobacteria	Pseudomonadota	Pseudomonadati	Bacteria	112879	lytic	2592198
QEI25302.1	Blastp+PCM	MK972709.1	Salmonella phage SE20, complete genome	Salmonella sp.	Salmonella	Enterobacteriaceae	Enterobacterales	Gammaproteobacteria	Pseudomonadota	Pseudomonadati	Bacteria	113437	lytic	2592199
QEI25883.1	Blastp+PCM	MK972717.1	Salmonella phage SE18, complete genome	Salmonella sp.	Salmonella	Enterobacteriaceae	Enterobacterales	Gammaproteobacteria	Pseudomonadota	Pseudomonadati	Bacteria	110795	lytic	2592197
QEP52608.1	Blastp+PCM	MN218190.1	Salmonella phage 9-29, complete genome	Salmonella enterica subsp. enterica	Salmonella	Enterobacteriaceae	Enterobacterales	Gammaproteobacteria	Pseudomonadota	Pseudomonadati	Bacteria	110776	lytic	2601629
QEP52726.1	Blastp+PCM	MN218191.1	Salmonella phage 1-29, complete genome	Salmonella enterica subsp. enterica	Salmonella	Enterobacteriaceae	Enterobacterales	Gammaproteobacteria	Pseudomonadota	Pseudomonadati	Bacteria	111636	lytic	2601628
QFR58061.1	Blastp+PCM	MN379739.1	Salmonella phage 1-19, complete genome	Salmonella enterica subsp. enterica	Salmonella	Enterobacteriaceae	Enterobacterales	Gammaproteobacteria	Pseudomonadota	Pseudomonadati	Bacteria	110775	lytic	2653652
AYN56021.1	Blastp+PCM	MK005300.1	Salmonella phage STG2, complete genome	Salmonella enterica subsp. enterica serovar Typhimurium	Salmonella	Enterobacteriaceae	Enterobacterales	Gammaproteobacteria	Pseudomonadota	Pseudomonadati	Bacteria	114275	lytic	2480623
QIN99164.1	Blastp+PCM	MT074447.1	Salmonella phage phagemcphageface, complete genome	Salmonella enterica subsp. enterica serovar Enteritidis PT1	Salmonella	Enterobacteriaceae	Enterobacterales	Gammaproteobacteria	Pseudomonadota	Pseudomonadati	Bacteria	105405	lytic	2713311
QIN99475.1	Blastp+PCM	MT074449.1	Salmonella phage bombadil, complete genome	Salmonella enterica subsp. enterica serovar Enteritidis PT1	Salmonella	Enterobacteriaceae	Enterobacterales	Gammaproteobacteria	Pseudomonadota	Pseudomonadati	Bacteria	109539	lytic	2713285
QIN99859.1	Blastp+PCM	MT074453.1	Salmonella phage misterkot, complete genome	Salmonella enterica subsp. enterica serovar Enteritidis PT1	Salmonella	Enterobacteriaceae	Enterobacterales	Gammaproteobacteria	Pseudomonadota	Pseudomonadati	Bacteria	110937	lytic	2713305
QIO00514.1	Blastp+PCM	MT074457.1	Salmonella phage rokbiter, complete genome	Salmonella enterica subsp. enterica serovar Enteritidis PT1	Salmonella	Enterobacteriaceae	Enterobacterales	Gammaproteobacteria	Pseudomonadota	Pseudomonadati	Bacteria	112006	lytic	2713317
QIO00676.1	Blastp+PCM	MT074458.1	Salmonella phage fuchur, complete genome	Salmonella enterica subsp. enterica serovar Enteritidis PT1	Salmonella	Enterobacteriaceae	Enterobacterales	Gammaproteobacteria	Pseudomonadota	Pseudomonadati	Bacteria	112117	lytic	2713299
QIO00841.1	Blastp+PCM	MT074459.1	Salmonella phage bastian, complete genome	Salmonella enterica subsp. enterica serovar Enteritidis PT1	Salmonella	Enterobacteriaceae	Enterobacterales	Gammaproteobacteria	Pseudomonadota	Pseudomonadati	Bacteria	112477	lytic	2713279
QPI15999.1	Blastp+PCM	MW206381.1	Salmonella phage SP76, complete genome	Salmonella enterica subsp. enterica serovar Enteritidis SA215	Salmonella	Enterobacteriaceae	Enterobacterales	Gammaproteobacteria	Pseudomonadota	Pseudomonadati	Bacteria	111639	lytic	2785525
ARM69772.1	Blastp+PCM	KY787212.1	Salmonella phage BSP22A, complete genome	Salmonella enterica serovar typhimurium LT2C	Salmonella	Enterobacteriaceae	Enterobacterales	Gammaproteobacteria	Pseudomonadota	Pseudomonadati	Bacteria	110741	lytic	1960312
WYX90536.1	Blastp	OQ674103.1	Salmonella phage KKP_3831, complete genome	Salmonella enterica subsp. enterica serovar 6%2C8:l%2Cv:- strain KKP 998	Salmonella	Enterobacteriaceae	Enterobacterales	Gammaproteobacteria	Pseudomonadota	Pseudomonadati	Bacteria	113006	lytic	3027684
WMM35050.1	Blastp	OR413344.1	Salmonella phage EH3, complete genome	Salmonella enterica subsp. enterica serovar Typhimurium 4/74	Salmonella	Enterobacteriaceae	Enterobacterales	Gammaproteobacteria	Pseudomonadota	Pseudomonadati	Bacteria	115218	lytic	2986508
WNO24755.1	Blastp	OR400517.1	Salmonella phage PRF-SP12, complete genome	Salmonella enterica subsp. enterica serovar Enteritidis	Salmonella	Enterobacteriaceae	Enterobacterales	Gammaproteobacteria	Pseudomonadota	Pseudomonadati	Bacteria	113852	lytic	3074847
WPJ68778.1	Blastp	OR513095.1	Salmonella phage STP-SP9, complete genome	Salmonella enterica subsp. enterica serovar Typhimurium	Salmonella	Enterobacteriaceae	Enterobacterales	Gammaproteobacteria	Pseudomonadota	Pseudomonadati	Bacteria	113775	lytic	3093732
WPJ72379.1	Blastp	OR464143.1	Salmonella phage CRW-SP5, complete genome	Salmonella enterica subsp. enterica serovar Typhimurium	Salmonella	Enterobacteriaceae	Enterobacterales	Gammaproteobacteria	Pseudomonadota	Pseudomonadati	Bacteria	113775	lytic	3079601
WPJ72533.1	Blastp	OR464144.1	Salmonella phage CRW-SP6, complete genome	Salmonella enterica subsp. enterica serovar Enteritidis	Salmonella	Enterobacteriaceae	Enterobacterales	Gammaproteobacteria	Pseudomonadota	Pseudomonadati	Bacteria	113775	lytic	3079602
WXX00897.1	Blastp	PP438655.1	Salmonella phage 1586, complete genome	Salmonella enterica	Salmonella	Enterobacteriaceae	Enterobacterales	Gammaproteobacteria	Pseudomonadota	Pseudomonadati	Bacteria	109930	lytic	3127876
XBC19706.1	Blastp	PP779479.1	Salmonella phage 1Sgal2PP, complete genome	Salmonella enterica subsp. enterica serovar Gallinarum	Salmonella	Enterobacteriaceae	Enterobacterales	Gammaproteobacteria	Pseudomonadota	Pseudomonadati	Bacteria	113352	lytic	3148928
WCO82291.1	Blastp	OQ341635.1	Salmonella phage PRF-SP13, complete genome	Salmonella enterica subsp. enterica serovar Enteritidis	Salmonella	Enterobacteriaceae	Enterobacterales	Gammaproteobacteria	Pseudomonadota	Pseudomonadati	Bacteria	113775	lytic	3025418
YP_009804189.1	Blastp+PCM	NC_047999.1	Salmonella phage SH9, partial genome	Salmonella enterica subsp. enterica serovar Hadar	Salmonella	Enterobacteriaceae	Enterobacterales	Gammaproteobacteria	Pseudomonadota	Pseudomonadati	Bacteria	111607	lytic	2025819
WDR22184.1	Blastp	OQ359889.1	Salmonella phage vB_SenS_UTK0009, complete genome	Salmonella enterica subsp. enterica serovar Braenderup str. FSL S5-0373	Salmonella	Enterobacteriaceae	Enterobacterales	Gammaproteobacteria	Pseudomonadota	Pseudomonadati	Bacteria	113742	lytic	3028908
XCD29483.1	Blastp	PP554578.1	Salmonella phage PMBT27, complete genome	Salmonella enterica subsp. enterica Typhimurium L2-177	Salmonella	Enterobacteriaceae	Enterobacterales	Gammaproteobacteria	Pseudomonadota	Pseudomonadati	Bacteria	112708	lytic	3137285
URG17733.1	Blastp	ON526840.1	Salmonella phage GRNsp8, complete genome	Salmonella sp.	Salmonella	Enterobacteriaceae	Enterobacterales	Gammaproteobacteria	Pseudomonadota	Pseudomonadati	Bacteria	111357	lytic	2948589
QIO01394.1	Blastp+PCM	MT074464.1	Salmonella phage bobsandoy, complete genome	Salmonella enterica subsp. enterica serovar Enteritidis PT1	Salmonella	Enterobacteriaceae	Enterobacterales	Gammaproteobacteria	Pseudomonadota	Pseudomonadati	Bacteria	113461	lytic	2713284
QIO01555.1	Blastp+PCM	MT074465.1	Salmonella phage oselot, complete genome	Salmonella enterica subsp. enterica serovar Enteritidis PT1	Salmonella	Enterobacteriaceae	Enterobacterales	Gammaproteobacteria	Pseudomonadota	Pseudomonadati	Bacteria	113503	lytic	2713309
QIO01733.1	Blastp+PCM	MT074466.1	Salmonella phage atrejo, complete genome	Salmonella enterica subsp. enterica serovar Enteritidis PT1	Salmonella	Enterobacteriaceae	Enterobacterales	Gammaproteobacteria	Pseudomonadota	Pseudomonadati	Bacteria	114059	lytic	2713277
QIO01895.1	Blastp+PCM	MT074467.1	Salmonella phage falkor, complete genome	Salmonella enterica subsp. enterica serovar Enteritidis PT1	Salmonella	Enterobacteriaceae	Enterobacterales	Gammaproteobacteria	Pseudomonadota	Pseudomonadati	Bacteria	114211	lytic	2713298
QDB70772.1	Blastp+PCM	MK809530.1	Salmonella phage vB_SenS_SB6, complete genome	Salmonella enterica subsp. enterica serovar Javiana	Salmonella	Enterobacteriaceae	Enterobacterales	Gammaproteobacteria	Pseudomonadota	Pseudomonadati	Bacteria	112311	lytic	2588086
XES49765.1	Blastp	PQ041629.1	Salmonella phage vB_SalS_KFSSM, complete genome	Salmonella enterica subsp. enterica serovar Typhimurium ATCC 13311	Salmonella	Enterobacteriaceae	Enterobacterales	Gammaproteobacteria	Pseudomonadota	Pseudomonadati	Bacteria	116343	lytic	3236928
WRO06127.1	Blastp	OR991742.1	Salmonella phage STK8t, complete genome	Salmonella enterica subsp. enterica serovar Typhimurium KCTC 1425	Salmonella	Enterobacteriaceae	Enterobacterales	Gammaproteobacteria	Pseudomonadota	Pseudomonadati	Bacteria	114063	lytic	3110486
QEQ93405.1	Blastp+PCM	MN197465.1	Salmonella phage 2-3, complete genome	Salmonella enterica subsp. enterica	Salmonella	Enterobacteriaceae	Enterobacterales	Gammaproteobacteria	Pseudomonadota	Pseudomonadati	Bacteria	114986	lytic	2601697
SOK59119.1	Blastp+HMMScan+PCM	LT960552.1	Yersinia phage fHe-Yen9-03 genome assembly, complete genome: monopartite	unknown	Yersinia	Yersiniaceae	Enterobacterales	Gammaproteobacteria	Pseudomonadota	Pseudomonadati	Bacteria	352596	lytic	2052743
YP_009623918.1	Blastp+HMMScan+PCM	NC_042116.1	Yersinia phage fHe-Yen9-04 genome assembly, complete genome: monopartite	unknown	Yersinia	Yersiniaceae	Enterobacterales	Gammaproteobacteria	Pseudomonadota	Pseudomonadati	Bacteria	354378	lytic	2052742
VUE36354.1	Blastp+HMMScan+PCM	LR596615.1	Yersinia phage fHe-Yen9-04 genome assembly, chromosome: I	unknown	Yersinia	Yersiniaceae	Enterobacterales	Gammaproteobacteria	Pseudomonadota	Pseudomonadati	Bacteria	354378	lytic	2052742
YP_010089833.1	Blastp+HMMScan	NC_055716.1	Yersinia phage fHe-Yen9-01, complete genome	Yersinia enterocolitica serotype O:9 strain Ruokola/71	Yersinia	Yersiniaceae	Enterobacterales	Gammaproteobacteria	Pseudomonadota	Pseudomonadati	Bacteria	167773	lytic	1965363
YP_007236070.1	Blastp+HMMScan+PCM	NC_019909.1	Yersinia phage phiR1-RT complete genome	Yersinia enterocolitica	Yersinia	Yersiniaceae	Enterobacterales	Gammaproteobacteria	Pseudomonadota	Pseudomonadati	Bacteria	168809	lytic	1206558
VEV89080.1	Blastp+HMMScan+PCM	LR215723.1	Yersinia phage fPS-90 genome assembly, chromosome: I	unknown	Yersinia	Yersiniaceae	Enterobacterales	Gammaproteobacteria	Pseudomonadota	Pseudomonadati	Bacteria	167132	lytic	2052932
QOI70471.1	Blastp+HMMScan+PCM	MT828552.1	Yersinia phage PYps5T, complete genome	Yersinia pseudotuberculosis	Yersinia	Yersiniaceae	Enterobacterales	Gammaproteobacteria	Pseudomonadota	Pseudomonadati	Bacteria	169375	lytic	2776777
YP_009200498.1	Blastp+HMMScan+PCM	NC_028820.1	Yersinia phage vB_YenM_TG1, complete genome	Yersinia enterocolitica	Yersinia	Yersiniaceae	Enterobacterales	Gammaproteobacteria	Pseudomonadota	Pseudomonadati	Bacteria	162101	lytic	1589265
YP_009149480.1	Blastp+HMMScan+PCM	NC_027353.1	Yersinia phage phiD1 complete genome	Yersinia pestis	Yersinia	Yersiniaceae	Enterobacterales	Gammaproteobacteria	Pseudomonadota	Pseudomonadati	Bacteria	167063	lytic	1206560
QIG57045.1	Blastp+HMMScan+PCM	MN716856.1	Yersinia phage vB_YepM_ZN18, complete genome	Yersinia pseudotuberculosis	Yersinia	Yersiniaceae	Enterobacterales	Gammaproteobacteria	Pseudomonadota	Pseudomonadati	Bacteria	167948	lytic	2691085
QLF85502.1	Blastp+HMMScan+PCM	MT526905.1	Yersinia phage PYps14T, complete genome	Yersinia pseudotuberculosis	Yersinia	Yersiniaceae	Enterobacterales	Gammaproteobacteria	Pseudomonadota	Pseudomonadati	Bacteria	166935	lytic	2744000
QNJ49529.1	Blastp+HMMScan+PCM	MT515751.1	Yersinia phage PYps11T, complete genome	Yersinia pseudotuberculosis	Yersinia	Yersiniaceae	Enterobacterales	Gammaproteobacteria	Pseudomonadota	Pseudomonadati	Bacteria	169490	lytic	2764915
QNJ49796.1	Blastp+HMMScan+PCM	MT515752.1	Yersinia phage PYps15T, complete genome	Yersinia pseudotuberculosis	Yersinia	Yersiniaceae	Enterobacterales	Gammaproteobacteria	Pseudomonadota	Pseudomonadati	Bacteria	166925	lytic	2764916
QNJ50060.1	Blastp+HMMScan+PCM	MT515753.1	Yersinia phage PYps32T, complete genome	Yersinia pseudotuberculosis	Yersinia	Yersiniaceae	Enterobacterales	Gammaproteobacteria	Pseudomonadota	Pseudomonadati	Bacteria	165733	lytic	2764917
QNJ50325.1	Blastp+HMMScan+PCM	MT515754.1	Yersinia phage PYps35T, complete genome	Yersinia pseudotuberculosis	Yersinia	Yersiniaceae	Enterobacterales	Gammaproteobacteria	Pseudomonadota	Pseudomonadati	Bacteria	166974	lytic	2764918
QNJ50587.1	Blastp+HMMScan+PCM	MT515755.1	Yersinia phage PYps47T, complete genome	Yersinia pseudotuberculosis	Yersinia	Yersiniaceae	Enterobacterales	Gammaproteobacteria	Pseudomonadota	Pseudomonadati	Bacteria	165778	lytic	2764919
QNJ50851.1	Blastp+HMMScan+PCM	MT515756.1	Yersinia phage PYps55T, complete genome	Yersinia pseudotuberculosis	Yersinia	Yersiniaceae	Enterobacterales	Gammaproteobacteria	Pseudomonadota	Pseudomonadati	Bacteria	167710	lytic	2764921
QOI70204.1	Blastp+HMMScan+PCM	MT828551.1	Yersinia phage PYPS2T, complete genome	Yersinia pseudotuberculosis	Yersinia	Yersiniaceae	Enterobacterales	Gammaproteobacteria	Pseudomonadota	Pseudomonadati	Bacteria	169486	lytic	2321390
QOI70741.1	Blastp+HMMScan+PCM	MT828553.1	Yersinia phage PYps10T, complete genome	Yersinia pseudotuberculosis	Yersinia	Yersiniaceae	Enterobacterales	Gammaproteobacteria	Pseudomonadota	Pseudomonadati	Bacteria	169493	lytic	2776776
AYJ74479.1	Blastp+HMMScan+PCM	MH809535.1	Yersinia phage PYPS2T, complete genome	Yersinia pseudotuberculosis	Yersinia	Yersiniaceae	Enterobacterales	Gammaproteobacteria	Pseudomonadota	Pseudomonadati	Bacteria	169604	lytic	2321390
VEV89848.1	Blastp+HMMScan+PCM	LR215722.1	Yersinia phage fPS-2 genome assembly, chromosome: I	unknown	Yersinia	Yersiniaceae	Enterobacterales	Gammaproteobacteria	Pseudomonadota	Pseudomonadati	Bacteria	169060	lytic	2052930
VEV89577.1	Blastp+HMMScan+PCM	LR215724.1	Yersinia phage fPS-65 genome assembly, chromosome: I	unknown	Yersinia	Yersiniaceae	Enterobacterales	Gammaproteobacteria	Pseudomonadota	Pseudomonadati	Bacteria	167058	lytic	2052931
WCZ66315.1	Blastp+HMMScan+PCM	OQ331036.1	Yersinia phage MHG19, complete genome	Yersinia pestis	Yersinia	Yersiniaceae	Enterobacterales	Gammaproteobacteria	Pseudomonadota	Pseudomonadati	Bacteria	172865	lytic	3025402
YP_009153835.1	Blastp+HMMScan+PCM	NC_027404.1	Yersinia phage PST, complete genome	unknown	Yersinia	Yersiniaceae	Enterobacterales	Gammaproteobacteria	Pseudomonadota	Pseudomonadati	Bacteria	167785	lytic	1351740
QFR55653.1	Blastp+HMMScan+PCM	MN508817.1	Yersinia phage JC221, partial genome	Yersinia pestis EV76-CN	Yersinia	Yersiniaceae	Enterobacterales	Gammaproteobacteria	Pseudomonadota	Pseudomonadati	Bacteria	174931	lytic	2654973
XAO54591.1	Blastp+HMMScan+PCM	PP693301.1	Yersinia phage vB_YenM_P8, complete genome	Yersinia enterocolitica	Yersinia	Yersiniaceae	Enterobacterales	Gammaproteobacteria	Pseudomonadota	Pseudomonadati	Bacteria	171477	lytic	3141560
YP_007237063.1	Blastp+PCM	NC_019919.2	Yersinia phage phiR201 complete genome	Yersinia enterocolitica	Yersinia	Yersiniaceae	Enterobacterales	Gammaproteobacteria	Pseudomonadota	Pseudomonadati	Bacteria	122696	lytic	1206557
WNV47445.1	Blastp+HMMScan+PCM	OR228459.1	Klebsiella phage fENko-Kae01, complete genome	Klebsiella aerogenes	Klebsiella	Enterobacteriaceae	Enterobacterales	Gammaproteobacteria	Pseudomonadota	Pseudomonadati	Bacteria	360105	lytic	3075109
YP_007007303.1	Blastp+HMMScan+PCM	NC_019526.1	Enterobacteria phage vB_KleM-RaK2, complete genome	Klebsiella sp.	Klebsiella	Enterobacteriaceae	Enterobacterales	Gammaproteobacteria	Pseudomonadota	Pseudomonadati	Bacteria	345809	lytic	1147094
QOE32561.1	Blastp+HMMScan+PCM	MT708547.1	Klebsiella phage Muenster, complete genome	Klebsiella pneumoniae	Klebsiella	Enterobacteriaceae	Enterobacterales	Gammaproteobacteria	Pseudomonadota	Pseudomonadati	Bacteria	346937	lytic	2767572
WPJ50090.1	Blastp+HMMScan+PCM	OR532817.1	Klebsiella phage RCIP0023, complete genome	Klebsiella pneumoniae	Klebsiella	Enterobacteriaceae	Enterobacterales	Gammaproteobacteria	Pseudomonadota	Pseudomonadati	Bacteria	350174	lytic	3094191
UYL05043.1	Blastp+HMMScan+PCM	OP617745.1	Klebsiella phage KP13-7, complete genome	Klebsiella pneumoniae KP13	Klebsiella	Enterobacteriaceae	Enterobacterales	Gammaproteobacteria	Pseudomonadota	Pseudomonadati	Bacteria	357701	lytic	2985662
WJJ59225.1	Blastp+HMMScan	OP558005.1	Klebsiella phage vB_KpnM_VPA32, complete genome	Klebsiella pneumoniae	Klebsiella	Enterobacteriaceae	Enterobacterales	Gammaproteobacteria	Pseudomonadota	Pseudomonadati	Bacteria	172331	lytic	3041494
QEG13300.1	Blastp+HMMScan+PCM	MN013084.1	Klebsiella phage vB_KaeM_KaAlpha, complete genome	Klebsiella aerogenes	Klebsiella	Enterobacteriaceae	Enterobacterales	Gammaproteobacteria	Pseudomonadota	Pseudomonadati	Bacteria	172334	lytic	2591367
XCO41737.1	Blastp+HMMScan+PCM	PP889504.1	Klebsiella phage phi1_146055, complete genome	Klebsiella pneumoniae	Klebsiella	Enterobacteriaceae	Enterobacterales	Gammaproteobacteria	Pseudomonadota	Pseudomonadati	Bacteria	169444	lytic	3232234
UEP19394.1	Blastp+HMMScan+PCM	MZ571829.1	Klebsiella phage vB_KpnM-VAC36, complete genome	Klebsiella pneumoniae	Klebsiella	Enterobacteriaceae	Enterobacterales	Gammaproteobacteria	Pseudomonadota	Pseudomonadati	Bacteria	169970	lytic	2866697
QDB71897.1	Blastp+HMMScan+PCM	MN044033.1	Klebsiella phage Marfa, complete genome	Klebsiella pneumoniae	Klebsiella	Enterobacteriaceae	Enterobacterales	Gammaproteobacteria	Pseudomonadota	Pseudomonadati	Bacteria	168532	lytic	2587809
QFR57114.1	Blastp+HMMScan+PCM	MN434092.1	Klebsiella phage AmPh_EK29, complete genome	Klebsiella pneumoniae	Klebsiella	Enterobacteriaceae	Enterobacterales	Gammaproteobacteria	Pseudomonadota	Pseudomonadati	Bacteria	169353	lytic	2653641
QGZ15236.1	Blastp+HMMScan+PCM	MN781108.1	Klebsiella phage vB_Kpn_P545, complete genome	Klebsiella pneumoniae KP4	Klebsiella	Enterobacteriaceae	Enterobacterales	Gammaproteobacteria	Pseudomonadota	Pseudomonadati	Bacteria	169275	lytic	2686283
QHB49315.1	Blastp+HMMScan+PCM	MN395284.1	Klebsiella phage PhiKpNIH-6, complete genome	Klebsiella pneumoniae subsp. pneumoniae KPNIH1	Klebsiella	Enterobacteriaceae	Enterobacterales	Gammaproteobacteria	Pseudomonadota	Pseudomonadati	Bacteria	171860	lytic	2689112
UJD05878.1	Blastp+HMMScan+PCM	MZ634349.1	Klebsiella phage PWKp18, complete genome	Klebsiella pneumoniae	Klebsiella	Enterobacteriaceae	Enterobacterales	Gammaproteobacteria	Pseudomonadota	Pseudomonadati	Bacteria	170712	lytic	2863268
WVW37162.1	Blastp+HMMScan+PCM	PP146563.1	Klebsiella phage MY02, complete genome	Klebsiella pneumoniae	Klebsiella	Enterobacteriaceae	Enterobacterales	Gammaproteobacteria	Pseudomonadota	Pseudomonadati	Bacteria	171821	lytic	3114920
WKC55762.1	Blastp+HMMScan+PCM	OR138018.1	Klebsiella phage R3_1, complete genome	Klebsiella pneumoniae resistant mutant R3	Klebsiella	Enterobacteriaceae	Enterobacterales	Gammaproteobacteria	Pseudomonadota	Pseudomonadati	Bacteria	169297	lytic	3059688
QEM42461.1	Blastp+HMMScan+PCM	MN106245.1	Klebsiella phage EI, complete genome	Klebsiella pneumoniae	Klebsiella	Enterobacteriaceae	Enterobacterales	Gammaproteobacteria	Pseudomonadota	Pseudomonadati	Bacteria	170423	lytic	2601625
UJD05411.1	Blastp+HMMScan+PCM	MZ634347.1	Klebsiella phage PWKp16, complete genome	Klebsiella pneumoniae	Klebsiella	Enterobacteriaceae	Enterobacterales	Gammaproteobacteria	Pseudomonadota	Pseudomonadati	Bacteria	170706	lytic	2863266
AUO78794.1	Blastp+HMMScan+PCM	MG746602.1	Klebsiella phage vB_Kpn_F48, complete genome	Klebsiella pneumoniae ST101	Klebsiella	Enterobacteriaceae	Enterobacterales	Gammaproteobacteria	Pseudomonadota	Pseudomonadati	Bacteria	170764	lytic	2070028
WKW87917.1	Blastp+HMMScan+PCM	OR231917.1	Klebsiella phage pzk-kv8, complete genome	Klebsiella variicola kv8	Klebsiella	Enterobacteriaceae	Enterobacterales	Gammaproteobacteria	Pseudomonadota	Pseudomonadati	Bacteria	174824	lytic	3062826
WLJ70184.1	Blastp+HMMScan+PCM	OR145792.1	Klebsiella phage Kpn BM7, complete genome	Klebsiella pneumoniae BM7	Klebsiella	Enterobacteriaceae	Enterobacterales	Gammaproteobacteria	Pseudomonadota	Pseudomonadati	Bacteria	170558	lytic	3061041
QEG12784.1	Blastp+HMMScan+PCM	MN013081.1	Klebsiella phage vB_KpnM_Potts1, complete genome	Klebsiella pneumoniae	Klebsiella	Enterobacteriaceae	Enterobacterales	Gammaproteobacteria	Pseudomonadota	Pseudomonadati	Bacteria	169384	lytic	2591366
XDQ96516.1	Blastp+HMMScan	PP442064.1	Klebsiella phage Phi_KR8, complete genome	Klebsiella pneumoniae	Klebsiella	Enterobacteriaceae	Enterobacterales	Gammaproteobacteria	Pseudomonadota	Pseudomonadati	Bacteria	168081	lytic	3240397
UYE90774.1	Blastp+HMMScan	OP331213.1	Klebsiella phage pKp20, complete genome	Klebsiella sp. H122500354	Klebsiella	Enterobacteriaceae	Enterobacterales	Gammaproteobacteria	Pseudomonadota	Pseudomonadati	Bacteria	165762	lytic	2981574
QEG11085.1	Blastp+HMMScan+PCM	MN101226.1	Klebsiella phage KMI12, partial genome	Klebsiella oxytoca%3B Klebsiella penumoniae	Klebsiella	Enterobacteriaceae	Enterobacterales	Gammaproteobacteria	Pseudomonadota	Pseudomonadati	Bacteria	122724	lytic	2902952
YP_009288917.1	Blastp+HMMScan+PCM	NC_031087.1	Klebsiella phage vB_KpnM_KpV477, complete genome	Klebsiella pneumoniae KPB463	Klebsiella	Enterobacteriaceae	Enterobacterales	Gammaproteobacteria	Pseudomonadota	Pseudomonadati	Bacteria	168272	lytic	1852625
UGO49600.1	Blastp+HMMScan	OK499981.1	Klebsiella phage vB_KaeM_Merci, complete genome	Klebsiella aerogenes	Klebsiella	Enterobacteriaceae	Enterobacterales	Gammaproteobacteria	Pseudomonadota	Pseudomonadati	Bacteria	165052	lytic	2894799
UGO53388.1	Blastp+HMMScan	OL539458.1	Klebsiella phage vB_KaeM_Nispero, complete genome	Klebsiella aerogenes	Klebsiella	Enterobacteriaceae	Enterobacterales	Gammaproteobacteria	Pseudomonadota	Pseudomonadati	Bacteria	166929	lytic	2902678
YP_010089561.1	Blastp+HMMScan+PCM	NC_055715.1	Klebsiella phage KPV15, complete genome	Klebsiella pneumoniae	Klebsiella	Enterobacteriaceae	Enterobacterales	Gammaproteobacteria	Pseudomonadota	Pseudomonadati	Bacteria	167034	lytic	1913572
XCO40458.1	Blastp+HMMScan	PP889492.1	Klebsiella phage phi1_146043, complete genome	Klebsiella pneumoniae	Klebsiella	Enterobacteriaceae	Enterobacterales	Gammaproteobacteria	Pseudomonadota	Pseudomonadati	Bacteria	165687	lytic	3232222
XHB24062.1	Blastp+HMMScan	PP723048.1	Klebsiella phage vB_Kpn529046-KEN25_2, complete genome	Klebsiella sp.	Klebsiella	Enterobacteriaceae	Enterobacterales	Gammaproteobacteria	Pseudomonadota	Pseudomonadati	Bacteria	165574	lytic	3142665
UCR74170.1	Blastp+HMMScan	MZ890186.1	Klebsiella phage vB_KpnM_5N, complete genome	Klebsiella pneumoniae 737	Klebsiella	Enterobacteriaceae	Enterobacterales	Gammaproteobacteria	Pseudomonadota	Pseudomonadati	Bacteria	164863	lytic	2873401
UJP30149.1	Blastp+HMMScan	OK631811.1	Klebsiella phage Kpn6N, complete genome	Klebsiella pneumoniae K737	Klebsiella	Enterobacteriaceae	Enterobacterales	Gammaproteobacteria	Pseudomonadota	Pseudomonadati	Bacteria	163912	lytic	2894286
UNY41040.1	Blastp+HMMScan	OM337876.1	Klebsiella phage KP182, complete genome	Klebsiella pneumoniae CEMTC 1967	Klebsiella	Enterobacteriaceae	Enterobacterales	Gammaproteobacteria	Pseudomonadota	Pseudomonadati	Bacteria	167040	lytic	2928726
QLF83108.1	Blastp+HMMScan+PCM	MT580897.1	Klebsiella phage KpnM6E1, complete genome	Klebsiella pneumoniae I835783	Klebsiella	Enterobacteriaceae	Enterobacterales	Gammaproteobacteria	Pseudomonadota	Pseudomonadati	Bacteria	167920	lytic	2749425
QEG11660.1	Blastp+HMMScan+PCM	MN101230.1	Klebsiella phage KPN6, complete genome	Klebsiella oxytoca%3B Klebsiella penumoniae	Klebsiella	Enterobacteriaceae	Enterobacterales	Gammaproteobacteria	Pseudomonadota	Pseudomonadati	Bacteria	164270	lytic	2601624
AYD80659.1	Blastp+HMMScan+PCM	MH729874.1	Klebsiella phage KP179, complete genome	Klebsiella pneumoniae 2544	Klebsiella	Enterobacteriaceae	Enterobacterales	Gammaproteobacteria	Pseudomonadota	Pseudomonadati	Bacteria	162630	lytic	2315700
CAD2272941.1	Blastp+HMMScan+PCM	LR877331.1	Klebsiella phage vB_KpnM_311F genome assembly, chromosome: 1	unknown	Klebsiella	Enterobacteriaceae	Enterobacterales	Gammaproteobacteria	Pseudomonadota	Pseudomonadati	Bacteria	166710	lytic	2697092
QPX73666.1	Blastp+HMMScan+PCM	MW021752.1	Klebsiella phage vB_KpnM_BovinicusUrsus, complete genome	Klebsiella pneumoniae	Klebsiella	Enterobacteriaceae	Enterobacterales	Gammaproteobacteria	Pseudomonadota	Pseudomonadati	Bacteria	166829	lytic	2777352
QQM14295.1	Blastp+HMMScan+PCM	MW239157.1	Klebsiella phage vB_KpnM_17-11, complete genome	Klebsiella pneumoniae	Klebsiella	Enterobacteriaceae	Enterobacterales	Gammaproteobacteria	Pseudomonadota	Pseudomonadati	Bacteria	165894	lytic	2800822
WPH67710.1	Blastp+HMMScan	OR354874.1	Klebsiella phage ValerieMcCarty05, complete genome	Klebsiella oxytoca clinical isolate	Klebsiella	Enterobacteriaceae	Enterobacterales	Gammaproteobacteria	Pseudomonadota	Pseudomonadati	Bacteria	165875	lytic	3079557
CAK6607570.1	Blastp+HMMScan	OY979421.1	Klebsiella phage vB_Kte_K65PH164 genome assembly, chromosome: K65PH164_assembly	unknown	Klebsiella	Enterobacteriaceae	Enterobacterales	Gammaproteobacteria	Pseudomonadota	Pseudomonadati	Bacteria	166556	lytic	3071677
WWS24002.1	Blastp+HMMScan	PP355765.1	Klebsiella phage vB_Kpn_AM_K3, complete genome	Klebsiella pneumoniae ATCC 33495	Klebsiella	Enterobacteriaceae	Enterobacterales	Gammaproteobacteria	Pseudomonadota	Pseudomonadati	Bacteria	166885	lytic	3127573
WKM80763.1	Blastp+HMMScan	OR271596.1	Klebsiella phage ValerieMcCarty04, complete genome	Klebsiella oxytoca clinical isolate	Klebsiella	Enterobacteriaceae	Enterobacterales	Gammaproteobacteria	Pseudomonadota	Pseudomonadati	Bacteria	166087	lytic	3061759
UMM76729.1	Blastp+HMMScan	OL870318.1	Klebsiella phage UTI-K1, complete genome	Klebsiella pneumoniae	Klebsiella	Enterobacteriaceae	Enterobacterales	Gammaproteobacteria	Pseudomonadota	Pseudomonadati	Bacteria	170051	lytic	2920922
UOK17844.1	Blastp+HMMScan	OM630219.1	Klebsiella phage KP1079, complete genome	Klebsiella pneumoniae P223/1079	Klebsiella	Enterobacteriaceae	Enterobacterales	Gammaproteobacteria	Pseudomonadota	Pseudomonadati	Bacteria	167529	lytic	2924863
WPH68259.1	Blastp+HMMScan	OR354876.1	Klebsiella phage ValerieMcCarty02, complete genome	Klebsiella oxytoca clinical isolate	Klebsiella	Enterobacteriaceae	Enterobacterales	Gammaproteobacteria	Pseudomonadota	Pseudomonadati	Bacteria	162087	lytic	3079559
WWS23914.1	Blastp+HMMScan	PP355764.1	Klebsiella phage vB_Kpn_AM_K2, complete genome	Klebsiella pneumoniae ATCC 33495	Klebsiella	Enterobacteriaceae	Enterobacterales	Gammaproteobacteria	Pseudomonadota	Pseudomonadati	Bacteria	174438	lytic	3127572
WWS24921.1	Blastp+HMMScan	PP355767.1	Klebsiella phage vB_Kpn_AM_K5, complete genome	Klebsiella pneumoniae ATCC 33495	Klebsiella	Enterobacteriaceae	Enterobacterales	Gammaproteobacteria	Pseudomonadota	Pseudomonadati	Bacteria	174364	lytic	3127575
WKW88266.1	Blastp+HMMScan	OR231918.1	Klebsiella phage pzk-kv19, complete genome	Klebsiella variicola kv19	Klebsiella	Enterobacteriaceae	Enterobacterales	Gammaproteobacteria	Pseudomonadota	Pseudomonadati	Bacteria	167127	lytic	3062821
WKW88793.1	Blastp+HMMScan	OR231920.1	Klebsiella phage pzk-kv6-1, complete genome	Klebsiella variicola kv6	Klebsiella	Enterobacteriaceae	Enterobacterales	Gammaproteobacteria	Pseudomonadota	Pseudomonadati	Bacteria	167255	lytic	3062824
WFG79247.1	Blastp+HMMScan	OQ721914.1	Klebsiella phage vB_VIPKPNUMC01, complete genome	Klebsiella pneumoniae ATCC 13883	Klebsiella	Enterobacteriaceae	Enterobacterales	Gammaproteobacteria	Pseudomonadota	Pseudomonadati	Bacteria	167797	lytic	3034283
XFC50275.1	Blastp+HMMScan	PQ182780.1	Klebsiella phage vB_Kp_M198, complete genome	Klebsiella pneumoniae	Klebsiella	Enterobacteriaceae	Enterobacterales	Gammaproteobacteria	Pseudomonadota	Pseudomonadati	Bacteria	167310	lytic	3279182
XHB23476.1	Blastp+HMMScan	PP723046.1	Klebsiella phage vB_Kpn529046-KEN39, complete genome	Klebsiella sp.	Klebsiella	Enterobacteriaceae	Enterobacterales	Gammaproteobacteria	Pseudomonadota	Pseudomonadati	Bacteria	166254	lytic	3142667
UMM77010.1	Blastp+HMMScan	OL870319.1	Klebsiella phage UTI-K4, complete genome	Klebsiella pneumoniae	Klebsiella	Enterobacteriaceae	Enterobacterales	Gammaproteobacteria	Pseudomonadota	Pseudomonadati	Bacteria	165805	lytic	2920923
UYL06034.1	Blastp+HMMScan	OP617748.1	Klebsiella phage KP13MC5-5, complete genome	Klebsiella pneumoniae KP13	Klebsiella	Enterobacteriaceae	Enterobacterales	Gammaproteobacteria	Pseudomonadota	Pseudomonadati	Bacteria	167177	lytic	2985665
WAB00274.1	Blastp+HMMScan	OP734280.1	Klebsiella phage JY1, complete genome	Klebsiella pneumoniae	Klebsiella	Enterobacteriaceae	Enterobacterales	Gammaproteobacteria	Pseudomonadota	Pseudomonadati	Bacteria	166036	lytic	2996071
QBA85075.1	Blastp+HMMScan	MK421971.1	Klebsiella phage vB_KpnM_GF, partial genome	Klebsiella pneumoniae	Klebsiella	Enterobacteriaceae	Enterobacterales	Gammaproteobacteria	Pseudomonadota	Pseudomonadati	Bacteria	161728	lytic	2510473
UGO48306.1	Blastp+HMMScan	OK499996.1	Klebsiella phage vB_KaeM_Shinkou, complete genome	Klebsiella aerogenes	Klebsiella	Enterobacteriaceae	Enterobacterales	Gammaproteobacteria	Pseudomonadota	Pseudomonadati	Bacteria	162839	lytic	2894800
UGO48579.1	Blastp+HMMScan	OK499997.1	Klebsiella phage vB_KaeM_Boboto, complete genome	Klebsiella aerogenes	Klebsiella	Enterobacteriaceae	Enterobacterales	Gammaproteobacteria	Pseudomonadota	Pseudomonadati	Bacteria	166665	lytic	2894797
WNO29113.1	Blastp+HMMScan	OR359401.1	Klebsiella phage vB_KpnM-JEC, complete genome	Klebsiella pneumoniae	Klebsiella	Enterobacteriaceae	Enterobacterales	Gammaproteobacteria	Pseudomonadota	Pseudomonadati	Bacteria	168467	lytic	3075854
WPH67989.1	Blastp+HMMScan	OR354875.1	Klebsiella phage ValerieMcCarty01, complete genome	Klebsiella oxytoca clinical isolate	Klebsiella	Enterobacteriaceae	Enterobacterales	Gammaproteobacteria	Pseudomonadota	Pseudomonadati	Bacteria	166582	lytic	3079558
WWS23228.1	Blastp+HMMScan	PP350798.1	Klebsiella phage KP01, complete genome	Klebsiella pneumoniae	Klebsiella	Enterobacteriaceae	Enterobacterales	Gammaproteobacteria	Pseudomonadota	Pseudomonadati	Bacteria	167148	lytic	3126733
BEH88638.1	Blastp+HMMScan	LC768492.1	Klebsiella phage phiKp_22 DNA, complete genome	Klebsiella pneumoniae	Klebsiella	Enterobacteriaceae	Enterobacterales	Gammaproteobacteria	Pseudomonadota	Pseudomonadati	Bacteria	167801	lytic	2979979
WKK95607.1	Blastp+HMMScan	OR106137.1	Klebsiella phage ValerieMcCarty03, complete genome	Klebsiella oxytoca clinical isolate	Klebsiella	Enterobacteriaceae	Enterobacterales	Gammaproteobacteria	Pseudomonadota	Pseudomonadati	Bacteria	168196	lytic	3061174
YP_009190806.1	Blastp+HMMScan+PCM	NC_028686.1	Klebsiella phage JD18, complete genome	unknown	Klebsiella	Enterobacteriaceae	Enterobacterales	Gammaproteobacteria	Pseudomonadota	Pseudomonadati	Bacteria	166313	lytic	1698360
YP_009289558.1	Blastp+HMMScan+PCM	NC_031095.1	Klebsiella phage PKO111, complete genome	Klebsiella oxytoca ATCC 43863	Klebsiella	Enterobacteriaceae	Enterobacterales	Gammaproteobacteria	Pseudomonadota	Pseudomonadati	Bacteria	168758	lytic	1654928
XDJ00818.1	Blastp+HMMScan	PP926509.1	Klebsiella phage PMBT63, complete genome	Klebsiella pneumoniae DSM30104	Klebsiella	Enterobacteriaceae	Enterobacterales	Gammaproteobacteria	Pseudomonadota	Pseudomonadati	Bacteria	167954	lytic	3229739
XHB23772.1	Blastp+HMMScan	PP723047.1	Klebsiella phage vB_Kpn529046-KEN37, complete genome	Klebsiella sp.	Klebsiella	Enterobacteriaceae	Enterobacterales	Gammaproteobacteria	Pseudomonadota	Pseudomonadati	Bacteria	166503	lytic	3142666
XHB24353.1	Blastp+HMMScan	PP723049.1	Klebsiella phage vB_Kpn529046-KEN25_1, complete genome	Klebsiella sp.	Klebsiella	Enterobacteriaceae	Enterobacterales	Gammaproteobacteria	Pseudomonadota	Pseudomonadati	Bacteria	169768	lytic	3142664
XHB24650.1	Blastp+HMMScan	PP723050.1	Klebsiella phage vB_Kpn11382-KEN22, complete genome	Klebsiella sp.	Klebsiella	Enterobacteriaceae	Enterobacterales	Gammaproteobacteria	Pseudomonadota	Pseudomonadati	Bacteria	166645	lytic	3142663
XHH74677.1	Blastp+HMMScan	PQ306550.1	Klebsiella phage KSKp, complete genome	Klebsiella pneumoniae ATCC 700603	Klebsiella	Enterobacteriaceae	Enterobacterales	Gammaproteobacteria	Pseudomonadota	Pseudomonadati	Bacteria	167101	lytic	3344745
UKS71617.1	Blastp+HMMScan	MZ602148.1	Klebsiella phage vB_KpnM_FRZ284, complete genome	Klebsiella pneumoniae Kp284	Klebsiella	Enterobacteriaceae	Enterobacterales	Gammaproteobacteria	Pseudomonadota	Pseudomonadati	Bacteria	166376	lytic	2916975
QYC52936.1	Blastp+HMMScan	MZ560702.1	Klebsiella phage vB_KpnM_TU02, partial genome	Klebsiella pneumoniae	Klebsiella	Enterobacteriaceae	Enterobacterales	Gammaproteobacteria	Pseudomonadota	Pseudomonadati	Bacteria	166230	lytic	2863278
QGF21650.1	Blastp+HMMScan+PCM	MN434095.1	Klebsiella pneumoniae phage JIPh_Kp122, complete genome	Klebsiella pneumoniae	Klebsiella	Enterobacteriaceae	Enterobacterales	Gammaproteobacteria	Pseudomonadota	Pseudomonadati	Bacteria	166475	lytic	2653644
UGO47319.1	Blastp+HMMScan	OK499980.1	Klebsiella phage vB_KaeM_LilPanda, complete genome	Klebsiella aerogenes	Klebsiella	Enterobacteriaceae	Enterobacterales	Gammaproteobacteria	Pseudomonadota	Pseudomonadati	Bacteria	164872	lytic	2894798
WPJ21093.1	Blastp+HMMScan	OR666137.1	Klebsiella phage KP17, complete genome	Klebsiella pneumoniae KP075	Klebsiella	Enterobacteriaceae	Enterobacterales	Gammaproteobacteria	Pseudomonadota	Pseudomonadati	Bacteria	165027	lytic	3092584
WKW87424.1	Blastp+HMMScan	OR231915.1	Klebsiella phage pzk-kv4, complete genome	Klebsiella variicola kv4	Klebsiella	Enterobacteriaceae	Enterobacterales	Gammaproteobacteria	Pseudomonadota	Pseudomonadati	Bacteria	167066	lytic	3062823
AUV57583.1	Blastp+HMMScan+PCM	MG751100.1	Klebsiella phage KP1, complete genome	Klebsiella pneumoniae	Klebsiella	Enterobacteriaceae	Enterobacterales	Gammaproteobacteria	Pseudomonadota	Pseudomonadati	Bacteria	167989	lytic	2070202
XDQ96251.1	Blastp+HMMScan	PP442063.1	Klebsiella phage Phi_KR1, complete genome	Klebsiella pneumoniae	Klebsiella	Enterobacteriaceae	Enterobacterales	Gammaproteobacteria	Pseudomonadota	Pseudomonadati	Bacteria	165172	lytic	3240396
UNY41318.1	Blastp+HMMScan	OM337877.1	Klebsiella phage KP185, complete genome	Klebsiella quasipneumoniae CEMTC 1756	Klebsiella	Enterobacteriaceae	Enterobacterales	Gammaproteobacteria	Pseudomonadota	Pseudomonadati	Bacteria	166367	lytic	2928727
QEG11382.1	Blastp+HMMScan+PCM	MN101229.1	Klebsiella phage KMI13, complete genome	Klebsiella oxytoca%3B Klebsiella penumoniae	Klebsiella	Enterobacteriaceae	Enterobacterales	Gammaproteobacteria	Pseudomonadota	Pseudomonadati	Bacteria	158756	lytic	2601623
AWY07134.1	Blastp+HMMScan+PCM	MH333064.1	Klebsiella phage Mineola, complete genome	Klebsiella pneumoniae	Klebsiella	Enterobacteriaceae	Enterobacterales	Gammaproteobacteria	Pseudomonadota	Pseudomonadati	Bacteria	166130	lytic	2234047
WPJ51163.1	Blastp+HMMScan	OR532826.1	Klebsiella phage RCIP0032, complete genome	Klebsiella pneumoniae	Klebsiella	Enterobacteriaceae	Enterobacterales	Gammaproteobacteria	Pseudomonadota	Pseudomonadati	Bacteria	169649	lytic	3094200
WPJ56178.1	Blastp+HMMScan	OR532896.1	Klebsiella phage RCIP0102, complete genome	Klebsiella pneumoniae	Klebsiella	Enterobacteriaceae	Enterobacterales	Gammaproteobacteria	Pseudomonadota	Pseudomonadati	Bacteria	167107	lytic	3094270
WYC18145.1	Blastp+HMMScan	PP531540.1	Klebsiella phage vB_KpnM-YP11, complete genome	Klebsiella pneumoniae ATCC 700603	Klebsiella	Enterobacteriaceae	Enterobacterales	Gammaproteobacteria	Pseudomonadota	Pseudomonadati	Bacteria	166607	lytic	3135196
QPB08792.1	Blastp+HMMScan+PCM	MT701588.1	Klebsiella phage Metamorpho, complete genome	Klebsiella aerogenes	Klebsiella	Enterobacteriaceae	Enterobacterales	Gammaproteobacteria	Pseudomonadota	Pseudomonadati	Bacteria	171475	lytic	2767580
WOL25496.1	Blastp+HMMScan+PCM	OR637327.1	Klebsiella phage iPHaGe-KPN-11i, complete genome	Klebsiella pneumoniae isolate ARCH-BD-1468	Klebsiella	Enterobacteriaceae	Enterobacterales	Gammaproteobacteria	Pseudomonadota	Pseudomonadati	Bacteria	177603	lytic	3055449
WAW44731.1	Blastp+HMMScan+PCM	OP970827.1	Klebsiella phage Kp_GWPR59, complete genome	Klebsiella pneumoniae	Klebsiella	Enterobacteriaceae	Enterobacterales	Gammaproteobacteria	Pseudomonadota	Pseudomonadati	Bacteria	178206	lytic	3016017
XCO37020.1	Blastp+HMMScan+PCM	PP889458.1	Klebsiella phage phi1_146002, complete genome	Klebsiella pneumoniae	Klebsiella	Enterobacteriaceae	Enterobacterales	Gammaproteobacteria	Pseudomonadota	Pseudomonadati	Bacteria	178220	lytic	3232188
XCO37902.1	Blastp+HMMScan+PCM	PP889464.1	Klebsiella phage phi1_146010, complete genome	Klebsiella pneumoniae	Klebsiella	Enterobacteriaceae	Enterobacterales	Gammaproteobacteria	Pseudomonadota	Pseudomonadati	Bacteria	179317	lytic	3232194
XCO38245.1	Blastp+HMMScan+PCM	PP889466.1	Klebsiella phage phi1_146015, complete genome	Klebsiella pneumoniae	Klebsiella	Enterobacteriaceae	Enterobacterales	Gammaproteobacteria	Pseudomonadota	Pseudomonadati	Bacteria	179138	lytic	3232196
WOL25216.1	Blastp+HMMScan+PCM	OR637326.1	Klebsiella phage iPHaGe-KPN-12i, complete genome	Klebsiella pneumoniae isolate ARCH-BD-1468	Klebsiella	Enterobacteriaceae	Enterobacterales	Gammaproteobacteria	Pseudomonadota	Pseudomonadati	Bacteria	178179	lytic	3055450
WPJ47377.1	Blastp+HMMScan+PCM	OR532796.1	Klebsiella phage RCIP0002, complete genome	Klebsiella pneumoniae	Klebsiella	Enterobacteriaceae	Enterobacterales	Gammaproteobacteria	Pseudomonadota	Pseudomonadati	Bacteria	174243	lytic	3094170
WPJ47846.1	Blastp+HMMScan+PCM	OR532800.1	Klebsiella phage RCIP0006, complete genome	Klebsiella pneumoniae	Klebsiella	Enterobacteriaceae	Enterobacterales	Gammaproteobacteria	Pseudomonadota	Pseudomonadati	Bacteria	174243	lytic	3094174
WPJ48198.1	Blastp+HMMScan+PCM	OR532802.1	Klebsiella phage RCIP0008, complete genome	Klebsiella pneumoniae	Klebsiella	Enterobacteriaceae	Enterobacterales	Gammaproteobacteria	Pseudomonadota	Pseudomonadati	Bacteria	176686	lytic	3094176
WDQ26338.1	Blastp+HMMScan+PCM	OQ267591.1	Klebsiella phage phi_KPN_S3, complete genome	Klebsiella pneumoniae	Klebsiella	Enterobacteriaceae	Enterobacterales	Gammaproteobacteria	Pseudomonadota	Pseudomonadati	Bacteria	176202	lytic	3028472
YP_003579929.1	Blastp+HMMScan+PCM	NC_014036.1	Klebsiella phage KP15, complete genome	Klebsiella pneumoniae	Klebsiella	Enterobacteriaceae	Enterobacterales	Gammaproteobacteria	Pseudomonadota	Pseudomonadati	Bacteria	174436	lytic	707757
YP_007348700.1	Blastp+HMMScan+PCM	NC_020080.1	Klebsiella phage KP27, complete genome	Klebsiella pneumoniae	Klebsiella	Enterobacteriaceae	Enterobacterales	Gammaproteobacteria	Pseudomonadota	Pseudomonadati	Bacteria	174413	lytic	1129147
YP_009194307.1	Blastp+HMMScan+PCM	NC_028750.1	Klebsiella phage Matisse, complete genome	Klebsiella pneumoniae	Klebsiella	Enterobacteriaceae	Enterobacterales	Gammaproteobacteria	Pseudomonadota	Pseudomonadati	Bacteria	176081	lytic	1675607
YP_009607258.1	Blastp+HMMScan+PCM	NC_041981.1	Klebsiella phage Miro, complete genome	Klebsiella pneumoniae	Klebsiella	Enterobacteriaceae	Enterobacterales	Gammaproteobacteria	Pseudomonadota	Pseudomonadati	Bacteria	176055	lytic	1675608
YP_009626299.1	Blastp+HMMScan+PCM	NC_042138.1	Klebsiella phage PMBT1 genome assembly, complete genome: monopartite	unknown	Klebsiella	Enterobacteriaceae	Enterobacterales	Gammaproteobacteria	Pseudomonadota	Pseudomonadati	Bacteria	175206	lytic	1880822
WVX87193.1	Blastp+HMMScan+PCM	PP002985.1	Klebsiella phage KP1LMA, partial genome	Klebsiella pneumoniae SCC.24	Klebsiella	Enterobacteriaceae	Enterobacterales	Gammaproteobacteria	Pseudomonadota	Pseudomonadati	Bacteria	176096	lytic	3119532
XCO37526.1	Blastp+HMMScan+PCM	PP889462.1	Klebsiella phage phi1_146007, complete genome	Klebsiella pneumoniae	Klebsiella	Enterobacteriaceae	Enterobacterales	Gammaproteobacteria	Pseudomonadota	Pseudomonadati	Bacteria	174447	lytic	3232192
XCO41505.1	Blastp+HMMScan+PCM	PP889503.1	Klebsiella phage phi1_146054, complete genome	Klebsiella pneumoniae	Klebsiella	Enterobacteriaceae	Enterobacterales	Gammaproteobacteria	Pseudomonadota	Pseudomonadati	Bacteria	175715	lytic	3232233
XDJ03270.1	Blastp+HMMScan+PCM	PP978606.1	Klebsiella phage K14-2, complete genome	Klebsiella pneumoniae KCTC12385	Klebsiella	Enterobacteriaceae	Enterobacterales	Gammaproteobacteria	Pseudomonadota	Pseudomonadati	Bacteria	175759	lytic	3156075
QYC51190.1	Blastp+HMMScan+PCM	MZ612130.1	Klebsiella phage vB_KpnM-VAC66, complete genome	Klebsiella pneumoniae	Klebsiella	Enterobacteriaceae	Enterobacterales	Gammaproteobacteria	Pseudomonadota	Pseudomonadati	Bacteria	178532	lytic	2862736
UJP30756.1	Blastp+HMMScan+PCM	OK631813.1	Klebsiella phage Kpn35c1, complete genome	Klebsiella pneumoniae J24552	Klebsiella	Enterobacteriaceae	Enterobacterales	Gammaproteobacteria	Pseudomonadota	Pseudomonadati	Bacteria	171960	lytic	2894287
URQ04315.1	Blastp+HMMScan+PCM	ON515458.1	Klebsiella phage BL02, complete genome	Klebsiella pneumoniae	Klebsiella	Enterobacteriaceae	Enterobacterales	Gammaproteobacteria	Pseudomonadota	Pseudomonadati	Bacteria	175595	lytic	2945892
UUG67035.1	Blastp+HMMScan+PCM	MZ707156.1	Klebsiella phage PSKm2DI, complete genome	Klebsiella michiganensis PS_Koxy2	Klebsiella	Enterobacteriaceae	Enterobacterales	Gammaproteobacteria	Pseudomonadota	Pseudomonadati	Bacteria	177200	lytic	2968370
UUG67308.1	Blastp+HMMScan+PCM	MZ707157.1	Klebsiella phage PSKm4DII, complete genome	Klebsiella michiganensis PS_Koxy4	Klebsiella	Enterobacteriaceae	Enterobacterales	Gammaproteobacteria	Pseudomonadota	Pseudomonadati	Bacteria	174857	lytic	2968371
UXD79513.1	Blastp+HMMScan+PCM	OP045497.1	Klebsiella phage 150040, complete genome	Klebsiella pneumoniae	Klebsiella	Enterobacteriaceae	Enterobacterales	Gammaproteobacteria	Pseudomonadota	Pseudomonadati	Bacteria	175213	lytic	2979596
UYL05554.1	Blastp+HMMScan+PCM	OP617746.1	Klebsiella phage KP13MC5-1, complete genome	Klebsiella pneumoniae KP13	Klebsiella	Enterobacteriaceae	Enterobacterales	Gammaproteobacteria	Pseudomonadota	Pseudomonadati	Bacteria	174135	lytic	2985663
UZO33419.1	Blastp+HMMScan+PCM	OP684128.1	Klebsiella pneumoniae phage pR7_1, complete sequence	Klebsiella pneumoniae	Klebsiella	Enterobacteriaceae	Enterobacterales	Gammaproteobacteria	Pseudomonadota	Pseudomonadati	Bacteria	176880	lytic	2994963
QWY13774.1	Blastp+HMMScan+PCM	MZ322895.1	Klebsiella phage vB_KpnM_VAC13, complete genome	Klebsiella pneumoniae	Klebsiella	Enterobacteriaceae	Enterobacterales	Gammaproteobacteria	Pseudomonadota	Pseudomonadati	Bacteria	174826	lytic	2849068
QEG10563.1	Blastp+HMMScan+PCM	MN101223.1	Klebsiella phage KMI9, complete genome	Klebsiella michiganensis	Klebsiella	Enterobacteriaceae	Enterobacterales	Gammaproteobacteria	Pseudomonadota	Pseudomonadati	Bacteria	168074	lytic	2601611
QIW86168.1	Blastp+HMMScan+PCM	MT157285.1	Klebsiella phage P-KP2, complete genome	Klebsiella pneumoniae	Klebsiella	Enterobacteriaceae	Enterobacterales	Gammaproteobacteria	Pseudomonadota	Pseudomonadati	Bacteria	172138	lytic	2723755
CAA7537624.1	Blastp+HMMScan+PCM	LR746310.1	Klebsiella phage vB_KpnM_05F genome assembly, chromosome: 1	unknown	Klebsiella	Enterobacteriaceae	Enterobacterales	Gammaproteobacteria	Pseudomonadota	Pseudomonadati	Bacteria	174231	lytic	2697091
QQO91461.1	Blastp+HMMScan+PCM	MW448170.1	Klebsiella phage vB_KpnM_M1, complete genome	Klebsiella pneumoniae A1	Klebsiella	Enterobacteriaceae	Enterobacterales	Gammaproteobacteria	Pseudomonadota	Pseudomonadati	Bacteria	176329	lytic	2798806
WMX18182.1	Blastp+HMMScan+PCM	OR234023.1	Klebsiella phage KpF2, complete genome	Klebsiella pneumoniae	Klebsiella	Enterobacteriaceae	Enterobacterales	Gammaproteobacteria	Pseudomonadota	Pseudomonadati	Bacteria	174940	lytic	3073024
WPJ20870.1	Blastp+HMMScan+PCM	OR644643.1	Klebsiella phage NU-KP11, complete genome	Klebsiella pneumoniae	Klebsiella	Enterobacteriaceae	Enterobacterales	Gammaproteobacteria	Pseudomonadota	Pseudomonadati	Bacteria	176005	lytic	3111733
WPJ48475.1	Blastp+HMMScan+PCM	OR532803.1	Klebsiella phage RCIP0009, complete genome	Klebsiella pneumoniae	Klebsiella	Enterobacteriaceae	Enterobacterales	Gammaproteobacteria	Pseudomonadota	Pseudomonadati	Bacteria	178326	lytic	3094177
WPJ49558.1	Blastp+HMMScan+PCM	OR532814.1	Klebsiella phage RCIP0020, complete genome	Klebsiella pneumoniae	Klebsiella	Enterobacteriaceae	Enterobacterales	Gammaproteobacteria	Pseudomonadota	Pseudomonadati	Bacteria	175475	lytic	3094188
WPJ49830.1	Blastp+HMMScan+PCM	OR532815.1	Klebsiella phage RCIP0021, complete genome	Klebsiella pneumoniae	Klebsiella	Enterobacteriaceae	Enterobacterales	Gammaproteobacteria	Pseudomonadota	Pseudomonadati	Bacteria	175478	lytic	3094189
WPJ52651.1	Blastp+HMMScan+PCM	OR532846.1	Klebsiella phage RCIP0052, complete genome	Klebsiella pneumoniae	Klebsiella	Enterobacteriaceae	Enterobacterales	Gammaproteobacteria	Pseudomonadota	Pseudomonadati	Bacteria	177464	lytic	3094220
CAK6607093.1	Blastp+HMMScan+PCM	OY979424.1	Klebsiella phage vB_Ko_K41P2 genome assembly, chromosome: K41P2_assembly	unknown	Klebsiella	Enterobacteriaceae	Enterobacterales	Gammaproteobacteria	Pseudomonadota	Pseudomonadati	Bacteria	176687	lytic	3071626
WWS23399.1	Blastp+HMMScan+PCM	PP350799.1	Klebsiella phage KP5, complete genome	Klebsiella pneumoniae	Klebsiella	Enterobacteriaceae	Enterobacterales	Gammaproteobacteria	Pseudomonadota	Pseudomonadati	Bacteria	176005	lytic	3126734
XAV38304.1	Blastp+HMMScan+PCM	PP782000.1	Klebsiella phage vB_KpnM_KP1, complete genome	Klebsiella pneumoniae ATCC 13883	Klebsiella	Enterobacteriaceae	Enterobacterales	Gammaproteobacteria	Pseudomonadota	Pseudomonadati	Bacteria	174802	lytic	3149139
WKN59848.1	Blastp+HMMScan+PCM	OM103621.1	Klebsiella phage AYL, complete genome	Klebsiella sp.	Klebsiella	Enterobacteriaceae	Enterobacterales	Gammaproteobacteria	Pseudomonadota	Pseudomonadati	Bacteria	175000	lytic	2914023
BEH83560.1	Blastp+HMMScan+PCM	LC768463.1	Klebsiella phage phiKp_1 DNA, complete genome	Klebsiella pneumoniae	Klebsiella	Enterobacteriaceae	Enterobacterales	Gammaproteobacteria	Pseudomonadota	Pseudomonadati	Bacteria	176008	lytic	2979959
BEH83681.1	Blastp+HMMScan+PCM	LC768464.1	Klebsiella phage phiKp_3 DNA, complete genome	Klebsiella pneumoniae	Klebsiella	Enterobacteriaceae	Enterobacterales	Gammaproteobacteria	Pseudomonadota	Pseudomonadati	Bacteria	176058	lytic	2979960
BEH84076.1	Blastp+HMMScan+PCM	LC768465.1	Klebsiella phage phiKp_4 DNA, complete genome	Klebsiella pneumoniae	Klebsiella	Enterobacteriaceae	Enterobacterales	Gammaproteobacteria	Pseudomonadota	Pseudomonadati	Bacteria	176060	lytic	2979961
BEH84353.1	Blastp+HMMScan+PCM	LC768466.1	Klebsiella phage phiKp_5 DNA, complete genome	Klebsiella pneumoniae	Klebsiella	Enterobacteriaceae	Enterobacterales	Gammaproteobacteria	Pseudomonadota	Pseudomonadati	Bacteria	175990	lytic	2979962
BEH84652.1	Blastp+HMMScan+PCM	LC768469.1	Klebsiella phage phiKp_8 DNA, complete genome	Klebsiella pneumoniae	Klebsiella	Enterobacteriaceae	Enterobacterales	Gammaproteobacteria	Pseudomonadota	Pseudomonadati	Bacteria	176066	lytic	2979965
BEH85011.1	Blastp+HMMScan+PCM	LC768470.1	Klebsiella phage phiKp_9 DNA, sequence_id:phiKp_9-1, partial sequence	Klebsiella pneumoniae	Klebsiella	Enterobacteriaceae	Enterobacterales	Gammaproteobacteria	Pseudomonadota	Pseudomonadati	Bacteria	140912	lytic	2979966
BEH85226.1	Blastp+HMMScan+PCM	LC768472.1	Klebsiella phage phiKp_10 DNA, complete genome	Klebsiella pneumoniae	Klebsiella	Enterobacteriaceae	Enterobacterales	Gammaproteobacteria	Pseudomonadota	Pseudomonadati	Bacteria	176058	lytic	2979967
BEH85457.1	Blastp+HMMScan+PCM	LC768473.1	Klebsiella phage phiKp_11 DNA, complete genome	Klebsiella pneumoniae	Klebsiella	Enterobacteriaceae	Enterobacterales	Gammaproteobacteria	Pseudomonadota	Pseudomonadati	Bacteria	176058	lytic	2979968
BEH85927.1	Blastp+HMMScan+PCM	LC768474.1	Klebsiella phage phiKp_12 DNA, complete genome	Klebsiella pneumoniae	Klebsiella	Enterobacteriaceae	Enterobacterales	Gammaproteobacteria	Pseudomonadota	Pseudomonadati	Bacteria	176058	lytic	2979969
BEH86112.1	Blastp+HMMScan+PCM	LC768475.1	Klebsiella phage phiKp_13 DNA, complete genome	Klebsiella pneumoniae	Klebsiella	Enterobacteriaceae	Enterobacterales	Gammaproteobacteria	Pseudomonadota	Pseudomonadati	Bacteria	175999	lytic	2979970
BEH86436.1	Blastp+HMMScan+PCM	LC768477.1	Klebsiella phage phiKp_15 DNA, sequence_id:phiKp_15-1, partial sequence	Klebsiella pneumoniae	Klebsiella	Enterobacteriaceae	Enterobacterales	Gammaproteobacteria	Pseudomonadota	Pseudomonadati	Bacteria	140919	lytic	2979972
BEH86740.1	Blastp+HMMScan+PCM	LC768479.1	Klebsiella phage phiKp_16 DNA, complete genome	Klebsiella pneumoniae	Klebsiella	Enterobacteriaceae	Enterobacterales	Gammaproteobacteria	Pseudomonadota	Pseudomonadati	Bacteria	175995	lytic	2979973
BEH87014.1	Blastp+HMMScan+PCM	LC768480.1	Klebsiella phage phiKp_17 DNA, complete genome	Klebsiella pneumoniae	Klebsiella	Enterobacteriaceae	Enterobacterales	Gammaproteobacteria	Pseudomonadota	Pseudomonadati	Bacteria	176074	lytic	2979974
BEH87288.1	Blastp+HMMScan+PCM	LC768481.1	Klebsiella phage phiKp_18 DNA, complete genome	Klebsiella pneumoniae	Klebsiella	Enterobacteriaceae	Enterobacterales	Gammaproteobacteria	Pseudomonadota	Pseudomonadati	Bacteria	176056	lytic	2979975
BEH87532.1	Blastp+HMMScan+PCM	LC768482.1	Klebsiella phage phiKp_19 DNA, complete genome	Klebsiella pneumoniae	Klebsiella	Enterobacteriaceae	Enterobacterales	Gammaproteobacteria	Pseudomonadota	Pseudomonadati	Bacteria	176015	lytic	2979976
BEH87834.1	Blastp+HMMScan+PCM	LC768483.1	Klebsiella phage phiKp_20 DNA, complete genome	Klebsiella pneumoniae	Klebsiella	Enterobacteriaceae	Enterobacterales	Gammaproteobacteria	Pseudomonadota	Pseudomonadati	Bacteria	176066	lytic	2979977
BEH88907.1	Blastp+HMMScan+PCM	LC768493.1	Klebsiella phage phiKp_23 DNA, sequence_id:phiKp_23-1, partial sequence	Klebsiella pneumoniae	Klebsiella	Enterobacteriaceae	Enterobacterales	Gammaproteobacteria	Pseudomonadota	Pseudomonadati	Bacteria	140855	lytic	2979980
BEH89234.1	Blastp+HMMScan+PCM	LC768496.1	Klebsiella phage phiKp_26 DNA, complete genome	Klebsiella pneumoniae	Klebsiella	Enterobacteriaceae	Enterobacterales	Gammaproteobacteria	Pseudomonadota	Pseudomonadati	Bacteria	175967	lytic	2979982
WKC55082.1	Blastp+HMMScan+PCM	OR138015.1	Klebsiella phage R6_1, complete genome	Klebsiella pneumoniae resistant mutant R6	Klebsiella	Enterobacteriaceae	Enterobacterales	Gammaproteobacteria	Pseudomonadota	Pseudomonadati	Bacteria	178070	lytic	3059690
WKC55315.1	Blastp+HMMScan+PCM	OR138016.1	Klebsiella phage R2_1, partial genome	Klebsiella pneumoniae resistant mutant R2	Klebsiella	Enterobacteriaceae	Enterobacterales	Gammaproteobacteria	Pseudomonadota	Pseudomonadati	Bacteria	178906	lytic	3059687
WKC55510.1	Blastp+HMMScan+PCM	OR138017.1	Klebsiella phage R4_1, partial genome	Klebsiella pneumoniae resistant mutant R4	Klebsiella	Enterobacteriaceae	Enterobacterales	Gammaproteobacteria	Pseudomonadota	Pseudomonadati	Bacteria	175661	lytic	3059689
WWS24514.1	Blastp+HMMScan	PP355766.1	Klebsiella phage vB_Kpn_AM_K4, complete genome	Klebsiella pneumoniae ATCC 33495	Klebsiella	Enterobacteriaceae	Enterobacterales	Gammaproteobacteria	Pseudomonadota	Pseudomonadati	Bacteria	288685	lytic	3127574
WWS25125.1	Blastp+HMMScan	PP355768.1	Klebsiella phage vB_Kpn_AM_K6, complete genome	Klebsiella pneumoniae ATCC 33495	Klebsiella	Enterobacteriaceae	Enterobacterales	Gammaproteobacteria	Pseudomonadota	Pseudomonadati	Bacteria	261044	lytic	3127576
XCO69613.1	Blastp	PP993148.1	Klebsiella phage vB_KleM_kp20, complete genome	Klebsiella michiganensis	Klebsiella	Enterobacteriaceae	Enterobacterales	Gammaproteobacteria	Pseudomonadota	Pseudomonadati	Bacteria	173922	lytic	3234012
QEG10782.1	Blastp+HMMScan+PCM	MN101225.1	Klebsiella phage KMI11, complete genome	Klebsiella oxytoca%3B Klebsiella penumoniae	Klebsiella	Enterobacteriaceae	Enterobacterales	Gammaproteobacteria	Pseudomonadota	Pseudomonadati	Bacteria	98975	lytic	2601620
UQJ95730.1	Blastp	OM971649.1	Klebsiella phage CPRSB, complete genome	Klebsiella sp. KePhaCli 0001	Klebsiella	Enterobacteriaceae	Enterobacterales	Gammaproteobacteria	Pseudomonadota	Pseudomonadati	Bacteria	180310	lytic	2935723
UQJ95298.1	Blastp+HMMScan+PCM	OM971648.1	Klebsiella phage CPRSA, complete genome	Klebsiella sp. KePhaCli 0001	Klebsiella	Enterobacteriaceae	Enterobacterales	Gammaproteobacteria	Pseudomonadota	Pseudomonadati	Bacteria	198584	lytic	2935722
QPB09208.1	Blastp+HMMScan+PCM	MT701590.1	Klebsiella phage Miami, complete genome	Klebsiella pneumoniae	Klebsiella	Enterobacteriaceae	Enterobacterales	Gammaproteobacteria	Pseudomonadota	Pseudomonadati	Bacteria	253383	lytic	2767581
WNY41152.1	Blastp+HMMScan+PCM	OR493421.1	Klebsiella phage YC1, complete genome	Klebsiella pneumoniae ATCC 700603	Klebsiella	Enterobacteriaceae	Enterobacterales	Gammaproteobacteria	Pseudomonadota	Pseudomonadati	Bacteria	252505	lytic	3076791
UVD41886.1	Blastp+HMMScan+PCM	OP079919.1	Klebsiella phage KPN8, complete genome	Klebsiella pneumoniae KLEB009	Klebsiella	Enterobacteriaceae	Enterobacterales	Gammaproteobacteria	Pseudomonadota	Pseudomonadati	Bacteria	256576	lytic	2972463
BEH89774.1	Blastp+HMMScan+PCM	LC768500.1	Klebsiella phage phiKp_32 DNA, complete genome	Klebsiella pneumoniae	Klebsiella	Enterobacteriaceae	Enterobacterales	Gammaproteobacteria	Pseudomonadota	Pseudomonadati	Bacteria	251460	lytic	2979986
QGH72052.1	Blastp+HMMScan+PCM	MN642089.1	Klebsiella phage N1M2, complete genome	Klebsiella aerogenes N1	Klebsiella	Enterobacteriaceae	Enterobacterales	Gammaproteobacteria	Pseudomonadota	Pseudomonadati	Bacteria	253367	lytic	2664939
WBF69994.1	Blastp	OQ031075.1	Klebsiella phage KPP2018, complete genome	Klebsiella pneumoniae KCTC 2242	Klebsiella	Enterobacteriaceae	Enterobacterales	Gammaproteobacteria	Pseudomonadota	Pseudomonadati	Bacteria	137988	lytic	3017287
XFC50130.1	Blastp+HMMScan+PCM	PQ182779.1	Klebsiella phage vB_kp_MJ359, complete genome	Klebsiella pneumoniae	Klebsiella	Enterobacteriaceae	Enterobacterales	Gammaproteobacteria	Pseudomonadota	Pseudomonadati	Bacteria	300816	lytic	3279183
UKS72219.1	Blastp+HMMScan+PCM	MN871446.1	Klebsiella phage KpLz-2_45, complete genome	Klebsiella pneumoniae	Klebsiella	Enterobacteriaceae	Enterobacterales	Gammaproteobacteria	Pseudomonadota	Pseudomonadati	Bacteria	296707	lytic	2698923
BEH88122.1	Blastp+HMMScan+PCM	LC768485.1	Klebsiella phage phiKp_21 DNA, sequence_id:phiKp_21-2, partial sequence	Klebsiella pneumoniae	Klebsiella	Enterobacteriaceae	Enterobacterales	Gammaproteobacteria	Pseudomonadota	Pseudomonadati	Bacteria	85722	lytic	2979978
QQV92164.1	Blastp+HMMScan+PCM	MW394391.1	Klebsiella phage vB_KpM_FBKp24, complete genome	Klebsiella pneumoniae K6592	Klebsiella	Enterobacteriaceae	Enterobacterales	Gammaproteobacteria	Pseudomonadota	Pseudomonadati	Bacteria	307210	lytic	2801834
UYE98738.1	Blastp+HMMScan+PCM	OP292654.1	Xanthomonas phage XbC2, complete genome	Xanthomonas vesicatoria	Xanthomonas	Lysobacteraceae	Lysobacterales	Gammaproteobacteria	Pseudomonadota	Pseudomonadati	Bacteria	367901	lytic	2978503
WNA16039.1	Blastp+HMMScan+PCM	OR258281.1	Xanthomonas phage XaC1, complete genome	Xanthomonas vesicatoria	Xanthomonas	Lysobacteraceae	Lysobacterales	Gammaproteobacteria	Pseudomonadota	Pseudomonadati	Bacteria	348967	lytic	3073039
QFP93401.1	Blastp+HMMScan+PCM	MN364664.1	UNVERIFIED_ORG: Xanthomonas phage Xoo-sp15, complete genome	Xanthomonas oryzae pv. oryzae	Xanthomonas	Lysobacteraceae	Lysobacterales	Gammaproteobacteria	Pseudomonadota	Pseudomonadati	Bacteria	157091	lytic	2608370
QDJ96372.1	Blastp+HMMScan+PCM	MN047793.1	Xanthomonas phage Xoo-sp13, complete genome	Xanthomonas oryzae pv. oryzae	Xanthomonas	Lysobacteraceae	Lysobacterales	Gammaproteobacteria	Pseudomonadota	Pseudomonadati	Bacteria	309023	lytic	2591401
BBA65334.1	Blastp+HMMScan+PCM	AP018399.1	Xanthomonas phage XacN1 DNA, complete genome	Xanthomonas citri	Xanthomonas	Lysobacteraceae	Lysobacterales	Gammaproteobacteria	Pseudomonadota	Pseudomonadati	Bacteria	384670	lytic	2042251
QNR51709.1	Blastp+HMMScan	MT939492.1	Xanthomonas phage Xoo-sp14, complete genome	Xanthomonas oryzae pv. oryzae	Xanthomonas	Lysobacteraceae	Lysobacterales	Gammaproteobacteria	Pseudomonadota	Pseudomonadati	Bacteria	232104	lytic	2769337
URA07027.1	Blastp	ON189045.1	Xanthomonas phage Elanor, complete genome	Xanthomonas translucens pv. translucens (DSM 18974)	Xanthomonas	Lysobacteraceae	Lysobacterales	Gammaproteobacteria	Pseudomonadota	Pseudomonadati	Bacteria	62341	lytic	2939127
CAA2409910.1	PCM	LR743532.1	Xanthomonas phage Bosa genome assembly, chromosome: 1	Xanthomonas albilineans	Xanthomonas	Lysobacteraceae	Lysobacterales	Gammaproteobacteria	Pseudomonadota	Pseudomonadati	Bacteria	63828	lytic	2674976
YP_009996985.1	Blastp	NC_052966.1	Xanthomonas phage Xoo-sp2, complete genome	Xanthomonas oryzae pv. oryzae	Xanthomonas	Lysobacteraceae	Lysobacterales	Gammaproteobacteria	Pseudomonadota	Pseudomonadati	Bacteria	60497	lytic	1852622
URA07166.1	Blastp+PCM	ON189047.1	Xanthomonas phage Mallos, complete genome	Xanthomonas translucens pv. translucens (DSM 18974)	Xanthomonas	Lysobacteraceae	Lysobacterales	Gammaproteobacteria	Pseudomonadota	Pseudomonadati	Bacteria	59242	lytic	2939131
QVD49342.1	Blastp+HMMScan+PCM	MW825358.1	Xanthomonas phage vB_XciM_LucasX, complete genome	Xanthomonas citri 306	Xanthomonas	Lysobacteraceae	Lysobacterales	Gammaproteobacteria	Pseudomonadota	Pseudomonadati	Bacteria	305651	lytic	2829408
WJJ55099.1	Blastp+HMMScan+PCM	OQ790161.1	Xanthomonas phage RTH11, complete genome	Xanthomonas sp.	Xanthomonas	Lysobacteraceae	Lysobacterales	Gammaproteobacteria	Pseudomonadota	Pseudomonadati	Bacteria	312199	lytic	3044021
WOL22845.1	Blastp+HMMScan+PCM	OR670491.1	Escherichia phage vB_EcoM_JNE01, complete genome	Escherichia coli O157:H7	Escherichia	Enterobacteriaceae	Enterobacterales	Gammaproteobacteria	Pseudomonadota	Pseudomonadati	Bacteria	355583	lytic	3082892
USL83735.1	Blastp+HMMScan+PCM	ON286972.1	Escherichia phage A4, complete genome	Escherichia coli LF82	Escherichia	Enterobacteriaceae	Enterobacterales	Gammaproteobacteria	Pseudomonadota	Pseudomonadati	Bacteria	355528	lytic	2950725
UTS53403.1	Blastp+HMMScan+PCM	ON568341.1	Escherichia phage UE-S1, complete genome	Escherichia coli	Escherichia	Enterobacteriaceae	Enterobacterales	Gammaproteobacteria	Pseudomonadota	Pseudomonadati	Bacteria	358076	lytic	2951239
WAE77253.1	Blastp+HMMScan+PCM	OP557969.1	Escherichia phage ph0011, complete genome	Escherichia coli CEFAR CCCD-E003	Escherichia	Enterobacteriaceae	Enterobacterales	Gammaproteobacteria	Pseudomonadota	Pseudomonadati	Bacteria	348217	lytic	2995639
QXN76382.1	Blastp+HMMScan+PCM	MW822008.1	Escherichia phage BF17, complete genome	Escherichia coli B73	Escherichia	Enterobacteriaceae	Enterobacterales	Gammaproteobacteria	Pseudomonadota	Pseudomonadati	Bacteria	383493	lytic	2835935
QAY00398.1	Blastp+HMMScan+PCM	MH791411.1	UNVERIFIED: Escherichia phage Ecwhy_1, complete genome	Escherichia coli	Escherichia	Enterobacteriaceae	Enterobacterales	Gammaproteobacteria	Pseudomonadota	Pseudomonadati	Bacteria	354537	lytic	2419744
XBS49490.1	Blastp+HMMScan+PCM	PP777464.1	Escherichia phage fEgEco12, complete genome	Escherichia coli 6581 (resistance phenotype APEC 9062)	Escherichia	Enterobacteriaceae	Enterobacterales	Gammaproteobacteria	Pseudomonadota	Pseudomonadati	Bacteria	374733	lytic	3158837
WGM49636.1	Blastp+HMMScan+PCM	OQ718158.1	Escherichia phage vB_Ec-M-J, complete genome	Escherichia coli	Escherichia	Enterobacteriaceae	Enterobacterales	Gammaproteobacteria	Pseudomonadota	Pseudomonadati	Bacteria	378573	lytic	3038267
WIL00912.1	Blastp+HMMScan+PCM	OQ708376.1	Escherichia phage vB_EcoM_CRJP21, complete genome	Escherichia coli	Escherichia	Enterobacteriaceae	Enterobacterales	Gammaproteobacteria	Pseudomonadota	Pseudomonadati	Bacteria	366301	lytic	3038265
YP_009101636.1	Blastp+HMMScan+PCM	NC_025447.1	Escherichia phage 121Q, complete genome	Escherichia coli MuLB70.1	Escherichia	Enterobacteriaceae	Enterobacterales	Gammaproteobacteria	Pseudomonadota	Pseudomonadati	Bacteria	348532	lytic	1555202
YP_009150777.1	Blastp+HMMScan+PCM	NC_027364.1	Escherichia phage PBECO 4, complete genome	Escherichia coli O157	Escherichia	Enterobacteriaceae	Enterobacterales	Gammaproteobacteria	Pseudomonadota	Pseudomonadati	Bacteria	348113	lytic	1273738
XDC03658.1	Blastp+HMMScan+PCM	PP886230.1	Escherichia phage vB_EcoM_E9.1, complete genome	Escherichia coli O157:H7 (ATCC 43888)	Escherichia	Enterobacteriaceae	Enterobacterales	Gammaproteobacteria	Pseudomonadota	Pseudomonadati	Bacteria	367851	lytic	3229727
XHY53662.1	Blastp+HMMScan+PCM	PQ330092.1	Escherichia phage JP4, complete genome	Escherichia coli O157:H7	Escherichia	Enterobacteriaceae	Enterobacterales	Gammaproteobacteria	Pseudomonadota	Pseudomonadati	Bacteria	370741	lytic	3349802
BBM61631.1	Blastp+HMMScan+PCM	LC494302.1	Escherichia phage SP27 DNA, complete genome	unknown	Escherichia	Enterobacteriaceae	Enterobacterales	Gammaproteobacteria	Pseudomonadota	Pseudomonadati	Bacteria	347152	lytic	2495557
AXC36717.1	Blastp+HMMScan+PCM	MH383160.1	Escherichia phage UB, complete genome	Escherichia coli O157:H7	Escherichia	Enterobacteriaceae	Enterobacterales	Gammaproteobacteria	Pseudomonadota	Pseudomonadati	Bacteria	353081	lytic	2268588
QBO61754.1	Blastp+HMMScan+PCM	MK327931.1	Escherichia phage vB_EcoM_G17, complete genome	Escherichia coli	Escherichia	Enterobacteriaceae	Enterobacterales	Gammaproteobacteria	Pseudomonadota	Pseudomonadati	Bacteria	370817	lytic	2502408
QDF13799.1	Blastp+HMMScan+PCM	MK817115.1	Escherichia phage vB_EcoM_phAPEC6, complete genome	Escherichia coli	Escherichia	Enterobacteriaceae	Enterobacterales	Gammaproteobacteria	Pseudomonadota	Pseudomonadati	Bacteria	352598	lytic	2588085
SCA80533.1	Blastp+HMMScan+PCM	LT603033.1	Escherichia phage vB_Eco_slurp01 genome assembly, chromosome: I	unknown	Escherichia	Enterobacteriaceae	Enterobacterales	Gammaproteobacteria	Pseudomonadota	Pseudomonadati	Bacteria	348043	lytic	1874688
WNN14580.1	Blastp+HMMScan+PCM	OR545507.1	Escherichia phage Sharanji, complete genome	Escherichia coli K12 MG1655	Escherichia	Enterobacteriaceae	Enterobacterales	Gammaproteobacteria	Pseudomonadota	Pseudomonadati	Bacteria	350079	lytic	3076819
WPK30233.1	Blastp+HMMScan+PCM	OR699282.2	Escherichia phage BAU.Micro_ELP-22, complete genome	Escherichia coli	Escherichia	Enterobacteriaceae	Enterobacterales	Gammaproteobacteria	Pseudomonadota	Pseudomonadati	Bacteria	373488	lytic	3031943
WEM33371.1	Blastp+HMMScan	OQ411014.1	Escherichia phage EJP2, complete genome	Escherichia coli FORC82	Escherichia	Enterobacteriaceae	Enterobacterales	Gammaproteobacteria	Pseudomonadota	Pseudomonadati	Bacteria	349185	lytic	3028122
WEW54182.1	Blastp+HMMScan+PCM	OQ599310.1	Escherichia phage 55, complete genome	Escherichia coli BW25113	Escherichia	Enterobacteriaceae	Enterobacterales	Gammaproteobacteria	Pseudomonadota	Pseudomonadati	Bacteria	170393	lytic	3018029
UAW07047.1	Blastp+HMMScan+PCM	MZ868638.1	Escherichia phage vB_EcoM-pEK20, complete genome	Escherichia coli ATCC 43895 (STEC)	Escherichia	Enterobacteriaceae	Enterobacterales	Gammaproteobacteria	Pseudomonadota	Pseudomonadati	Bacteria	169226	lytic	2873371
QBO65379.1	Blastp+HMMScan+PCM	MK327943.1	Escherichia phage vB_EcoM_G53, complete genome	Escherichia coli	Escherichia	Enterobacteriaceae	Enterobacterales	Gammaproteobacteria	Pseudomonadota	Pseudomonadati	Bacteria	167834	lytic	2502416
YP_009037536.1	Blastp+HMMScan+PCM	NC_024124.2	Escherichia phage vB_EcoM_JS09, complete genome	Escherichia coli and genetically engineered Escherichia coli B and K strain	Escherichia	Enterobacteriaceae	Enterobacterales	Gammaproteobacteria	Pseudomonadota	Pseudomonadati	Bacteria	169148	lytic	1430444
WBF80636.1	Blastp+HMMScan+PCM	OP870147.1	Escherichia phage vB_Eco_F31, complete genome	Escherichia coli	Escherichia	Enterobacteriaceae	Enterobacterales	Gammaproteobacteria	Pseudomonadota	Pseudomonadati	Bacteria	169298	lytic	3003734
CAH1616307.1	Blastp+HMMScan+PCM	OV877511.1	Escherichia phage UGJNEcP2 genome assembly, chromosome: 1	unknown	Escherichia	Enterobacteriaceae	Enterobacterales	Gammaproteobacteria	Pseudomonadota	Pseudomonadati	Bacteria	169542	lytic	2912555
UUB18356.1	Blastp+HMMScan+PCM	OM982647.1	Escherichia phage ST2, partial genome	Escherichia coli	Escherichia	Enterobacteriaceae	Enterobacterales	Gammaproteobacteria	Pseudomonadota	Pseudomonadati	Bacteria	171086	lytic	2006925
QSL99331.1	Blastp+HMMScan+PCM	MW512264.1	Escherichia phage PTK contig_1 genomic sequence	unknown	Escherichia	Enterobacteriaceae	Enterobacterales	Gammaproteobacteria	Pseudomonadota	Pseudomonadati	Bacteria	160320	lytic	2809110
QXV75073.1	Blastp+HMMScan+PCM	MZ501047.1	Escherichia phage AlbertHofmann, complete genome	Escherichia coli K-12	Escherichia	Enterobacteriaceae	Enterobacterales	Gammaproteobacteria	Pseudomonadota	Pseudomonadati	Bacteria	168968	lytic	2852019
QGT55348.1	Blastp+HMMScan+PCM	MN648445.1	Escherichia phage FP43, complete genome	Escherichia coli O157:H7	Escherichia	Enterobacteriaceae	Enterobacterales	Gammaproteobacteria	Pseudomonadota	Pseudomonadati	Bacteria	169248	lytic	2666261
QHR66947.1	Blastp+HMMScan+PCM	MN850579.1	Escherichia phage mogra, complete genome	Escherichia coli K-12 MG1655	Escherichia	Enterobacteriaceae	Enterobacterales	Gammaproteobacteria	Pseudomonadota	Pseudomonadati	Bacteria	168724	lytic	2696422
QHR72844.1	Blastp+HMMScan+PCM	MN850622.1	Escherichia phage mobillu, complete genome	Escherichia coli K-12 MG1655	Escherichia	Enterobacteriaceae	Enterobacterales	Gammaproteobacteria	Pseudomonadota	Pseudomonadati	Bacteria	163063	lytic	2696421
QHR76697.1	Blastp+HMMScan+PCM	MN850651.1	Escherichia phage moskry, complete genome	Escherichia coli K-12 MG1655	Escherichia	Enterobacteriaceae	Enterobacterales	Gammaproteobacteria	Pseudomonadota	Pseudomonadati	Bacteria	169410	lytic	2696425
UIU27219.1	Blastp+HMMScan+PCM	OL960576.1	Escherichia phage vB_EcoM_SA79RD, complete genome	Escherichia coli O26:H11	Escherichia	Enterobacteriaceae	Enterobacterales	Gammaproteobacteria	Pseudomonadota	Pseudomonadati	Bacteria	169615	lytic	2909741
UIU27492.1	Blastp+HMMScan+PCM	OL960577.1	Escherichia phage vB_EcoM_SA35RD, complete genome	Escherichia coli O140:H21	Escherichia	Enterobacteriaceae	Enterobacterales	Gammaproteobacteria	Pseudomonadota	Pseudomonadati	Bacteria	169615	lytic	2909740
CAH1486976.1	Blastp+HMMScan+PCM	OV754623.1	Escherichia phage UGJNEcP1 genome assembly, chromosome: 1	unknown	Escherichia	Enterobacteriaceae	Enterobacterales	Gammaproteobacteria	Pseudomonadota	Pseudomonadati	Bacteria	169555	lytic	2912554
AYN56633.1	Blastp+HMMScan+PCM	MK047718.1	Escherichia phage p000y, complete genome	Escherichia coli	Escherichia	Enterobacteriaceae	Enterobacterales	Gammaproteobacteria	Pseudomonadota	Pseudomonadati	Bacteria	169872	lytic	2479934
AWM11776.1	Blastp+HMMScan+PCM	MH243438.1	Escherichia phage vB_EcoM_NBG1, complete genome	Escherichia coli	Escherichia	Enterobacteriaceae	Enterobacterales	Gammaproteobacteria	Pseudomonadota	Pseudomonadati	Bacteria	168869	lytic	2184698
WPK28671.1	Blastp+HMMScan+PCM	OR544954.1	Escherichia phage vB_EcoM_EP32a, complete genome	Escherichia coli O157:H7	Escherichia	Enterobacteriaceae	Enterobacterales	Gammaproteobacteria	Pseudomonadota	Pseudomonadati	Bacteria	163906	lytic	3090671
WPK28893.1	Blastp+HMMScan+PCM	OR544955.1	Escherichia phage vB_EcoP_EP32B, complete genome	Escherichia coli O157:H7	Escherichia	Enterobacteriaceae	Enterobacterales	Gammaproteobacteria	Pseudomonadota	Pseudomonadati	Bacteria	156698	lytic	3090673
WQN07219.1	Blastp+HMMScan+PCM	OR525701.1	Escherichia phage vB-Eco-KMB38, complete genome	Escherichia coli KL6	Escherichia	Enterobacteriaceae	Enterobacterales	Gammaproteobacteria	Pseudomonadota	Pseudomonadati	Bacteria	169640	lytic	3093648
XAO14757.1	Blastp+HMMScan+PCM	PP400779.1	Escherichia phage JM17, complete genome	Escherichia coli str. K-12 substr. MG1655	Escherichia	Enterobacteriaceae	Enterobacterales	Gammaproteobacteria	Pseudomonadota	Pseudomonadati	Bacteria	168588	lytic	3128065
XAO15613.1	Blastp+HMMScan+PCM	PP400782.1	Escherichia phage FL31, complete genome	Escherichia coli str. K-12 substr. MG1655	Escherichia	Enterobacteriaceae	Enterobacterales	Gammaproteobacteria	Pseudomonadota	Pseudomonadati	Bacteria	168362	lytic	3128058
WBF80369.1	Blastp+HMMScan+PCM	OP870146.1	Escherichia phage vB_Eco_F27, complete genome	Escherichia coli	Escherichia	Enterobacteriaceae	Enterobacterales	Gammaproteobacteria	Pseudomonadota	Pseudomonadati	Bacteria	168845	lytic	3003733
QXV76911.1	Blastp+HMMScan+PCM	MZ501056.1	Escherichia phage ChristianSchoenbein, complete genome	Escherichia coli K-12	Escherichia	Enterobacteriaceae	Enterobacterales	Gammaproteobacteria	Pseudomonadota	Pseudomonadati	Bacteria	169031	lytic	2852018
QBP05587.1	Blastp+HMMScan	MK524178.1	Escherichia phage PHB12, complete genome	Escherichia coli	Escherichia	Enterobacteriaceae	Enterobacterales	Gammaproteobacteria	Pseudomonadota	Pseudomonadati	Bacteria	168791	lytic	2530037
QBQ76993.1	Blastp+HMMScan+PCM	MK373774.1	Escherichia phage vB_EcoM_WFL6982, complete genome	Escherichia coli	Escherichia	Enterobacteriaceae	Enterobacterales	Gammaproteobacteria	Pseudomonadota	Pseudomonadati	Bacteria	164279	lytic	2508200
QBQ77254.1	Blastp+HMMScan+PCM	MK373775.1	Escherichia phage vB_EcoM_WFK, complete genome	Escherichia coli	Escherichia	Enterobacteriaceae	Enterobacterales	Gammaproteobacteria	Pseudomonadota	Pseudomonadati	Bacteria	164590	lytic	2508198
QBQ77747.1	Blastp+HMMScan+PCM	MK373778.1	Escherichia phage vB_EcoM_WFbE185, complete genome	Escherichia coli	Escherichia	Enterobacteriaceae	Enterobacterales	Gammaproteobacteria	Pseudomonadota	Pseudomonadati	Bacteria	170429	lytic	2508199
AWY07765.1	Blastp+HMMScan+PCM	MH359124.1	Escherichia phage SF, complete genome	Escherichia coli O157:H7	Escherichia	Enterobacteriaceae	Enterobacterales	Gammaproteobacteria	Pseudomonadota	Pseudomonadati	Bacteria	168695	lytic	2234080
WPK34186.1	Blastp+HMMScan+PCM	OR352941.1	Escherichia phage AV111, complete genome	Escherichia coli ESBL102	Escherichia	Enterobacteriaceae	Enterobacterales	Gammaproteobacteria	Pseudomonadota	Pseudomonadati	Bacteria	172602	lytic	3077256
UYE94928.1	Blastp+HMMScan+PCM	OP114733.1	Escherichia phage vB_EcoM-pEB20, partial genome	Escherichia coli ATCC 43895	Escherichia	Enterobacteriaceae	Enterobacterales	Gammaproteobacteria	Pseudomonadota	Pseudomonadati	Bacteria	168078	lytic	2973659
WGG26085.1	Blastp+HMMScan+PCM	OQ703618.1	Escherichia phage GADS24, complete genome	Escherichia coli NRT114	Escherichia	Enterobacteriaceae	Enterobacterales	Gammaproteobacteria	Pseudomonadota	Pseudomonadati	Bacteria	168896	lytic	3038244
CAJ1523432.1	Blastp+HMMScan+PCM	OY726582.1	Escherichia phage vB_Eco_NicPhage genome assembly, chromosome: 1	unknown	Escherichia	Enterobacteriaceae	Enterobacterales	Gammaproteobacteria	Pseudomonadota	Pseudomonadati	Bacteria	170265	lytic	3070299
YP_009056815.1	Blastp+HMMScan+PCM	NC_024794.1	Escherichia phage vB_EcoM_PhAPEC2, complete genome	Escherichia coli	Escherichia	Enterobacteriaceae	Enterobacterales	Gammaproteobacteria	Pseudomonadota	Pseudomonadati	Bacteria	167318	lytic	1391224
YP_009225023.1	Blastp+HMMScan+PCM	NC_029091.1	Escherichia phage APCEc01, complete genome	Escherichia coli	Escherichia	Enterobacteriaceae	Enterobacterales	Gammaproteobacteria	Pseudomonadota	Pseudomonadati	Bacteria	168771	lytic	1655305
WKM80861.1	Blastp+HMMScan+PCM	OQ873415.1	Escherichia phage PECP20, complete genome	Escherichia coli O157:H7 ATCC 43888	Escherichia	Enterobacteriaceae	Enterobacterales	Gammaproteobacteria	Pseudomonadota	Pseudomonadati	Bacteria	168159	lytic	3056225
XEN38928.1	Blastp+HMMScan+PCM	PQ100635.1	Escherichia phage PNJ-9, complete genome	Escherichia coli EAEC CVCC232	Escherichia	Enterobacteriaceae	Enterobacterales	Gammaproteobacteria	Pseudomonadota	Pseudomonadati	Bacteria	170071	lytic	3239045
XJJ34735.1	Blastp+HMMScan+PCM	PQ416618.1	Escherichia phage vB_VIPECOMC06, complete genome	Escherichia coli ATCC 11229	Escherichia	Enterobacteriaceae	Enterobacterales	Gammaproteobacteria	Pseudomonadota	Pseudomonadati	Bacteria	166719	lytic	3350135
UOL50641.1	Blastp+HMMScan+PCM	OM960734.1	Escherichia phage vB_EcoM_SCS57, complete genome	Escherichia coli	Escherichia	Enterobacteriaceae	Enterobacterales	Gammaproteobacteria	Pseudomonadota	Pseudomonadati	Bacteria	168771	lytic	2930396
QWV60317.1	Blastp+HMMScan+PCM	MZ189261.1	Escherichia phage S143_2, complete genome	Escherichia coli 143	Escherichia	Enterobacteriaceae	Enterobacterales	Gammaproteobacteria	Pseudomonadota	Pseudomonadati	Bacteria	168769	lytic	2835926
QWY13309.1	Blastp+HMMScan+PCM	MW630116.1	Escherichia phage vB_EcoM-ZQ3, complete genome	Escherichia coli	Escherichia	Enterobacteriaceae	Enterobacterales	Gammaproteobacteria	Pseudomonadota	Pseudomonadati	Bacteria	170042	lytic	2810369
QYC95454.1	Blastp+HMMScan+PCM	MZ560701.1	Escherichia phage vB_EcoM_TU01, partial genome	Escherichia coli	Escherichia	Enterobacteriaceae	Enterobacterales	Gammaproteobacteria	Pseudomonadota	Pseudomonadati	Bacteria	169046	lytic	2863277
QIG57477.1	Blastp+HMMScan+PCM	MN864145.1	Escherichia phage F2, complete genome	Escherichia coli	Escherichia	Enterobacteriaceae	Enterobacterales	Gammaproteobacteria	Pseudomonadota	Pseudomonadati	Bacteria	168241	lytic	2696339
ANZ51324.1	Blastp+HMMScan+PCM	KT184310.1	Enterobacteria phage ATK48, complete genome	Escherichia coli O26:H11 SJ3	Escherichia	Enterobacteriaceae	Enterobacterales	Gammaproteobacteria	Pseudomonadota	Pseudomonadati	Bacteria	169729	lytic	1651197
AYN56184.1	Blastp+HMMScan+PCM	MK047717.1	Escherichia phage p000v, complete genome	Escherichia coli	Escherichia	Enterobacteriaceae	Enterobacterales	Gammaproteobacteria	Pseudomonadota	Pseudomonadati	Bacteria	167803	lytic	2479933
AYR04149.1	Blastp+HMMScan+PCM	MH992122.1	UNVERIFIED: Escherichia phage OLB35, complete genome	Escherichia coli	Escherichia	Enterobacteriaceae	Enterobacterales	Gammaproteobacteria	Pseudomonadota	Pseudomonadati	Bacteria	169140	lytic	2448911
QNI20700.1	Blastp+HMMScan+PCM	MT782071.1	Escherichia phage JN02, complete genome	Escherichia coli	Escherichia	Enterobacteriaceae	Enterobacterales	Gammaproteobacteria	Pseudomonadota	Pseudomonadati	Bacteria	169453	lytic	2759202
QBO62933.1	Blastp+HMMScan+PCM	MK327934.1	Escherichia phage vB_EcoM_G2469, complete genome	Escherichia coli	Escherichia	Enterobacteriaceae	Enterobacterales	Gammaproteobacteria	Pseudomonadota	Pseudomonadati	Bacteria	170452	lytic	2502415
QBQ79291.1	Blastp+HMMScan+PCM	MK373784.1	Escherichia phage vB_EcoM_MM02, complete genome	Escherichia coli	Escherichia	Enterobacteriaceae	Enterobacterales	Gammaproteobacteria	Pseudomonadota	Pseudomonadati	Bacteria	169201	lytic	2508202
WPK35750.1	Blastp+HMMScan+PCM	OR352947.1	Escherichia phage AV117, complete genome	Escherichia coli ESBL153	Escherichia	Enterobacteriaceae	Enterobacterales	Gammaproteobacteria	Pseudomonadota	Pseudomonadati	Bacteria	168890	lytic	3077262
WWS22956.1	Blastp+HMMScan+PCM	PP434429.1	Escherichia phage LH01, complete genome	Escherichia coli K-12	Escherichia	Enterobacteriaceae	Enterobacterales	Gammaproteobacteria	Pseudomonadota	Pseudomonadati	Bacteria	169367	lytic	3127721
XAO14858.1	Blastp+HMMScan+PCM	PP400780.1	Escherichia phage FL18, complete genome	Escherichia coli str. K-12 substr. MG1655	Escherichia	Enterobacteriaceae	Enterobacterales	Gammaproteobacteria	Pseudomonadota	Pseudomonadati	Bacteria	165790	lytic	3128055
WBM23473.1	Blastp+HMMScan+PCM	OQ076693.1	Escherichia phage PNJ-6, partial genome	Escherichia coli EAEC CVCC232	Escherichia	Enterobacteriaceae	Enterobacterales	Gammaproteobacteria	Pseudomonadota	Pseudomonadati	Bacteria	170429	lytic	3017168
WLY86225.1	Blastp+HMMScan+PCM	OR062945.1	Escherichia phage 308Ecol101PP, complete genome	Escherichia coli	Escherichia	Enterobacteriaceae	Enterobacterales	Gammaproteobacteria	Pseudomonadota	Pseudomonadati	Bacteria	169543	lytic	3070623
WLY86696.1	Blastp+HMMScan+PCM	OR062947.1	Escherichia phage 348Ecol098PP, complete genome	Escherichia coli	Escherichia	Enterobacteriaceae	Enterobacterales	Gammaproteobacteria	Pseudomonadota	Pseudomonadati	Bacteria	170844	lytic	3070625
YP_009592726.1	Blastp+HMMScan+PCM	NC_041863.1	Escherichia coli O157 typing phage 3, complete genome	Escherichia coli O157:H7	Escherichia	Enterobacteriaceae	Enterobacterales	Gammaproteobacteria	Pseudomonadota	Pseudomonadati	Bacteria	168733	lytic	1508678
YP_009593230.1	Blastp+HMMScan+PCM	NC_041864.1	Escherichia coli O157 typing phage 6, complete genome	Escherichia coli O157:H7	Escherichia	Enterobacteriaceae	Enterobacterales	Gammaproteobacteria	Pseudomonadota	Pseudomonadati	Bacteria	160570	lytic	1508681
XKC23957.1	Blastp+HMMScan+PCM	PQ480333.1	Escherichia phage NRG-P0074, complete genome	Escherichia coli str. K-12 MG1655	Escherichia	Enterobacteriaceae	Enterobacterales	Gammaproteobacteria	Pseudomonadota	Pseudomonadati	Bacteria	168357	lytic	3374689
QHR68351.1	Blastp+HMMScan+PCM	MN850590.1	Escherichia phage moha, complete genome	Escherichia coli K-12 MG1655	Escherichia	Enterobacteriaceae	Enterobacterales	Gammaproteobacteria	Pseudomonadota	Pseudomonadati	Bacteria	168676	lytic	2696423
QBQ78796.1	Blastp+HMMScan+PCM	MK373782.1	Escherichia phage vB_EcoM_KAW3E185, complete genome	Escherichia coli	Escherichia	Enterobacteriaceae	Enterobacterales	Gammaproteobacteria	Pseudomonadota	Pseudomonadati	Bacteria	170187	lytic	2508201
AKE46969.1	Blastp+HMMScan+PCM	KP869111.1	Escherichia coli O157 typing phage 13, partial genome	Escherichia coli O157:H7	Escherichia	Enterobacteriaceae	Enterobacterales	Gammaproteobacteria	Pseudomonadota	Pseudomonadati	Bacteria	162417	lytic	1508675
WPK33914.1	Blastp+HMMScan+PCM	OR352940.1	Escherichia phage AV110, complete genome	Escherichia coli ESBL091	Escherichia	Enterobacteriaceae	Enterobacterales	Gammaproteobacteria	Pseudomonadota	Pseudomonadati	Bacteria	170007	lytic	3077255
WBF82636.1	Blastp+HMMScan+PCM	OQ067374.1	Escherichia phage a20, complete genome	Escherichia coli	Escherichia	Enterobacteriaceae	Enterobacterales	Gammaproteobacteria	Pseudomonadota	Pseudomonadati	Bacteria	168870	lytic	3017791
YP_010090068.1	Blastp+HMMScan+PCM	NC_055718.1	Escherichia phage phiC120, complete genome	Escherichia coli O157:H7	Escherichia	Enterobacteriaceae	Enterobacterales	Gammaproteobacteria	Pseudomonadota	Pseudomonadati	Bacteria	186570	lytic	1970776
QZI80058.1	Blastp+HMMScan+PCM	MZ234025.1	Escherichia phage vB_EcoM-172859UKE1, complete genome	Escherichia coli	Escherichia	Enterobacteriaceae	Enterobacterales	Gammaproteobacteria	Pseudomonadota	Pseudomonadati	Bacteria	168667	lytic	2865802
VCU43306.1	Blastp+HMMScan+PCM	LR027383.1	Escherichia virus vB_Eco_mar005P1 strain vB_Eco_mar007P3 genome assembly, chromosome: 1	unknown	Escherichia	Enterobacteriaceae	Enterobacterales	Gammaproteobacteria	Pseudomonadota	Pseudomonadati	Bacteria	167651	lytic	2419758
VCU44014.1	Blastp+HMMScan+PCM	LR027386.1	Escherichia virus vB_Eco_mar005P1 strain vB_Eco_mar008P4 genome assembly, chromosome: 1	unknown	Escherichia	Enterobacteriaceae	Enterobacterales	Gammaproteobacteria	Pseudomonadota	Pseudomonadati	Bacteria	167773	lytic	2419758
VCU44164.1	Blastp+HMMScan+PCM	LR027387.1	Escherichia virus vB_Eco_mar005P1 strain vB_Eco_mar006P2 genome assembly, chromosome: 1	unknown	Escherichia	Enterobacteriaceae	Enterobacterales	Gammaproteobacteria	Pseudomonadota	Pseudomonadati	Bacteria	167773	lytic	2419758
VCU44534.1	Blastp+HMMScan+PCM	LR027390.1	Escherichia virus vB_Eco_mar005P1 genome assembly, chromosome: 1	unknown	Escherichia	Enterobacteriaceae	Enterobacterales	Gammaproteobacteria	Pseudomonadota	Pseudomonadati	Bacteria	167773	lytic	2419758
VCU44767.1	Blastp+HMMScan+PCM	LR027391.1	Escherichia virus vB_Eco_mar005P1 strain vB_Eco_mar009P5 genome assembly, chromosome: 1	unknown	Escherichia	Enterobacteriaceae	Enterobacterales	Gammaproteobacteria	Pseudomonadota	Pseudomonadati	Bacteria	167658	lytic	2419758
UPW39421.1	Blastp+HMMScan+PCM	OM386662.1	Escherichia phage vB_EcoM_ESCO47, complete genome	Escherichia coli DH5a	Escherichia	Enterobacteriaceae	Enterobacterales	Gammaproteobacteria	Pseudomonadota	Pseudomonadati	Bacteria	162477	lytic	2918870
XAO16645.1	Blastp+HMMScan+PCM	PP400786.1	Escherichia phage FL12, complete genome	Escherichia coli str. K-12 substr. MG1655	Escherichia	Enterobacteriaceae	Enterobacterales	Gammaproteobacteria	Pseudomonadota	Pseudomonadati	Bacteria	167688	lytic	3128053
YP_004010098.1	Blastp+HMMScan+PCM	NC_014662.1	Enterobacteria phage CC31, complete genome	Escherichia coli	Escherichia	Enterobacteriaceae	Enterobacterales	Gammaproteobacteria	Pseudomonadota	Pseudomonadati	Bacteria	165540	lytic	709484
YP_009608434.1	Blastp+HMMScan+PCM	NC_041990.1	Escherichia phage ST0, complete genome	Escherichia coli H8	Escherichia	Enterobacteriaceae	Enterobacterales	Gammaproteobacteria	Pseudomonadota	Pseudomonadati	Bacteria	170496	lytic	2005047
QVW29382.1	Blastp+HMMScan+PCM	MW882907.1	Escherichia phage vB_EcoM_SQ17, complete genome	Escherichia coli O157:H7	Escherichia	Enterobacteriaceae	Enterobacterales	Gammaproteobacteria	Pseudomonadota	Pseudomonadati	Bacteria	166457	lytic	2834246
WPK34448.1	Blastp+HMMScan+PCM	OR352942.1	Escherichia phage AV112, complete genome	Escherichia coli ESBL158	Escherichia	Enterobacteriaceae	Enterobacterales	Gammaproteobacteria	Pseudomonadota	Pseudomonadati	Bacteria	167943	lytic	3077257
WPK34708.1	Blastp+HMMScan+PCM	OR352943.1	Escherichia phage AV113, complete genome	Escherichia coli ESBL153	Escherichia	Enterobacteriaceae	Enterobacterales	Gammaproteobacteria	Pseudomonadota	Pseudomonadati	Bacteria	167942	lytic	3077258
XAO14075.1	Blastp+HMMScan+PCM	PP400777.1	Escherichia phage JM10, complete genome	Escherichia coli str. K-12 substr. MG1655	Escherichia	Enterobacteriaceae	Enterobacterales	Gammaproteobacteria	Pseudomonadota	Pseudomonadati	Bacteria	167408	lytic	3128064
ULA52055.1	Blastp+HMMScan+PCM	OL770074.2	Escherichia phage vB_EcoM-RPN187, complete genome	Escherichia coli strain M187	Escherichia	Enterobacteriaceae	Enterobacterales	Gammaproteobacteria	Pseudomonadota	Pseudomonadati	Bacteria	167158	lytic	2917961
WPK33657.1	Blastp+HMMScan+PCM	OR352939.1	Escherichia phage AV109, complete genome	Escherichia coli ESBL010	Escherichia	Enterobacteriaceae	Enterobacterales	Gammaproteobacteria	Pseudomonadota	Pseudomonadati	Bacteria	168548	lytic	3077254
WPK34974.1	Blastp+HMMScan+PCM	OR352944.1	Escherichia phage AV114, complete genome	Escherichia coli ESBL056	Escherichia	Enterobacteriaceae	Enterobacterales	Gammaproteobacteria	Pseudomonadota	Pseudomonadati	Bacteria	168522	lytic	3077259
XAO17238.1	Blastp+HMMScan+PCM	PP400788.1	Escherichia phage FL33, complete genome	Escherichia coli str. K-12 substr. MG1655	Escherichia	Enterobacteriaceae	Enterobacterales	Gammaproteobacteria	Pseudomonadota	Pseudomonadati	Bacteria	166988	lytic	3128059
XAO17417.1	Blastp+HMMScan+PCM	PP400789.1	Escherichia phage FL34, complete genome	Escherichia coli str. K-12 substr. MG1655	Escherichia	Enterobacteriaceae	Enterobacterales	Gammaproteobacteria	Pseudomonadota	Pseudomonadati	Bacteria	167231	lytic	3128060
YP_010247079.1	Blastp+HMMScan+PCM	NC_018855.1	Escherichia phage HX01, complete genome	Escherichia coli DM01	Escherichia	Enterobacteriaceae	Enterobacterales	Gammaproteobacteria	Pseudomonadota	Pseudomonadati	Bacteria	169158	lytic	1237364
YP_009102708.1	Blastp+HMMScan+PCM	NC_025449.1	Escherichia phage ECML-134, complete genome	Escherichia coli O157:H7	Escherichia	Enterobacteriaceae	Enterobacterales	Gammaproteobacteria	Pseudomonadota	Pseudomonadati	Bacteria	166783	lytic	1204522
QBO62662.1	Blastp+HMMScan+PCM	MK327933.1	Escherichia phage vB_EcoM_G2285, complete genome	Escherichia coli	Escherichia	Enterobacteriaceae	Enterobacterales	Gammaproteobacteria	Pseudomonadota	Pseudomonadati	Bacteria	166675	lytic	2502414
WPK35233.1	Blastp+HMMScan+PCM	OR352945.1	Escherichia phage AV115, complete genome	Escherichia coli ESBL197	Escherichia	Enterobacteriaceae	Enterobacterales	Gammaproteobacteria	Pseudomonadota	Pseudomonadati	Bacteria	167064	lytic	3077260
WPK35492.1	Blastp+HMMScan+PCM	OR352946.1	Escherichia phage AV116, complete genome	Escherichia coli ESBL188	Escherichia	Enterobacteriaceae	Enterobacterales	Gammaproteobacteria	Pseudomonadota	Pseudomonadati	Bacteria	167816	lytic	3077261
WPK36019.1	Blastp+HMMScan+PCM	OR352948.1	Escherichia phage AV118, complete genome	Escherichia coli ESBL102	Escherichia	Enterobacteriaceae	Enterobacterales	Gammaproteobacteria	Pseudomonadota	Pseudomonadati	Bacteria	169872	lytic	3077263
QUD16111.1	Blastp+HMMScan+PCM	MW883059.1	Escherichia phage vB_EcoM_SYGD1, complete genome	Escherichia coli str. K-12 substr. MG1655	Escherichia	Enterobacteriaceae	Enterobacterales	Gammaproteobacteria	Pseudomonadota	Pseudomonadati	Bacteria	171255	lytic	2829845
QLF81647.1	Blastp+HMMScan+PCM	MT682712.1	Escherichia phage vB_EcoM_F1, complete genome	unknown	Escherichia	Enterobacteriaceae	Enterobacterales	Gammaproteobacteria	Pseudomonadota	Pseudomonadati	Bacteria	168410	lytic	2750846
QBO63753.1	Blastp+HMMScan+PCM	MK327937.1	Escherichia phage vB_EcoM_G10400, complete genome	Escherichia coli	Escherichia	Enterobacteriaceae	Enterobacterales	Gammaproteobacteria	Pseudomonadota	Pseudomonadati	Bacteria	170182	lytic	2502300
WRO06297.1	Blastp+HMMScan+PCM	OR995200.1	Escherichia phage JY01, complete genome	Escherichia coli ATCC 43890	Escherichia	Enterobacteriaceae	Enterobacterales	Gammaproteobacteria	Pseudomonadota	Pseudomonadati	Bacteria	166981	lytic	3110419
WEU68007.1	Blastp+HMMScan+PCM	OQ446694.1	Escherichia phage Killian, complete genome	Escherichia coli	Escherichia	Enterobacteriaceae	Enterobacterales	Gammaproteobacteria	Pseudomonadota	Pseudomonadati	Bacteria	169905	lytic	3032413
YP_010074954.1	Blastp+HMMScan+PCM	NC_054935.2	Escherichia phage YUEEL01, complete genome	Escherichia coli ART2	Escherichia	Enterobacteriaceae	Enterobacterales	Gammaproteobacteria	Pseudomonadota	Pseudomonadati	Bacteria	168266	lytic	1932889
YP_006986791.1	Blastp+HMMScan+PCM	NC_019399.1	Enterobacteria phage vB_EcoM_ACG-C40, complete genome	Escherichia coli	Escherichia	Enterobacteriaceae	Enterobacterales	Gammaproteobacteria	Pseudomonadota	Pseudomonadati	Bacteria	167396	lytic	1141141
YP_007004974.1	Blastp+HMMScan+PCM	NC_019505.1	Escherichia phage wV7, complete genome	Escherichia coli	Escherichia	Enterobacteriaceae	Enterobacterales	Gammaproteobacteria	Pseudomonadota	Pseudomonadati	Bacteria	166452	lytic	1054480
YP_009098619.1	Blastp+HMMScan	NC_025419.1	Enterobacteria phage RB3, complete genome	Escherichia coli B	Escherichia	Enterobacteriaceae	Enterobacterales	Gammaproteobacteria	Pseudomonadota	Pseudomonadati	Bacteria	168402	lytic	31533
YP_009102434.1	Blastp+HMMScan+PCM	NC_025448.1	Enterobacteria phage RB27, complete genome	Escherichia coli B	Escherichia	Enterobacteriaceae	Enterobacterales	Gammaproteobacteria	Pseudomonadota	Pseudomonadati	Bacteria	165179	lytic	69609
YP_009168054.1	Blastp+HMMScan+PCM	NC_027983.1	Enterobacteria phage AR1 DNA, complete genome	Escherichia coli O157:H7	Escherichia	Enterobacteriaceae	Enterobacterales	Gammaproteobacteria	Pseudomonadota	Pseudomonadati	Bacteria	167435	lytic	66711
YP_009180733.1	Blastp+HMMScan+PCM	NC_028448.1	Escherichia phage slur14, complete genome	Escherichia coli	Escherichia	Enterobacteriaceae	Enterobacterales	Gammaproteobacteria	Pseudomonadota	Pseudomonadati	Bacteria	167467	lytic	1720504
YP_009197222.1	Blastp+HMMScan+PCM	NC_028780.1	Escherichia phage slur07, complete genome	unknown	Escherichia	Enterobacteriaceae	Enterobacterales	Gammaproteobacteria	Pseudomonadota	Pseudomonadati	Bacteria	167124	lytic	1720500
YP_009290498.1	Blastp+HMMScan+PCM	NC_031103.1	Escherichia phage vB_EcoM-UFV13, complete genome	Escherichia coli UFV30	Escherichia	Enterobacteriaceae	Enterobacterales	Gammaproteobacteria	Pseudomonadota	Pseudomonadati	Bacteria	165772	lytic	1815590
YP_010228725.1	Blastp+HMMScan+PCM	NC_041919.1	Escherichia phage HP3, complete genome	Escherichia coli CP9	Escherichia	Enterobacteriaceae	Enterobacterales	Gammaproteobacteria	Pseudomonadota	Pseudomonadati	Bacteria	168188	lytic	1965367
YP_010066184.1	Blastp+HMMScan+PCM	NC_054903.1	Enterobacteria phage GiZh, complete genome	Escherichia coli O111:NM 96-3166	Escherichia	Enterobacteriaceae	Enterobacterales	Gammaproteobacteria	Pseudomonadota	Pseudomonadati	Bacteria	166514	lytic	1651199
YP_010066881.1	Blastp+PCM	NC_054905.1	Enterobacteria phage Kha5h, complete genome	Escherichia coli O103:H2 90-3128	Escherichia	Enterobacteriaceae	Enterobacterales	Gammaproteobacteria	Pseudomonadota	Pseudomonadati	Bacteria	167318	lytic	1651198
YP_010066645.1	Blastp+HMMScan+PCM	NC_054905.1	Enterobacteria phage Kha5h, complete genome	Escherichia coli O103:H2 90-3128	Escherichia	Enterobacteriaceae	Enterobacterales	Gammaproteobacteria	Pseudomonadota	Pseudomonadati	Bacteria	167318	lytic	1651198
YP_010067115.1	Blastp+HMMScan+PCM	NC_054906.1	Enterobacteria phage RB18, complete genome	Escherichia coli	Escherichia	Enterobacteriaceae	Enterobacterales	Gammaproteobacteria	Pseudomonadota	Pseudomonadati	Bacteria	166677	lytic	10692
WBF79835.1	Blastp+HMMScan	OP870144.1	Escherichia phage vB_Eco_F25, complete genome	Escherichia coli	Escherichia	Enterobacteriaceae	Enterobacterales	Gammaproteobacteria	Pseudomonadota	Pseudomonadati	Bacteria	166974	lytic	3003731
WFG77855.1	Blastp+HMMScan+PCM	OQ721909.1	Escherichia phage vB_VIPECOOM01, complete genome	Escherichia coli ATCC 25922	Escherichia	Enterobacteriaceae	Enterobacterales	Gammaproteobacteria	Pseudomonadota	Pseudomonadati	Bacteria	168392	lytic	3034278
WFG78124.1	Blastp+HMMScan+PCM	OQ721910.1	Escherichia phage vB_VIPECOOM02, complete genome	Escherichia coli ATCC 25922	Escherichia	Enterobacteriaceae	Enterobacterales	Gammaproteobacteria	Pseudomonadota	Pseudomonadati	Bacteria	168392	lytic	3034279
WFG78393.1	Blastp+HMMScan+PCM	OQ721911.1	Escherichia phage vB_VIPECOOM03, complete genome	Escherichia coli ATCC 25922	Escherichia	Enterobacteriaceae	Enterobacterales	Gammaproteobacteria	Pseudomonadota	Pseudomonadati	Bacteria	168519	lytic	3034280
XGU05198.1	Blastp+HMMScan+PCM	PQ249395.1	Escherichia phage Pu-Krd-SF1, complete genome	Escherichia coli B	Escherichia	Enterobacteriaceae	Enterobacterales	Gammaproteobacteria	Pseudomonadota	Pseudomonadati	Bacteria	169426	lytic	3328526
XGU05461.1	Blastp+HMMScan+PCM	PQ249396.1	Escherichia phage Pu-Krd-SF2, complete genome	Escherichia coli B	Escherichia	Enterobacteriaceae	Enterobacterales	Gammaproteobacteria	Pseudomonadota	Pseudomonadati	Bacteria	169426	lytic	3328527
XGU05723.1	Blastp+HMMScan+PCM	PQ249397.1	Escherichia phage Pu-Krd-SF3, complete genome	Escherichia coli B	Escherichia	Enterobacteriaceae	Enterobacterales	Gammaproteobacteria	Pseudomonadota	Pseudomonadati	Bacteria	167698	lytic	3328528
XHG84282.1	Blastp+HMMScan+PCM	PQ303785.1	Escherichia phage LYE-01, complete genome	Escherichia coli	Escherichia	Enterobacteriaceae	Enterobacterales	Gammaproteobacteria	Pseudomonadota	Pseudomonadati	Bacteria	165614	lytic	3345353
CAH1615608.1	Blastp+HMMScan+PCM	OV876900.1	Escherichia phage UGKSEcP2 genome assembly, chromosome: 1	unknown	Escherichia	Enterobacteriaceae	Enterobacterales	Gammaproteobacteria	Pseudomonadota	Pseudomonadati	Bacteria	167221	lytic	2912559
CAH1616050.1	Blastp+HMMScan+PCM	OV877085.1	Escherichia phage UGKSEcP1 genome assembly, chromosome: 1	unknown	Escherichia	Enterobacteriaceae	Enterobacterales	Gammaproteobacteria	Pseudomonadota	Pseudomonadati	Bacteria	167433	lytic	2912558
UTQ79554.1	Blastp+HMMScan+PCM	ON645936.1	Escherichia phage N2, complete genome	Escherichia coli 162	Escherichia	Enterobacteriaceae	Enterobacterales	Gammaproteobacteria	Pseudomonadota	Pseudomonadati	Bacteria	169736	lytic	2951196
UVD33338.1	Blastp+HMMScan+PCM	OP168898.1	Escherichia phage ZCEC14, complete genome	Escherichia coli EC14	Escherichia	Enterobacteriaceae	Enterobacterales	Gammaproteobacteria	Pseudomonadota	Pseudomonadati	Bacteria	165622	lytic	2973499
UZV41554.1	Blastp+HMMScan+PCM	OP856590.1	Escherichia phage Ec_MI-02, complete genome	unknown	Escherichia	Enterobacteriaceae	Enterobacterales	Gammaproteobacteria	Pseudomonadota	Pseudomonadati	Bacteria	165454	lytic	2994999
QIN95633.1	Blastp+HMMScan+PCM	MT129652.1	Escherichia phage MN01, complete genome	enterotoxigenic Escherichia Coli	Escherichia	Enterobacteriaceae	Enterobacterales	Gammaproteobacteria	Pseudomonadota	Pseudomonadati	Bacteria	172584	lytic	2711182
QNI20317.1	Blastp+HMMScan+PCM	MT630408.1	Enterobacteria phage phiC600P9, complete genome	Escherichia coli C600	Escherichia	Enterobacteriaceae	Enterobacterales	Gammaproteobacteria	Pseudomonadota	Pseudomonadati	Bacteria	164691	lytic	2746891
QWV60579.1	Blastp+HMMScan+PCM	MZ189262.1	Escherichia phage W143, complete genome	Escherichia coli 143	Escherichia	Enterobacteriaceae	Enterobacterales	Gammaproteobacteria	Pseudomonadota	Pseudomonadati	Bacteria	166244	lytic	2835927
QXV73349.1	Blastp+HMMScan+PCM	MZ502380.1	Escherichia phage vB_EcoM_Nami, complete genome	Escherichia coli R10256	Escherichia	Enterobacteriaceae	Enterobacterales	Gammaproteobacteria	Pseudomonadota	Pseudomonadati	Bacteria	165679	lytic	2859059
QXV79058.1	Blastp+HMMScan+PCM	MZ501067.1	Escherichia phage FriedrichZschokke, complete genome	Escherichia coli K-12	Escherichia	Enterobacteriaceae	Enterobacterales	Gammaproteobacteria	Pseudomonadota	Pseudomonadati	Bacteria	165574	lytic	2852013
QXV83435.1	Blastp+HMMScan+PCM	MZ501098.1	Escherichia phage PaulHMueller, complete genome	Escherichia coli K-12	Escherichia	Enterobacteriaceae	Enterobacterales	Gammaproteobacteria	Pseudomonadota	Pseudomonadati	Bacteria	170053	lytic	2852017
QYW08364.1	Blastp+HMMScan+PCM	MZ681930.1	Enterobacteria phage phiC600P9, complete genome	Escherichia coli C600	Escherichia	Enterobacteriaceae	Enterobacterales	Gammaproteobacteria	Pseudomonadota	Pseudomonadati	Bacteria	164663	lytic	2746891
QCQ57210.1	Blastp+HMMScan+PCM	MK886800.1	Escherichia phage EcNP1, complete genome	Escherichia coli	Escherichia	Enterobacteriaceae	Enterobacterales	Gammaproteobacteria	Pseudomonadota	Pseudomonadati	Bacteria	166176	lytic	2576882
VUF56019.1	Blastp+HMMScan+PCM	LR597657.1	Escherichia phage T4_ev240 genome assembly, chromosome: 1	unknown	Escherichia	Enterobacteriaceae	Enterobacterales	Gammaproteobacteria	Pseudomonadota	Pseudomonadati	Bacteria	166954	lytic	2742945
QHR63717.1	Blastp+HMMScan+PCM	MN895435.1	Escherichia phage teqhal, complete genome	Escherichia coli MG1655 K-12	Escherichia	Enterobacteriaceae	Enterobacterales	Gammaproteobacteria	Pseudomonadota	Pseudomonadati	Bacteria	168070	lytic	2697538
QHR64217.1	Blastp+HMMScan+PCM	MN895437.1	Escherichia phage teqskov, complete genome	Escherichia coli MG1655 K-12	Escherichia	Enterobacteriaceae	Enterobacterales	Gammaproteobacteria	Pseudomonadota	Pseudomonadati	Bacteria	165017	lytic	2697539
UAV89198.1	Blastp+HMMScan+PCM	MZ753803.1	Escherichia phage U115, complete genome	Escherichia coli	Escherichia	Enterobacteriaceae	Enterobacterales	Gammaproteobacteria	Pseudomonadota	Pseudomonadati	Bacteria	166986	lytic	2873348
UCR74986.1	Blastp+HMMScan+PCM	OK076929.1	Escherichia phage vB_EcoM_C2-3, complete genome	Escherichia coli	Escherichia	Enterobacteriaceae	Enterobacterales	Gammaproteobacteria	Pseudomonadota	Pseudomonadati	Bacteria	167069	lytic	2876608
UFK27321.1	Blastp+HMMScan+PCM	OK570375.1	Escherichia phage UoN_LDJ77_1, complete genome	Escherichia sp.	Escherichia	Enterobacteriaceae	Enterobacterales	Gammaproteobacteria	Pseudomonadota	Pseudomonadati	Bacteria	111068	lytic	2894304
UIO57934.1	Blastp+HMMScan+PCM	OL956808.1	Escherichia phage vB_EcoM-S1P5QW, complete genome	Escherichia coli STEC O26:H11	Escherichia	Enterobacteriaceae	Enterobacterales	Gammaproteobacteria	Pseudomonadota	Pseudomonadati	Bacteria	166102	lytic	2908240
UIU27905.1	Blastp+HMMScan+PCM	OL960580.1	Escherichia phage vB_EcoM_SA21RB, complete genome	Escherichia coli O156:H25	Escherichia	Enterobacteriaceae	Enterobacterales	Gammaproteobacteria	Pseudomonadota	Pseudomonadati	Bacteria	167177	lytic	2909739
ABI95054.1	Blastp+HMMScan+PCM	DQ904452.1	Escherichia phage RB32, complete genome	unknown	Escherichia	Enterobacteriaceae	Enterobacterales	Gammaproteobacteria	Pseudomonadota	Pseudomonadati	Bacteria	165890	lytic	2681602
ACP30876.1	Blastp+HMMScan+PCM	FJ839692.1	Escherichia phage RB14, complete genome	unknown	Escherichia	Enterobacteriaceae	Enterobacterales	Gammaproteobacteria	Pseudomonadota	Pseudomonadati	Bacteria	165429	lytic	2681597
AVH86066.1	Blastp+HMMScan+PCM	MG867727.1	Escherichia phage vB_EcoM-G28, complete genome	Escherichia coli	Escherichia	Enterobacteriaceae	Enterobacterales	Gammaproteobacteria	Pseudomonadota	Pseudomonadati	Bacteria	170121	lytic	2081604
AYP69800.1	Blastp+HMMScan+PCM	MH992510.1	Escherichia phage vB_EcoM_DalCa, complete genome	Escherichia coli	Escherichia	Enterobacteriaceae	Enterobacterales	Gammaproteobacteria	Pseudomonadota	Pseudomonadati	Bacteria	166040	lytic	2420240
QLF80838.1	Blastp+HMMScan+PCM	MT682709.1	Escherichia phage vB_EcoM_SP1, complete genome	unknown	Escherichia	Enterobacteriaceae	Enterobacterales	Gammaproteobacteria	Pseudomonadota	Pseudomonadati	Bacteria	165416	lytic	2750852
QOI68414.1	Blastp+HMMScan+PCM	MT932213.1	Escherichia phage VEc74, complete genome	Escherichia coli	Escherichia	Enterobacteriaceae	Enterobacterales	Gammaproteobacteria	Pseudomonadota	Pseudomonadati	Bacteria	166100	lytic	2776823
QNR52708.1	Blastp+HMMScan+PCM	MT884006.2	Escherichia phage vb_EcoM_bov9_1, complete genome	Escherichia coli	Escherichia	Enterobacteriaceae	Enterobacterales	Gammaproteobacteria	Pseudomonadota	Pseudomonadati	Bacteria	166363	lytic	2763519
QOC56951.1	Blastp+HMMScan+PCM	MT884007.2	Escherichia phage vb_EcoM_bov10K1, complete genome	Escherichia coli	Escherichia	Enterobacteriaceae	Enterobacterales	Gammaproteobacteria	Pseudomonadota	Pseudomonadati	Bacteria	166364	lytic	2763520
QBQ79564.1	Blastp+HMMScan+PCM	MK373785.1	Escherichia phage vB_EcoM_OE5505, complete genome	Escherichia coli	Escherichia	Enterobacteriaceae	Enterobacterales	Gammaproteobacteria	Pseudomonadota	Pseudomonadati	Bacteria	168756	lytic	2508177
QBQ80116.1	Blastp+HMMScan+PCM	MK373787.1	Escherichia phage vB_EcoM_G8, complete genome	Escherichia coli	Escherichia	Enterobacteriaceae	Enterobacterales	Gammaproteobacteria	Pseudomonadota	Pseudomonadati	Bacteria	169650	lytic	2508179
AWD91449.1	Blastp+HMMScan+PCM	MH051915.1	Enterobacteria phage vB_EcoM_IME339, complete genome	Escherichia coli BL21(DE3)	Escherichia	Enterobacteriaceae	Enterobacterales	Gammaproteobacteria	Pseudomonadota	Pseudomonadati	Bacteria	164366	lytic	2163889
AWD91703.1	Blastp+HMMScan+PCM	MH051916.1	Enterobacteria phage vB_EcoM_IME340, complete genome	Escherichia coli BL21(DE3)	Escherichia	Enterobacteriaceae	Enterobacterales	Gammaproteobacteria	Pseudomonadota	Pseudomonadati	Bacteria	165549	lytic	2163890
AIT73240.1	Blastp+HMMScan	KM606995.1	Enterobacteria phage RB5, complete genome	Escherichia coli B	Escherichia	Enterobacteriaceae	Enterobacterales	Gammaproteobacteria	Pseudomonadota	Pseudomonadati	Bacteria	168394	lytic	1112578
AIT73511.1	Blastp+HMMScan	KM606996.1	Enterobacteria phage RB6, complete genome	Escherichia coli B	Escherichia	Enterobacteriaceae	Enterobacterales	Gammaproteobacteria	Pseudomonadota	Pseudomonadati	Bacteria	168394	lytic	69610
AIT73782.1	Blastp+HMMScan	KM606997.1	Enterobacteria phage RB7, complete genome	Escherichia coli B	Escherichia	Enterobacteriaceae	Enterobacterales	Gammaproteobacteria	Pseudomonadota	Pseudomonadati	Bacteria	168395	lytic	697291
AIT74054.1	Blastp+HMMScan	KM606998.1	Enterobacteria phage RB9, complete genome	Escherichia coli B	Escherichia	Enterobacteriaceae	Enterobacterales	Gammaproteobacteria	Pseudomonadota	Pseudomonadati	Bacteria	168395	lytic	69612
AIT74327.1	Blastp+HMMScan	KM606999.1	Enterobacteria phage RB10, complete genome	Escherichia coli B	Escherichia	Enterobacteriaceae	Enterobacterales	Gammaproteobacteria	Pseudomonadota	Pseudomonadati	Bacteria	168401	lytic	69608
AIT74869.1	Blastp+HMMScan+PCM	KM607001.1	Enterobacteria phage RB33, complete genome	Escherichia coli B	Escherichia	Enterobacteriaceae	Enterobacterales	Gammaproteobacteria	Pseudomonadota	Pseudomonadati	Bacteria	166007	lytic	134822
AKE46244.1	Blastp+HMMScan+PCM	KP869105.1	Escherichia coli O157 typing phage 7, partial genome	Escherichia coli O157:H7	Escherichia	Enterobacteriaceae	Enterobacterales	Gammaproteobacteria	Pseudomonadota	Pseudomonadati	Bacteria	167747	lytic	1508682
CUL02561.1	Blastp+HMMScan+PCM	LN881733.1	Escherichia phage slur08, complete genome	Escherichia coli	Escherichia	Enterobacteriaceae	Enterobacterales	Gammaproteobacteria	Pseudomonadota	Pseudomonadati	Bacteria	167467	lytic	1720501
URQ01198.1	Blastp+HMMScan+PCM	OK275722.1	Escherichia phage HP3.1, complete genome	Escherichia coli	Escherichia	Enterobacteriaceae	Enterobacterales	Gammaproteobacteria	Pseudomonadota	Pseudomonadati	Bacteria	168195	lytic	2880949
WBF04445.1	Blastp+HMMScan+PCM	OP978391.1	Escherichia phage HP3.2, complete genome	Escherichia coli	Escherichia	Enterobacteriaceae	Enterobacterales	Gammaproteobacteria	Pseudomonadota	Pseudomonadati	Bacteria	167750	lytic	3003694
WMM91651.1	Blastp+HMMScan+PCM	OR327750.1	Escherichia phage KK4, complete genome	Escherichia coli	Escherichia	Enterobacteriaceae	Enterobacterales	Gammaproteobacteria	Pseudomonadota	Pseudomonadati	Bacteria	167690	lytic	3072189
WPJ67570.1	Blastp+HMMScan+PCM	OR769032.1	Escherichia phage JoYop, complete genome	Escherichia coli HER 1036	Escherichia	Enterobacteriaceae	Enterobacterales	Gammaproteobacteria	Pseudomonadota	Pseudomonadati	Bacteria	169193	lytic	3093947
WPJ70878.1	Blastp+HMMScan+PCM	OR539217.1	Escherichia phage vB-Eco-KMB22, complete genome	Escherichia coli KMB507	Escherichia	Enterobacteriaceae	Enterobacterales	Gammaproteobacteria	Pseudomonadota	Pseudomonadati	Bacteria	167010	lytic	3092598
WPJ71413.1	Blastp+HMMScan+PCM	OR539219.1	Escherichia phage vB-Eco-KMB39, complete genome	Escherichia coli KMB518	Escherichia	Enterobacteriaceae	Enterobacterales	Gammaproteobacteria	Pseudomonadota	Pseudomonadati	Bacteria	168887	lytic	3092600
WPJ71675.1	Blastp+HMMScan+PCM	OR539220.1	Escherichia phage vB-Eco-KMB40, complete genome	Escherichia coli KL53	Escherichia	Enterobacteriaceae	Enterobacterales	Gammaproteobacteria	Pseudomonadota	Pseudomonadati	Bacteria	166966	lytic	3092601
WPK17799.1	Blastp+HMMScan+PCM	OR757453.1	Escherichia phage BYEP01, complete genome	Escherichia coli BYEC05	Escherichia	Enterobacteriaceae	Enterobacterales	Gammaproteobacteria	Pseudomonadota	Pseudomonadati	Bacteria	169215	lytic	3093891
WQN07494.1	Blastp+HMMScan	OR525702.1	Escherichia phage vB-Eco-KMB23, complete genome	Escherichia coli KMB507	Escherichia	Enterobacteriaceae	Enterobacterales	Gammaproteobacteria	Pseudomonadota	Pseudomonadati	Bacteria	166939	lytic	3093644
WWE96680.1	Blastp+HMMScan+PCM	PP274704.1	Escherichia phage ECp13, complete genome	Escherichia coli	Escherichia	Enterobacteriaceae	Enterobacterales	Gammaproteobacteria	Pseudomonadota	Pseudomonadati	Bacteria	164862	lytic	3123101
WWT49805.1	Blastp+HMMScan+PCM	PP434423.1	Escherichia phage 236Ecol005PP, complete genome	Escherichia coli	Escherichia	Enterobacteriaceae	Enterobacterales	Gammaproteobacteria	Pseudomonadota	Pseudomonadati	Bacteria	167705	lytic	3128044
WZE64475.1	Blastp+HMMScan+PCM	PP359696.1	Escherichia phage Ge15, complete genome	Escherichia coli str. K-12 substr MG1655	Escherichia	Enterobacteriaceae	Enterobacterales	Gammaproteobacteria	Pseudomonadota	Pseudomonadati	Bacteria	170913	lytic	3126175
CAL1328048.1	Blastp+HMMScan+PCM	OZ034684.1	Escherichia phage vB_Eco_EH2 genome assembly, chromosome: 1	unknown	Escherichia	Enterobacteriaceae	Enterobacterales	Gammaproteobacteria	Pseudomonadota	Pseudomonadati	Bacteria	160527	lytic	3044332
CAL1328751.1	Blastp+HMMScan+PCM	OZ034685.1	Escherichia phage vB_Eco_Geo genome assembly, chromosome: 1	unknown	Escherichia	Enterobacteriaceae	Enterobacterales	Gammaproteobacteria	Pseudomonadota	Pseudomonadati	Bacteria	167505	lytic	3044328
WZX06485.1	Blastp+HMMScan+PCM	PP355091.1	Escherichia phage 235Ecol030PP, complete genome	Escherichia coli	Escherichia	Enterobacteriaceae	Enterobacterales	Gammaproteobacteria	Pseudomonadota	Pseudomonadati	Bacteria	167904	lytic	3142713
CAL1641191.1	Blastp+HMMScan+PCM	OZ035849.1	Escherichia phage vB_Eco_BGP genome assembly, chromosome: 1	unknown	Escherichia	Enterobacteriaceae	Enterobacterales	Gammaproteobacteria	Pseudomonadota	Pseudomonadati	Bacteria	168661	lytic	2898834
CAL1641513.1	Blastp+HMMScan+PCM	OZ035850.1	Escherichia phage vB_Eco_TB37 genome assembly, chromosome: 1	unknown	Escherichia	Enterobacteriaceae	Enterobacterales	Gammaproteobacteria	Pseudomonadota	Pseudomonadati	Bacteria	166495	lytic	3044330
XAO16497.1	Blastp+HMMScan+PCM	PP400785.1	Escherichia phage FL08, complete genome	Escherichia coli str. K-12 substr. MG1655	Escherichia	Enterobacteriaceae	Enterobacterales	Gammaproteobacteria	Pseudomonadota	Pseudomonadati	Bacteria	167645	lytic	3128052
UCR81501.1	Blastp+HMMScan+PCM	OK331996.1	Escherichia phage vB_EcoM-G157lw, complete genome	Escherichia coli ATCC 43888	Escherichia	Enterobacteriaceae	Enterobacterales	Gammaproteobacteria	Pseudomonadota	Pseudomonadati	Bacteria	167170	lytic	2880936
ULA51802.1	Blastp+HMMScan+PCM	OL770073.2	Escherichia phage vB_EcoM-RPN226, complete genome	Escherichia coli strain M226	Escherichia	Enterobacteriaceae	Enterobacterales	Gammaproteobacteria	Pseudomonadota	Pseudomonadati	Bacteria	167390	lytic	2917962
WBF82916.1	Blastp+HMMScan+PCM	OQ067375.1	Escherichia phage a48, complete genome	Escherichia coli	Escherichia	Enterobacteriaceae	Enterobacterales	Gammaproteobacteria	Pseudomonadota	Pseudomonadati	Bacteria	166886	lytic	3017792
WBY52511.1	Blastp+HMMScan+PCM	OQ174500.1	Escherichia phage REP1, complete genome	Escherichia coli	Escherichia	Enterobacteriaceae	Enterobacterales	Gammaproteobacteria	Pseudomonadota	Pseudomonadati	Bacteria	167414	lytic	3022451
WBY53085.1	Blastp+HMMScan+PCM	OQ174503.1	Escherichia phage REP4, complete genome	Escherichia coli	Escherichia	Enterobacteriaceae	Enterobacterales	Gammaproteobacteria	Pseudomonadota	Pseudomonadati	Bacteria	166772	lytic	3022457
WIK99962.1	Blastp+HMMScan+PCM	OQ944321.1	Escherichia phage GADU22, complete genome	Escherichia coli str. K-12 substr. DH10B	Escherichia	Enterobacteriaceae	Enterobacterales	Gammaproteobacteria	Pseudomonadota	Pseudomonadati	Bacteria	168023	lytic	3050704
CAJ1092744.1	Blastp+HMMScan+PCM	OY720014.1	Escherichia phage vB_Eco_QOTSP genome assembly, chromosome: 1	unknown	Escherichia	Enterobacteriaceae	Enterobacterales	Gammaproteobacteria	Pseudomonadota	Pseudomonadati	Bacteria	168413	lytic	2790011
WLY86421.1	Blastp+HMMScan+PCM	OR062946.1	Escherichia phage 310Ecol104PP, complete genome	Escherichia coli	Escherichia	Enterobacteriaceae	Enterobacterales	Gammaproteobacteria	Pseudomonadota	Pseudomonadati	Bacteria	167023	lytic	3070624
YP_007004609.1	Blastp+HMMScan+PCM	NC_019503.1	Enterobacteria phage ime09, complete genome	Escherichia coli	Escherichia	Enterobacteriaceae	Enterobacterales	Gammaproteobacteria	Pseudomonadota	Pseudomonadati	Bacteria	166499	lytic	1054834
QZI81081.1	Blastp+HMMScan+PCM	MZ234031.1	Escherichia phage vB_EcoM-CHD94UKE2, complete genome	Escherichia coli	Escherichia	Enterobacteriaceae	Enterobacterales	Gammaproteobacteria	Pseudomonadota	Pseudomonadati	Bacteria	167922	lytic	2865808
QZI81820.1	Blastp+HMMScan+PCM	MZ234035.1	Escherichia phage vB_EcoM-G3F7, complete genome	Escherichia coli	Escherichia	Enterobacteriaceae	Enterobacterales	Gammaproteobacteria	Pseudomonadota	Pseudomonadati	Bacteria	167839	lytic	2865812
QZI82689.1	Blastp+HMMScan+PCM	MZ234038.1	Escherichia phage vB_EcoM-G3F10, complete genome	Escherichia coli	Escherichia	Enterobacteriaceae	Enterobacterales	Gammaproteobacteria	Pseudomonadota	Pseudomonadati	Bacteria	167867	lytic	2865815
UHS65178.1	Blastp+HMMScan+PCM	OL451225.1	Escherichia phage P896, complete genome	Escherichia coli	Escherichia	Enterobacteriaceae	Enterobacterales	Gammaproteobacteria	Pseudomonadota	Pseudomonadati	Bacteria	170656	lytic	2900307
CAL1328676.1	Blastp+HMMScan+PCM	OZ034683.1	Escherichia phage vB_Eco_CP genome assembly, chromosome: 1	unknown	Escherichia	Enterobacteriaceae	Enterobacterales	Gammaproteobacteria	Pseudomonadota	Pseudomonadati	Bacteria	166864	lytic	3044333
YP_003734372.1	Blastp+HMMScan	NC_014260.1	Enterobacteria phage IME08, complete genome	Escherichia coli strain 8099	Escherichia	Enterobacteriaceae	Enterobacterales	Gammaproteobacteria	Pseudomonadota	Pseudomonadati	Bacteria	172253	lytic	698728
YP_009167602.1	Blastp+HMMScan+PCM	NC_027979.1	Enterobacteria phage RB68, complete genome	Escherichia coli B	Escherichia	Enterobacteriaceae	Enterobacterales	Gammaproteobacteria	Pseudomonadota	Pseudomonadati	Bacteria	168401	lytic	36339
YP_009210154.1	Blastp+HMMScan+PCM	NC_028927.1	Escherichia phage slur02, complete genome	Escherichia coli	Escherichia	Enterobacteriaceae	Enterobacterales	Gammaproteobacteria	Pseudomonadota	Pseudomonadati	Bacteria	167298	lytic	1720494
YP_009625451.1	Blastp+HMMScan+PCM	NC_042130.1	Escherichia phage slur04, complete genome	Escherichia coli	Escherichia	Enterobacteriaceae	Enterobacterales	Gammaproteobacteria	Pseudomonadota	Pseudomonadati	Bacteria	167298	lytic	1720497
YP_010073138.1	Blastp+HMMScan+PCM	NC_054929.1	Escherichia phage PE37, complete genome	Escherichia coli	Escherichia	Enterobacteriaceae	Enterobacterales	Gammaproteobacteria	Pseudomonadota	Pseudomonadati	Bacteria	166423	lytic	1837875
WAX12840.1	Blastp+HMMScan+PCM	OP172784.1	Escherichia phage ECO07P1, complete genome	Escherichia fergusonii DO07	Escherichia	Enterobacteriaceae	Enterobacterales	Gammaproteobacteria	Pseudomonadota	Pseudomonadati	Bacteria	165792	lytic	2968657
WAX13152.1	Blastp+HMMScan+PCM	OP172785.1	Escherichia phage ECO07P2, complete genome	Escherichia fergusonii DO07	Escherichia	Enterobacteriaceae	Enterobacterales	Gammaproteobacteria	Pseudomonadota	Pseudomonadati	Bacteria	166091	lytic	2968658
WAX13515.1	Blastp+HMMScan+PCM	OP172786.1	Escherichia phage ECO07P3, complete genome	Escherichia fergusonii DO07	Escherichia	Enterobacteriaceae	Enterobacterales	Gammaproteobacteria	Pseudomonadota	Pseudomonadati	Bacteria	166565	lytic	2968659
WAX13764.1	Blastp+HMMScan+PCM	OP172787.1	Escherichia phage ECO07P4, complete genome	Escherichia fergusonii DO07	Escherichia	Enterobacteriaceae	Enterobacterales	Gammaproteobacteria	Pseudomonadota	Pseudomonadati	Bacteria	167075	lytic	2968660
WAX14038.1	Blastp+HMMScan+PCM	OP172788.1	Escherichia phage ECO07P5, complete genome	Escherichia fergusonii DO07	Escherichia	Enterobacteriaceae	Enterobacterales	Gammaproteobacteria	Pseudomonadota	Pseudomonadati	Bacteria	167563	lytic	2968661
YP_009281568.1	Blastp+HMMScan+PCM	NC_031030.2	Escherichia phage UFV-AREG1, complete genome	Escherichia coli O157	Escherichia	Enterobacteriaceae	Enterobacterales	Gammaproteobacteria	Pseudomonadota	Pseudomonadati	Bacteria	167231	lytic	1837867
XAH00886.1	Blastp+HMMScan+PCM	PP526941.1	Escherichia phage vB_EcoM_ECO78, complete genome	Escherichia coli	Escherichia	Enterobacteriaceae	Enterobacterales	Gammaproteobacteria	Pseudomonadota	Pseudomonadati	Bacteria	165912	lytic	3140220
XDJ03976.1	Blastp+HMMScan+PCM	PQ030847.1	Escherichia phage EC.W15-3, complete genome	Escherichia coli ATCC 25922	Escherichia	Enterobacteriaceae	Enterobacterales	Gammaproteobacteria	Pseudomonadota	Pseudomonadati	Bacteria	123792	lytic	3236634
XKC22779.1	Blastp+HMMScan+PCM	PQ553088.1	Escherichia phage OES_C-1, complete genome	Escherichia coli str. K-12 substr. MG1655	Escherichia	Enterobacteriaceae	Enterobacterales	Gammaproteobacteria	Pseudomonadota	Pseudomonadati	Bacteria	169756	lytic	3377827
UAW58663.1	Blastp+HMMScan+PCM	MZ726795.1	Escherichia phage vB_EcoM_ASO78A, complete genome	Escherichia coli O78 Strain ECL23026	Escherichia	Enterobacteriaceae	Enterobacterales	Gammaproteobacteria	Pseudomonadota	Pseudomonadati	Bacteria	166374	lytic	2873448
UEN68659.1	Blastp+HMMScan+PCM	OK148441.1	Escherichia phage MLP2, complete genome	Escherichia coli CFT073	Escherichia	Enterobacteriaceae	Enterobacterales	Gammaproteobacteria	Pseudomonadota	Pseudomonadati	Bacteria	168787	lytic	2875840
UJJ74613.1	Blastp+HMMScan+PCM	OK040907.1	Enterobacteria phage Ac3, complete genome	Escherichia coli O127:B8	Escherichia	Enterobacteriaceae	Enterobacterales	Gammaproteobacteria	Pseudomonadota	Pseudomonadati	Bacteria	168395	lytic	76933
ULF50303.1	Blastp+HMMScan	OM339528.1	Enterobacteria phage SV76, complete genome	Escherichia coli K-12	Escherichia	Enterobacteriaceae	Enterobacterales	Gammaproteobacteria	Pseudomonadota	Pseudomonadati	Bacteria	163826	lytic	69613
UMM76462.1	Blastp+HMMScan+PCM	OL870317.1	Escherichia phage UTI-E4, complete genome	Escherichia coli	Escherichia	Enterobacteriaceae	Enterobacterales	Gammaproteobacteria	Pseudomonadota	Pseudomonadati	Bacteria	169163	lytic	2920921
URP85202.1	Blastp+HMMScan+PCM	MN508616.2	Escherichia phage ES19, complete genome	Escherichia coli	Escherichia	Enterobacteriaceae	Enterobacterales	Gammaproteobacteria	Pseudomonadota	Pseudomonadati	Bacteria	166781	lytic	2662278
USM81479.1	Blastp+HMMScan	MZ234052.1	Escherichia phage vB_EcoM-PM133, complete genome	Escherichia coli	Escherichia	Enterobacteriaceae	Enterobacterales	Gammaproteobacteria	Pseudomonadota	Pseudomonadati	Bacteria	169292	lytic	2865829
UTQ80387.1	Blastp+HMMScan+PCM	ON782582.1	Escherichia phage ECP52, complete genome	Escherichia coli	Escherichia	Enterobacteriaceae	Enterobacterales	Gammaproteobacteria	Pseudomonadota	Pseudomonadati	Bacteria	166195	lytic	2961703
QWT76811.1	Blastp+HMMScan+PCM	MZ291552.2	Escherichia phage vB_EcoM-UFV09, complete genome	Escherichia coli	Escherichia	Enterobacteriaceae	Enterobacterales	Gammaproteobacteria	Pseudomonadota	Pseudomonadati	Bacteria	165859	lytic	2849080
UYE93206.1	Blastp+HMMScan+PCM	OP572230.1	Escherichia phage vB_EcoM-UFV05, complete genome	Escherichia coli	Escherichia	Enterobacteriaceae	Enterobacterales	Gammaproteobacteria	Pseudomonadota	Pseudomonadati	Bacteria	165776	lytic	2985655
UYL84099.1	Blastp+HMMScan+PCM	OP555980.1	Escherichia phage vB_EcoM-UFV06, complete genome	Escherichia coli	Escherichia	Enterobacteriaceae	Enterobacterales	Gammaproteobacteria	Pseudomonadota	Pseudomonadati	Bacteria	165858	lytic	2985652
UYL84385.1	Blastp+HMMScan+PCM	OP555981.1	Escherichia phage vB_EcoM-UFV10, complete genome	Escherichia coli	Escherichia	Enterobacteriaceae	Enterobacterales	Gammaproteobacteria	Pseudomonadota	Pseudomonadati	Bacteria	165859	lytic	2985653
UYL84671.1	Blastp+HMMScan+PCM	OP555982.1	Escherichia phage vB_EcoM-UFV11, complete genome	Escherichia coli	Escherichia	Enterobacteriaceae	Enterobacterales	Gammaproteobacteria	Pseudomonadota	Pseudomonadati	Bacteria	165859	lytic	2985654
BCT70065.1	Blastp+HMMScan+PCM	LC620505.1	Escherichia phage NiC89 DNA, complete genome	Escherichia coli	Escherichia	Enterobacteriaceae	Enterobacterales	Gammaproteobacteria	Pseudomonadota	Pseudomonadati	Bacteria	166727	lytic	2816871
QVW54311.1	Blastp+HMMScan+PCM	MZ065353.1	Escherichia virus KFS-EC3, complete genome	Escherichia coli O157:H7 ATCC 10536	Escherichia	Enterobacteriaceae	Enterobacterales	Gammaproteobacteria	Pseudomonadota	Pseudomonadati	Bacteria	167440	lytic	2836074
QWY90604.1	Blastp+HMMScan+PCM	MZ417521.1	Escherichia phage 132, complete genome	Escherichia coli BW25113	Escherichia	Enterobacteriaceae	Enterobacterales	Gammaproteobacteria	Pseudomonadota	Pseudomonadati	Bacteria	166922	lytic	2851032
QXN68321.1	Blastp+HMMScan+PCM	MZ436830.1	Escherichia phage JK1, complete genome	Escherichia coli DH5a	Escherichia	Enterobacteriaceae	Enterobacterales	Gammaproteobacteria	Pseudomonadota	Pseudomonadati	Bacteria	166057	lytic	2852103
QXN69770.1	Blastp+HMMScan+PCM	MW749001.1	Escherichia phage vB_EcoM_Kelasse, complete genome	Escherichia coli	Escherichia	Enterobacteriaceae	Enterobacterales	Gammaproteobacteria	Pseudomonadota	Pseudomonadati	Bacteria	167034	lytic	2836118
QXV73099.1	Blastp+HMMScan+PCM	MZ502379.1	Escherichia phage vB_EcoM_Shinka, complete genome	Escherichia coli R10256	Escherichia	Enterobacteriaceae	Enterobacterales	Gammaproteobacteria	Pseudomonadota	Pseudomonadati	Bacteria	162160	lytic	2859060
QXV75346.1	Blastp+HMMScan+PCM	MZ501046.1	Escherichia phage AdolfPortmann, complete genome	Escherichia coli K-12	Escherichia	Enterobacteriaceae	Enterobacterales	Gammaproteobacteria	Pseudomonadota	Pseudomonadati	Bacteria	166773	lytic	2852016
QXV75923.1	Blastp+HMMScan+PCM	MZ501050.1	Escherichia phage AndreasVesalius, complete genome	Escherichia coli K-12	Escherichia	Enterobacteriaceae	Enterobacterales	Gammaproteobacteria	Pseudomonadota	Pseudomonadati	Bacteria	168255	lytic	2852014
QXV76280.1	Blastp+HMMScan+PCM	MZ501052.1	Escherichia phage AugustSocin, complete genome	Escherichia coli K-12	Escherichia	Enterobacteriaceae	Enterobacterales	Gammaproteobacteria	Pseudomonadota	Pseudomonadati	Bacteria	167411	lytic	2852010
QXV78511.1	Blastp+HMMScan+PCM	MZ501065.1	Escherichia phage FelixPlatter, complete genome	Escherichia coli K-12	Escherichia	Enterobacteriaceae	Enterobacterales	Gammaproteobacteria	Pseudomonadota	Pseudomonadati	Bacteria	164714	lytic	2852012
QXV78780.1	Blastp+HMMScan+PCM	MZ501066.1	Escherichia phage FriedrichMiescher, complete genome	Escherichia coli K-12	Escherichia	Enterobacteriaceae	Enterobacterales	Gammaproteobacteria	Pseudomonadota	Pseudomonadati	Bacteria	169509	lytic	2852011
QXV82052.1	Blastp+HMMScan+PCM	MZ501089.1	Escherichia phage KarlGJung, complete genome	Escherichia coli K-12	Escherichia	Enterobacteriaceae	Enterobacterales	Gammaproteobacteria	Pseudomonadota	Pseudomonadati	Bacteria	167832	lytic	2852009
QXV84806.1	Blastp+HMMScan+PCM	MZ501106.1	Escherichia phage TadeuszReichstein, complete genome	Escherichia coli K-12	Escherichia	Enterobacteriaceae	Enterobacterales	Gammaproteobacteria	Pseudomonadota	Pseudomonadati	Bacteria	166115	lytic	2852015
QZI78840.1	Blastp+HMMScan+PCM	MZ234013.1	Escherichia phage vB_EcoM-101112UKE3-1, complete genome	Escherichia coli	Escherichia	Enterobacteriaceae	Enterobacterales	Gammaproteobacteria	Pseudomonadota	Pseudomonadati	Bacteria	169555	lytic	2865790
QZI79419.1	Blastp+HMMScan+PCM	MZ234018.1	Escherichia phage vB_EcoM-101117BS1, complete genome	Escherichia coli	Escherichia	Enterobacteriaceae	Enterobacterales	Gammaproteobacteria	Pseudomonadota	Pseudomonadati	Bacteria	167080	lytic	2865795
QZI80352.1	Blastp+HMMScan+PCM	MZ234027.1	Escherichia phage vB_EcoM-CHD2BS1, complete genome	Escherichia coli	Escherichia	Enterobacteriaceae	Enterobacterales	Gammaproteobacteria	Pseudomonadota	Pseudomonadati	Bacteria	168577	lytic	2865804
QZI80795.1	Blastp+HMMScan+PCM	MZ234030.1	Escherichia phage vB_EcoM-CHD16UKE1, complete genome	Escherichia coli	Escherichia	Enterobacteriaceae	Enterobacterales	Gammaproteobacteria	Pseudomonadota	Pseudomonadati	Bacteria	168543	lytic	2865807
QZI81534.1	Blastp+HMMScan+PCM	MZ234034.1	Escherichia phage vB_EcoM-G3F6, complete genome	Escherichia coli	Escherichia	Enterobacteriaceae	Enterobacterales	Gammaproteobacteria	Pseudomonadota	Pseudomonadati	Bacteria	168524	lytic	2865811
QZI82114.1	Blastp+HMMScan+PCM	MZ234036.1	Escherichia phage vB_EcoM-G3F8, complete genome	Escherichia coli	Escherichia	Enterobacteriaceae	Enterobacterales	Gammaproteobacteria	Pseudomonadota	Pseudomonadati	Bacteria	168524	lytic	2865813
QZI82404.1	Blastp+HMMScan+PCM	MZ234037.1	Escherichia phage vB_EcoM-G3F9, complete genome	Escherichia coli	Escherichia	Enterobacteriaceae	Enterobacterales	Gammaproteobacteria	Pseudomonadota	Pseudomonadati	Bacteria	168524	lytic	2865814
QZI82983.1	Blastp+HMMScan+PCM	MZ234039.1	Escherichia phage vB_EcoM-G3G6, complete genome	Escherichia coli	Escherichia	Enterobacteriaceae	Enterobacterales	Gammaproteobacteria	Pseudomonadota	Pseudomonadati	Bacteria	168522	lytic	2865816
QZI83274.1	Blastp+HMMScan+PCM	MZ234040.1	Escherichia phage vB_EcoM-G3G7, complete genome	Escherichia coli	Escherichia	Enterobacteriaceae	Enterobacterales	Gammaproteobacteria	Pseudomonadota	Pseudomonadati	Bacteria	168649	lytic	2865817
QZI83563.1	Blastp+HMMScan+PCM	MZ234041.1	Escherichia phage vB_EcoM-PM105, complete genome	Escherichia coli	Escherichia	Enterobacteriaceae	Enterobacterales	Gammaproteobacteria	Pseudomonadota	Pseudomonadati	Bacteria	169499	lytic	2865818
QZI83854.1	Blastp+HMMScan+PCM	MZ234042.1	Escherichia phage vB_EcoM-PM107, complete genome	Escherichia coli	Escherichia	Enterobacteriaceae	Enterobacterales	Gammaproteobacteria	Pseudomonadota	Pseudomonadati	Bacteria	169416	lytic	2865819
QZI84146.1	Blastp+HMMScan+PCM	MZ234043.1	Escherichia phage vB_EcoM-PM123, complete genome	Escherichia coli	Escherichia	Enterobacteriaceae	Enterobacterales	Gammaproteobacteria	Pseudomonadota	Pseudomonadati	Bacteria	169448	lytic	2865820
QZI84800.1	Blastp+HMMScan+PCM	MZ234051.1	Escherichia phage vB_EcoM-PM108, complete genome	Escherichia coli	Escherichia	Enterobacteriaceae	Enterobacterales	Gammaproteobacteria	Pseudomonadota	Pseudomonadati	Bacteria	169415	lytic	2865828
QZI85067.1	Blastp+HMMScan+PCM	MZ234053.1	Escherichia phage vB_EcoM-PM136, complete genome	Escherichia coli	Escherichia	Enterobacteriaceae	Enterobacterales	Gammaproteobacteria	Pseudomonadota	Pseudomonadati	Bacteria	169519	lytic	2865830
WAK44133.1	Blastp+HMMScan+PCM	OP611477.1	Escherichia virus CAM-21, complete genome	Escherichia coli O157:H7	Escherichia	Enterobacteriaceae	Enterobacterales	Gammaproteobacteria	Pseudomonadota	Pseudomonadati	Bacteria	166962	lytic	2976900
QDK04365.1	Blastp+HMMScan+PCM	MN022785.1	Escherichia phage VEc20, complete genome	Escherichia coli	Escherichia	Enterobacteriaceae	Enterobacterales	Gammaproteobacteria	Pseudomonadota	Pseudomonadati	Bacteria	167532	lytic	2592190
VUF55980.1	Blastp+HMMScan+PCM	LR597660.1	Escherichia phage T4_ev151 genome assembly, chromosome: 1	unknown	Escherichia	Enterobacteriaceae	Enterobacterales	Gammaproteobacteria	Pseudomonadota	Pseudomonadati	Bacteria	167097	lytic	2742944
QHR63586.1	Blastp+HMMScan+PCM	MN895434.1	Escherichia phage teqhad, complete genome	Escherichia coli MG1655 K-12	Escherichia	Enterobacteriaceae	Enterobacterales	Gammaproteobacteria	Pseudomonadota	Pseudomonadati	Bacteria	167892	lytic	2697537
QHR64078.1	Blastp+HMMScan+PCM	MN895436.1	Escherichia phage teqsoen, complete genome	Escherichia coli MG1655 K-12	Escherichia	Enterobacteriaceae	Enterobacterales	Gammaproteobacteria	Pseudomonadota	Pseudomonadati	Bacteria	166468	lytic	2697540
QHR64544.1	Blastp+HMMScan+PCM	MN895438.1	Escherichia phage teqdroes, complete genome	Escherichia coli MG1655 K-12	Escherichia	Enterobacteriaceae	Enterobacterales	Gammaproteobacteria	Pseudomonadota	Pseudomonadati	Bacteria	166833	lytic	2697536
UEP18503.1	Blastp+HMMScan+PCM	OK274152.1	Escherichia phage APTC-EC-2A, complete genome	Escherichia coli	Escherichia	Enterobacteriaceae	Enterobacterales	Gammaproteobacteria	Pseudomonadota	Pseudomonadati	Bacteria	166608	lytic	2880939
UGC97674.1	Blastp+HMMScan+PCM	OL362041.1	Escherichia phage vB_Eco_OMNI12, complete genome	Escherichia coli	Escherichia	Enterobacteriaceae	Enterobacterales	Gammaproteobacteria	Pseudomonadota	Pseudomonadati	Bacteria	169246	lytic	2894359
UGO55579.1	Blastp+HMMScan+PCM	OK272476.1	Escherichia phage JLBYU24, complete genome	Escherichia coli K-12 MG1655 del pstSCAB-phoU::kan	Escherichia	Enterobacteriaceae	Enterobacterales	Gammaproteobacteria	Pseudomonadota	Pseudomonadati	Bacteria	168125	lytic	2894741
UGO56575.1	Blastp+HMMScan+PCM	OK272484.1	Escherichia phage JLBYU22, complete genome	Escherichia coli K-12 MG1655 del pstSCAB-phoU::kan	Escherichia	Enterobacteriaceae	Enterobacterales	Gammaproteobacteria	Pseudomonadota	Pseudomonadati	Bacteria	166300	lytic	2894740
CAD7712060.1	Blastp+HMMScan+PCM	LR990704.1	Escherichia phage vB_Eco_NR1 genome assembly, chromosome: 1	unknown	Escherichia	Enterobacteriaceae	Enterobacterales	Gammaproteobacteria	Pseudomonadota	Pseudomonadati	Bacteria	167153	lytic	2780512
UIS66190.1	Blastp+HMMScan+PCM	OK254198.1	Escherichia phage PSD2001, complete genome	Escherichia coli	Escherichia	Enterobacteriaceae	Enterobacterales	Gammaproteobacteria	Pseudomonadota	Pseudomonadati	Bacteria	172175	lytic	2880889
UIS74336.1	Blastp+HMMScan+PCM	OL310488.1	Escherichia phage EC101, complete genome	Escherichia coli	Escherichia	Enterobacteriaceae	Enterobacterales	Gammaproteobacteria	Pseudomonadota	Pseudomonadati	Bacteria	167718	lytic	2894394
UIU28177.1	Blastp+HMMScan+PCM	OL960581.1	Escherichia phage vB_EcoM_SA20RB, complete genome	Escherichia coli O156:H25	Escherichia	Enterobacteriaceae	Enterobacterales	Gammaproteobacteria	Pseudomonadota	Pseudomonadati	Bacteria	166337	lytic	2909738
UIU46981.1	Blastp+HMMScan+PCM	OM135583.1	Escherichia phage EP01, complete genome	Escherichia coli	Escherichia	Enterobacteriaceae	Enterobacterales	Gammaproteobacteria	Pseudomonadota	Pseudomonadati	Bacteria	165577	lytic	2908634
AXC34056.1	Blastp+HMMScan+PCM	MH355584.1	Escherichia phage vB_EcoM_JB75, complete genome	Escherichia coli 2129975	Escherichia	Enterobacteriaceae	Enterobacterales	Gammaproteobacteria	Pseudomonadota	Pseudomonadati	Bacteria	167208	lytic	2234085
AYD82825.1	Blastp+HMMScan+PCM	MH751506.1	Escherichia phage T2, complete genome	Escherichia coli B	Escherichia	Enterobacteriaceae	Enterobacterales	Gammaproteobacteria	Pseudomonadota	Pseudomonadati	Bacteria	163832	lytic	2060721
AYR03654.1	Blastp+HMMScan+PCM	MH992121.1	UNVERIFIED: Escherichia phage MLF4, partial genome	Escherichia coli	Escherichia	Enterobacteriaceae	Enterobacterales	Gammaproteobacteria	Pseudomonadota	Pseudomonadati	Bacteria	167379	lytic	2448909
BBG28750.1	Blastp+HMMScan+PCM	AP018932.1	Escherichia phage KIT03 DNA, complete sequence	Escherichia coli O157:H7	Escherichia	Enterobacteriaceae	Enterobacterales	Gammaproteobacteria	Pseudomonadota	Pseudomonadati	Bacteria	166848	lytic	2218499
QIW91314.1	Blastp+HMMScan+PCM	MT179807.1	Escherichia phage vB_EcoM_IME537, complete genome	Escherichia coli	Escherichia	Enterobacteriaceae	Enterobacterales	Gammaproteobacteria	Pseudomonadota	Pseudomonadati	Bacteria	168642	lytic	2724310
BBF63392.1	Blastp+HMMScan+PCM	AP018813.1	Enterobacteria phage T2 DNA, complete genome	unknown	Escherichia	Enterobacteriaceae	Enterobacterales	Gammaproteobacteria	Pseudomonadota	Pseudomonadati	Bacteria	163826	lytic	2060721
QLF81108.1	Blastp+HMMScan+PCM	MT682710.1	Escherichia phage vB_EcoM_FT, complete genome	unknown	Escherichia	Enterobacteriaceae	Enterobacterales	Gammaproteobacteria	Pseudomonadota	Pseudomonadati	Bacteria	167431	lytic	2750848
QLF81928.1	Blastp+HMMScan+PCM	MT682713.1	Escherichia phage vB_EcoM_Ozark, complete genome	unknown	Escherichia	Enterobacteriaceae	Enterobacterales	Gammaproteobacteria	Pseudomonadota	Pseudomonadati	Bacteria	167600	lytic	2750851
QLF82197.1	Blastp+HMMScan+PCM	MT682714.1	Escherichia phage vB_EcoM_Lutter, complete genome	unknown	Escherichia	Enterobacteriaceae	Enterobacterales	Gammaproteobacteria	Pseudomonadota	Pseudomonadati	Bacteria	170054	lytic	2750850
QOQ37610.1	Blastp+HMMScan+PCM	MT968995.1	Escherichia phage vB_EcoM_WL-3, complete genome	Escherichia coli	Escherichia	Enterobacteriaceae	Enterobacterales	Gammaproteobacteria	Pseudomonadota	Pseudomonadati	Bacteria	165369	lytic	2776769
QQM15665.1	Blastp+HMMScan+PCM	MW286157.1	Escherichia phage vB_EcoM-BECP11, complete genome	Escherichia coli NCTC 12079	Escherichia	Enterobacteriaceae	Enterobacterales	Gammaproteobacteria	Pseudomonadota	Pseudomonadati	Bacteria	165973	lytic	2797408
QBO61242.1	Blastp+HMMScan+PCM	MK327929.1	Escherichia phage D5505, complete genome	Escherichia coli	Escherichia	Enterobacteriaceae	Enterobacterales	Gammaproteobacteria	Pseudomonadota	Pseudomonadati	Bacteria	168049	lytic	2502298
QBO64278.1	Blastp+HMMScan+PCM	MK327939.1	Escherichia phage vB_EcoM_G4498, complete genome	Escherichia coli	Escherichia	Enterobacteriaceae	Enterobacterales	Gammaproteobacteria	Pseudomonadota	Pseudomonadati	Bacteria	167826	lytic	2502301
QBO64557.1	Blastp+HMMScan+PCM	MK327940.1	Escherichia phage vB_EcoM_G29, complete genome	Escherichia coli	Escherichia	Enterobacteriaceae	Enterobacterales	Gammaproteobacteria	Pseudomonadota	Pseudomonadati	Bacteria	168241	lytic	2502302
QBO65929.1	Blastp+HMMScan+PCM	MK327945.1	Escherichia phage vB_EcoM_G4500, complete genome	Escherichia coli	Escherichia	Enterobacteriaceae	Enterobacterales	Gammaproteobacteria	Pseudomonadota	Pseudomonadati	Bacteria	168363	lytic	2502305
QBO66204.1	Blastp+HMMScan+PCM	MK327946.1	Escherichia phage vB_EcoM_G4507, complete genome	Escherichia coli	Escherichia	Enterobacteriaceae	Enterobacterales	Gammaproteobacteria	Pseudomonadota	Pseudomonadati	Bacteria	168828	lytic	2502306
QBQ78018.1	Blastp+HMMScan+PCM	MK373779.1	Escherichia phage vB_EcoM_G9062, complete genome	Escherichia coli	Escherichia	Enterobacteriaceae	Enterobacterales	Gammaproteobacteria	Pseudomonadota	Pseudomonadati	Bacteria	168670	lytic	2508181
QBQ78519.1	Blastp+HMMScan+PCM	MK373781.1	Escherichia phage vB_EcoM_KAW1E185, complete genome	Escherichia coli	Escherichia	Enterobacteriaceae	Enterobacterales	Gammaproteobacteria	Pseudomonadota	Pseudomonadati	Bacteria	164987	lytic	2508180
QBQ79846.1	Blastp+HMMScan+PCM	MK373786.1	Escherichia phage vB_EcoM_R5505, complete genome	Escherichia coli	Escherichia	Enterobacteriaceae	Enterobacterales	Gammaproteobacteria	Pseudomonadota	Pseudomonadati	Bacteria	167317	lytic	2508178
QDF15257.1	Blastp+HMMScan+PCM	MK977694.1	Escherichia phage vB_EcoM-Sa45lw, complete genome	Escherichia coli ATCC 13706	Escherichia	Enterobacteriaceae	Enterobacterales	Gammaproteobacteria	Pseudomonadota	Pseudomonadati	Bacteria	167353	lytic	2589644
ADI55551.1	Blastp+HMMScan	HM071924.1	Enterobacteria phage IME08, complete sequence	Escherichia coli strain 8099	Escherichia	Enterobacteriaceae	Enterobacterales	Gammaproteobacteria	Pseudomonadota	Pseudomonadati	Bacteria	172253	lytic	698728
AUV61096.1	Blastp+HMMScan+PCM	MG781190.1	Escherichia phage vB_EcoM-fFiEco06, complete genome	Escherichia coli	Escherichia	Enterobacteriaceae	Enterobacterales	Gammaproteobacteria	Pseudomonadota	Pseudomonadati	Bacteria	167076	lytic	2079315
AUV61368.1	Blastp+HMMScan+PCM	MG781191.1	Escherichia phage vB_EcoM-fHoEco02, complete genome	Escherichia coli	Escherichia	Enterobacteriaceae	Enterobacterales	Gammaproteobacteria	Pseudomonadota	Pseudomonadati	Bacteria	167064	lytic	2079316
BBC14575.1	Blastp+HMMScan+PCM	LC348379.1	Escherichia phage PP01 DNA, complete sequence	unknown	Escherichia	Enterobacteriaceae	Enterobacterales	Gammaproteobacteria	Pseudomonadota	Pseudomonadati	Bacteria	167812	lytic	2060720
BBC14851.1	Blastp+HMMScan+PCM	LC348380.1	Escherichia phage T2 DNA, complete sequence	unknown	Escherichia	Enterobacteriaceae	Enterobacterales	Gammaproteobacteria	Pseudomonadota	Pseudomonadati	Bacteria	163825	lytic	2060721
CUL03005.1	Blastp+HMMScan+PCM	LN881734.1	Escherichia phage slur11, complete genome	Escherichia coli	Escherichia	Enterobacteriaceae	Enterobacterales	Gammaproteobacteria	Pseudomonadota	Pseudomonadati	Bacteria	167298	lytic	1720502
CUL03791.1	Blastp+HMMScan+PCM	LN881737.1	Escherichia phage slur13, complete genome	Escherichia coli	Escherichia	Enterobacteriaceae	Enterobacterales	Gammaproteobacteria	Pseudomonadota	Pseudomonadati	Bacteria	167299	lytic	1720505
CAJ1578768.1	Blastp+HMMScan+PCM	OY720021.1	Escherichia phage vB_Eco_Solly genome assembly, chromosome: 1	unknown	Escherichia	Enterobacteriaceae	Enterobacterales	Gammaproteobacteria	Pseudomonadota	Pseudomonadati	Bacteria	166664	lytic	3061070
WNV49371.1	Blastp+HMMScan+PCM	OQ992558.1	Escherichia phage L14, complete genome	Escherichia coli	Escherichia	Enterobacteriaceae	Enterobacterales	Gammaproteobacteria	Pseudomonadota	Pseudomonadati	Bacteria	166167	lytic	3046821
WPJ71143.1	Blastp+HMMScan+PCM	OR539218.1	Escherichia phage vB-Eco-KMB26, complete genome	Escherichia coli KMB517	Escherichia	Enterobacteriaceae	Enterobacterales	Gammaproteobacteria	Pseudomonadota	Pseudomonadati	Bacteria	168222	lytic	3092599
WPJ71937.1	Blastp+HMMScan+PCM	OR539221.1	Escherichia phage vB-Eco-KMB42, complete genome	Escherichia coli KL6	Escherichia	Enterobacteriaceae	Enterobacterales	Gammaproteobacteria	Pseudomonadota	Pseudomonadati	Bacteria	165962	lytic	3092603
WPK36284.1	Blastp+HMMScan+PCM	OR352949.1	Escherichia phage AV119, complete genome	Escherichia coli ESBL146	Escherichia	Enterobacteriaceae	Enterobacterales	Gammaproteobacteria	Pseudomonadota	Pseudomonadati	Bacteria	169342	lytic	3077264
WPK36560.1	Blastp+HMMScan+PCM	OR352950.1	Escherichia phage AV120, complete genome	Escherichia coli ESBL197	Escherichia	Enterobacteriaceae	Enterobacterales	Gammaproteobacteria	Pseudomonadota	Pseudomonadati	Bacteria	169342	lytic	3077265
WPK36836.1	Blastp+HMMScan+PCM	OR352951.1	Escherichia phage AV121, complete genome	Escherichia coli ESBL133	Escherichia	Enterobacteriaceae	Enterobacterales	Gammaproteobacteria	Pseudomonadota	Pseudomonadati	Bacteria	169463	lytic	3077266
WPK37107.1	Blastp+HMMScan+PCM	OR352952.1	Escherichia phage AV122, complete genome	Escherichia coli ESBL083	Escherichia	Enterobacteriaceae	Enterobacterales	Gammaproteobacteria	Pseudomonadota	Pseudomonadati	Bacteria	167386	lytic	3077267
CAK6624438.1	Blastp+HMMScan+PCM	OY979771.1	Escherichia phage AUBRB02 genome assembly, chromosome: 1	unknown	Escherichia	Enterobacteriaceae	Enterobacterales	Gammaproteobacteria	Pseudomonadota	Pseudomonadati	Bacteria	166871	lytic	3101665
WRQ07175.1	Blastp+HMMScan+PCM	OR906198.1	Escherichia phage BP32, complete genome	Escherichia coli	Escherichia	Enterobacteriaceae	Enterobacterales	Gammaproteobacteria	Pseudomonadota	Pseudomonadati	Bacteria	166346	lytic	3110533
WVH02232.1	Blastp+HMMScan+PCM	OR880646.1	Escherichia phage ECP2301, complete genome	Escherichia coli MQ220627	Escherichia	Enterobacteriaceae	Enterobacterales	Gammaproteobacteria	Pseudomonadota	Pseudomonadati	Bacteria	166439	lytic	3111803
WWT37014.1	Blastp+HMMScan+PCM	PP418986.1	Escherichia phage UPWr_E2, complete genome	Escherichia coli 158B lux	Escherichia	Enterobacteriaceae	Enterobacterales	Gammaproteobacteria	Pseudomonadota	Pseudomonadati	Bacteria	168127	lytic	3127570
WWT37302.1	Blastp+HMMScan+PCM	PP418987.1	Escherichia phage UPWr_E4, complete genome	Escherichia coli 158B lux	Escherichia	Enterobacteriaceae	Enterobacterales	Gammaproteobacteria	Pseudomonadota	Pseudomonadati	Bacteria	168989	lytic	3127571
WWY65570.1	Blastp+HMMScan+PCM	OR958571.1	Escherichia phage 121/2022-2B, complete genome	Escherichia coli	Escherichia	Enterobacteriaceae	Enterobacterales	Gammaproteobacteria	Pseudomonadota	Pseudomonadati	Bacteria	166713	lytic	3103121
WYD62751.1	Blastp+HMMScan+PCM	PP500713.1	Escherichia phage EC.W15-4, complete genome	Escherichia coli	Escherichia	Enterobacteriaceae	Enterobacterales	Gammaproteobacteria	Pseudomonadota	Pseudomonadati	Bacteria	152184	lytic	3135716
WYM30709.1	Blastp+HMMScan+PCM	PP496997.1	Escherichia phage EC.W13-3, complete genome	Escherichia coli	Escherichia	Enterobacteriaceae	Enterobacterales	Gammaproteobacteria	Pseudomonadota	Pseudomonadati	Bacteria	113909	lytic	3135714
CAL1328605.1	Blastp+HMMScan+PCM	OZ034686.1	Escherichia phage vB_Eco_Some genome assembly, chromosome: 1	unknown	Escherichia	Enterobacteriaceae	Enterobacterales	Gammaproteobacteria	Pseudomonadota	Pseudomonadati	Bacteria	167255	lytic	3044334
WZX06211.1	Blastp+HMMScan+PCM	PP355090.1	Escherichia phage 232Ecol030PP, complete genome	Escherichia coli	Escherichia	Enterobacteriaceae	Enterobacterales	Gammaproteobacteria	Pseudomonadota	Pseudomonadati	Bacteria	167707	lytic	3142712
XAO16974.1	Blastp+HMMScan+PCM	PP400787.1	Escherichia phage FL23, complete genome	Escherichia coli str. K-12 substr. MG1655	Escherichia	Enterobacteriaceae	Enterobacterales	Gammaproteobacteria	Pseudomonadota	Pseudomonadati	Bacteria	170663	lytic	3128057
XAO17916.1	Blastp+HMMScan+PCM	PP400790.1	Escherichia phage FL44, complete genome	Escherichia coli str. K-12 substr. MG1655	Escherichia	Enterobacteriaceae	Enterobacterales	Gammaproteobacteria	Pseudomonadota	Pseudomonadati	Bacteria	170664	lytic	3128063
YP_010099683.1	Blastp+HMMScan	NC_055780.1	Escherichia phage MLF4, partial genome	Escherichia coli	Escherichia	Enterobacteriaceae	Enterobacterales	Gammaproteobacteria	Pseudomonadota	Pseudomonadati	Bacteria	167379	lytic	2448909
WBF82345.1	Blastp+HMMScan+PCM	OQ067373.1	Escherichia phage a15, complete genome	Escherichia coli	Escherichia	Enterobacteriaceae	Enterobacterales	Gammaproteobacteria	Pseudomonadota	Pseudomonadati	Bacteria	167094	lytic	3017790
WBF83199.1	Blastp+HMMScan+PCM	OQ067376.1	Escherichia phage a51, complete genome	Escherichia coli	Escherichia	Enterobacteriaceae	Enterobacterales	Gammaproteobacteria	Pseudomonadota	Pseudomonadati	Bacteria	168771	lytic	3017793
WBY52967.1	Blastp+HMMScan+PCM	OQ174501.1	Escherichia phage REP2, complete genome	Escherichia coli	Escherichia	Enterobacteriaceae	Enterobacterales	Gammaproteobacteria	Pseudomonadota	Pseudomonadati	Bacteria	167921	lytic	3022455
WCA46007.1	Blastp+HMMScan+PCM	OQ174502.1	Escherichia phage REP3, complete genome	Escherichia coli	Escherichia	Enterobacteriaceae	Enterobacterales	Gammaproteobacteria	Pseudomonadota	Pseudomonadati	Bacteria	167921	lytic	3022456
BBI57588.1	Blastp+HMMScan+PCM	AP019521.1	Escherichia phage KIT01 DNA, complete genome	Escherichia coli	Escherichia	Enterobacteriaceae	Enterobacterales	Gammaproteobacteria	Pseudomonadota	Pseudomonadati	Bacteria	172558	lytic	2382092
WCS66670.1	Blastp+HMMScan+PCM	OQ349392.1	Escherichia phage KIT06, complete genome	Escherichia coli NBRC 3972:	Escherichia	Enterobacteriaceae	Enterobacterales	Gammaproteobacteria	Pseudomonadota	Pseudomonadati	Bacteria	167059	lytic	2911644
WDS52274.1	Blastp+HMMScan+PCM	OQ223305.1	Escherichia phage EO1, complete genome	Escherichia coli ATCC 43890	Escherichia	Enterobacteriaceae	Enterobacterales	Gammaproteobacteria	Pseudomonadota	Pseudomonadati	Bacteria	166941	lytic	3027006
WEW53992.1	Blastp+HMMScan+PCM	OQ599309.1	Escherichia phage 107, complete genome	Escherichia coli BW25113	Escherichia	Enterobacteriaceae	Enterobacterales	Gammaproteobacteria	Pseudomonadota	Pseudomonadati	Bacteria	167509	lytic	3018028
WFG41968.1	Blastp+HMMScan+PCM	OQ466432.1	Escherichia phage ADUt, complete genome	Escherichia sp.	Escherichia	Enterobacteriaceae	Enterobacterales	Gammaproteobacteria	Pseudomonadota	Pseudomonadati	Bacteria	166904	lytic	3032370
WIL79046.1	Blastp+HMMScan+PCM	OR062527.1	Escherichia phage vB_EcoM_11B_SA_NWU, complete genome	Escherichia coli O177	Escherichia	Enterobacteriaceae	Enterobacterales	Gammaproteobacteria	Pseudomonadota	Pseudomonadati	Bacteria	166610	lytic	3051100
WJJ57637.1	Blastp+HMMScan+PCM	OQ689735.1	Escherichia phage 4E10, complete genome	Escherichia coli	Escherichia	Enterobacteriaceae	Enterobacterales	Gammaproteobacteria	Pseudomonadota	Pseudomonadati	Bacteria	165632	lytic	3043619
WKV22896.1	Blastp+HMMScan+PCM	OR125554.1	Escherichia phage BW-1, complete genome	Escherichia coli str. K-12 substr. MG1655	Escherichia	Enterobacteriaceae	Enterobacterales	Gammaproteobacteria	Pseudomonadota	Pseudomonadati	Bacteria	167677	lytic	3061954
WLY85746.1	Blastp+HMMScan+PCM	OR062944.1	Escherichia phage 303Ecol101PP, complete genome	Escherichia coli	Escherichia	Enterobacteriaceae	Enterobacterales	Gammaproteobacteria	Pseudomonadota	Pseudomonadati	Bacteria	166904	lytic	3070622
YP_007004213.1	Blastp+HMMScan+PCM	NC_019500.1	Enterobacteria phage Bp7, complete genome	Escherichia coli O78.A	Escherichia	Enterobacteriaceae	Enterobacterales	Gammaproteobacteria	Pseudomonadota	Pseudomonadati	Bacteria	168066	lytic	1052121
WNO23952.1	Blastp+HMMScan+PCM	OR427838.1	Escherichia phage fDHCT2, complete genome	Escherichia coli	Escherichia	Enterobacteriaceae	Enterobacterales	Gammaproteobacteria	Pseudomonadota	Pseudomonadati	Bacteria	169418	lytic	3075956
UMM76192.1	Blastp+HMMScan+PCM	OL870316.1	Escherichia phage UTI-E2, complete genome	Escherichia coli	Escherichia	Enterobacteriaceae	Enterobacterales	Gammaproteobacteria	Pseudomonadota	Pseudomonadati	Bacteria	166367	lytic	2920920
UNI73223.1	Blastp+HMMScan+PCM	OL770107.1	Escherichia phage CLB_P2, complete genome	Escherichia coli 55989	Escherichia	Enterobacteriaceae	Enterobacterales	Gammaproteobacteria	Pseudomonadota	Pseudomonadati	Bacteria	171842	lytic	2920924
UPW40096.1	Blastp+HMMScan+PCM	OM386666.1	Escherichia phage vB_EcoM_ESCO58, complete genome	Escherichia coli APEC BEN3992	Escherichia	Enterobacteriaceae	Enterobacterales	Gammaproteobacteria	Pseudomonadota	Pseudomonadati	Bacteria	167844	lytic	2918874
QXV83100.1	Blastp+HMMScan+PCM	MZ501096.1	Escherichia phage Paracelsus, complete genome	Escherichia coli K-12	Escherichia	Enterobacteriaceae	Enterobacterales	Gammaproteobacteria	Pseudomonadota	Pseudomonadati	Bacteria	167732	lytic	2852008
QXV85907.1	Blastp+HMMScan+PCM	MZ501113.1	Escherichia phage WilhelmHis, complete genome	Escherichia coli K-12	Escherichia	Enterobacteriaceae	Enterobacterales	Gammaproteobacteria	Pseudomonadota	Pseudomonadati	Bacteria	166861	lytic	2852007
QHR70569.1	Blastp+HMMScan+PCM	MN850609.1	Escherichia phage dhaeg, complete genome	Escherichia coli K-12 MG1655	Escherichia	Enterobacteriaceae	Enterobacterales	Gammaproteobacteria	Pseudomonadota	Pseudomonadati	Bacteria	170817	lytic	2696391
QHR72368.1	Blastp+HMMScan+PCM	MN850621.1	Escherichia phage dhabil, complete genome	Escherichia coli K-12 MG1655	Escherichia	Enterobacteriaceae	Enterobacterales	Gammaproteobacteria	Pseudomonadota	Pseudomonadati	Bacteria	165644	lytic	2696390
UGO55010.1	Blastp+HMMScan+PCM	OK272473.1	Escherichia phage JLBYU31, complete genome	Escherichia coli K-12 MG1655 del pstSCAB-phoU::kan	Escherichia	Enterobacteriaceae	Enterobacterales	Gammaproteobacteria	Pseudomonadota	Pseudomonadati	Bacteria	166825	lytic	2894745
AXN58270.1	Blastp+HMMScan+PCM	MH550421.1	Enterobacteria phage T6, complete genome	Escherichia coli B	Escherichia	Enterobacteriaceae	Enterobacterales	Gammaproteobacteria	Pseudomonadota	Pseudomonadati	Bacteria	168706	lytic	10666
QLF81381.1	Blastp+HMMScan+PCM	MT682711.1	Escherichia phage vB_EcoM_FB, complete genome	unknown	Escherichia	Enterobacteriaceae	Enterobacterales	Gammaproteobacteria	Pseudomonadota	Pseudomonadati	Bacteria	171555	lytic	2750847
QAU03680.1	Blastp+HMMScan+PCM	MK234886.1	Escherichia phage AnYang, complete genome	Escherichia coli O157	Escherichia	Enterobacteriaceae	Enterobacterales	Gammaproteobacteria	Pseudomonadota	Pseudomonadati	Bacteria	169215	lytic	2499909
QBO63475.1	Blastp+HMMScan+PCM	MK327936.1	Escherichia phage vB_EcoM_G2540, complete genome	Escherichia coli	Escherichia	Enterobacteriaceae	Enterobacterales	Gammaproteobacteria	Pseudomonadota	Pseudomonadati	Bacteria	168886	lytic	2502299
QBO65646.1	Blastp+HMMScan+PCM	MK327944.1	Escherichia phage vB_EcoM_G2540-3, complete genome	Escherichia coli	Escherichia	Enterobacteriaceae	Enterobacterales	Gammaproteobacteria	Pseudomonadota	Pseudomonadati	Bacteria	168654	lytic	2502304
ASZ77066.1	Blastp+HMMScan+PCM	MF001359.1	Escherichia phage EC121, partial genome	Escherichia coli	Escherichia	Enterobacteriaceae	Enterobacterales	Gammaproteobacteria	Pseudomonadota	Pseudomonadati	Bacteria	168805	lytic	2025815
AWM12045.1	Blastp+HMMScan+PCM	MH243439.1	Escherichia phage vB_EcoM_NBG2, complete genome	Escherichia coli	Escherichia	Enterobacteriaceae	Enterobacterales	Gammaproteobacteria	Pseudomonadota	Pseudomonadati	Bacteria	166083	lytic	2184699
YP_009207424.1	Blastp+HMMScan+PCM	NC_028894.1	Enterobacteria phage vB_EcoM_VR20, complete genome	Escherichia coli	Escherichia	Enterobacteriaceae	Enterobacterales	Gammaproteobacteria	Pseudomonadota	Pseudomonadati	Bacteria	170336	lytic	1567027
QBO60973.1	Blastp+HMMScan+PCM	MK327928.1	Escherichia phage vB_EcoM_G2133, complete genome	Escherichia coli	Escherichia	Enterobacteriaceae	Enterobacterales	Gammaproteobacteria	Pseudomonadota	Pseudomonadati	Bacteria	168959	lytic	2502297
ASZ77360.1	Blastp+HMMScan+PCM	MF001360.1	Escherichia phage ECO4, partial genome	Escherichia coli	Escherichia	Enterobacteriaceae	Enterobacterales	Gammaproteobacteria	Pseudomonadota	Pseudomonadati	Bacteria	168638	lytic	2025816
AWD91969.1	Blastp+HMMScan+PCM	MH051917.1	Enterobacteria phage vB_EcoM_IME341, complete genome	Escherichia coli BL21(DE3)	Escherichia	Enterobacteriaceae	Enterobacterales	Gammaproteobacteria	Pseudomonadota	Pseudomonadati	Bacteria	172379	lytic	2163891
CAL1327484.1	Blastp+HMMScan+PCM	OZ034682.1	Escherichia phage vB_Eco_EL genome assembly, chromosome: 1	unknown	Escherichia	Enterobacteriaceae	Enterobacterales	Gammaproteobacteria	Pseudomonadota	Pseudomonadati	Bacteria	167504	lytic	3044327
QVW28385.1	Blastp+HMMScan+PCM	MW679410.1	Escherichia phage C6, complete genome	Escherichia coli 22	Escherichia	Enterobacteriaceae	Enterobacterales	Gammaproteobacteria	Pseudomonadota	Pseudomonadati	Bacteria	169530	lytic	2831681
YP_004063930.1	Blastp+HMMScan+PCM	NC_014792.1	Enterobacteria phage vB_EcoM-VR7, complete genome	Escherichia coli	Escherichia	Enterobacteriaceae	Enterobacterales	Gammaproteobacteria	Pseudomonadota	Pseudomonadati	Bacteria	169285	lytic	700939
YP_009324127.1	Blastp+HMMScan+PCM	NC_031934.1	Escherichia phage MX01, complete genome	Escherichia coli DE217	Escherichia	Enterobacteriaceae	Enterobacterales	Gammaproteobacteria	Pseudomonadota	Pseudomonadati	Bacteria	168929	lytic	1837930
UKH49040.1	Blastp+HMMScan	OL780484.1	Escherichia phage vB_EcoM-E33, complete genome	Escherichia coli	Escherichia	Enterobacteriaceae	Enterobacterales	Gammaproteobacteria	Pseudomonadota	Pseudomonadati	Bacteria	170625	lytic	2911665
CAH1615601.1	Blastp+HMMScan	OV876907.1	Escherichia phage UGJNEcP3 genome assembly, chromosome: 1	unknown	Escherichia	Enterobacteriaceae	Enterobacterales	Gammaproteobacteria	Pseudomonadota	Pseudomonadati	Bacteria	170590	lytic	2912556
CAH1616840.1	Blastp+HMMScan	OV877765.1	Escherichia phage UGJNEcP4 genome assembly, chromosome: 1	unknown	Escherichia	Enterobacteriaceae	Enterobacterales	Gammaproteobacteria	Pseudomonadota	Pseudomonadati	Bacteria	170590	lytic	2912557
UCR81196.1	Blastp+HMMScan+PCM	OK335775.1	Escherichia phage PSD2002, complete genome	Escherichia coli	Escherichia	Enterobacteriaceae	Enterobacterales	Gammaproteobacteria	Pseudomonadota	Pseudomonadati	Bacteria	172439	lytic	2880953
CAI9865773.1	Blastp+HMMScan	OX638288.1	Escherichia phage UP19 genome assembly, chromosome: 1	unknown	Escherichia	Enterobacteriaceae	Enterobacterales	Gammaproteobacteria	Pseudomonadota	Pseudomonadati	Bacteria	171402	lytic	3044049
YP_001595356.1	Blastp+HMMScan+PCM	NC_010105.1	Enterobacteria phage JS98, complete genome	Escherichia coli	Escherichia	Enterobacteriaceae	Enterobacterales	Gammaproteobacteria	Pseudomonadota	Pseudomonadati	Bacteria	170523	lytic	293178
YP_002922574.1	Blastp+HMMScan+PCM	NC_012741.1	Enterobacteria phage JS10, complete genome	Escherichia coli K12	Escherichia	Enterobacteriaceae	Enterobacterales	Gammaproteobacteria	Pseudomonadota	Pseudomonadati	Bacteria	171451	lytic	576790
YP_009202969.1	Blastp+HMMScan+PCM	NC_028847.1	Enterobacteria phage QL01, complete genome	unknown	Escherichia	Enterobacteriaceae	Enterobacterales	Gammaproteobacteria	Pseudomonadota	Pseudomonadati	Bacteria	170527	lytic	1673871
YP_009214086.1	Blastp+HMMScan+PCM	NC_028957.1	Enterobacteria phage vB_EcoM_VR26, complete genome	Escherichia coli	Escherichia	Enterobacteriaceae	Enterobacterales	Gammaproteobacteria	Pseudomonadota	Pseudomonadati	Bacteria	171541	lytic	1567029
YP_009323436.1	Blastp+HMMScan+PCM	NC_031928.1	Escherichia phage WG01, complete genome	Escherichia coli DE017	Escherichia	Enterobacteriaceae	Enterobacterales	Gammaproteobacteria	Pseudomonadota	Pseudomonadati	Bacteria	169936	lytic	1837931
QJA42496.1	Blastp+HMMScan+PCM	MT150133.1	Enterobacteria phage vB_EcoM_IME540, complete genome	Escherichia coli	Escherichia	Enterobacteriaceae	Enterobacterales	Gammaproteobacteria	Pseudomonadota	Pseudomonadati	Bacteria	170237	lytic	2719567
ACL78451.1	Blastp+HMMScan+PCM	EU863409.1	Enterobacteria phage JS10, complete sequence	Escherichia coli K12	Escherichia	Enterobacteriaceae	Enterobacterales	Gammaproteobacteria	Pseudomonadota	Pseudomonadati	Bacteria	171451	lytic	576790
WEY10234.1	Blastp+HMMScan+PCM	OQ561750.1	Escherichia phage LHE83, complete genome	Escherichia coli BL21 (DE3)	Escherichia	Enterobacteriaceae	Enterobacterales	Gammaproteobacteria	Pseudomonadota	Pseudomonadati	Bacteria	170464	lytic	3035933
NP_861932.1	Blastp+HMMScan+PCM	NC_004928.1	Enterobacteria phage RB69, complete genome	Escherichia coli	Escherichia	Enterobacteriaceae	Enterobacterales	Gammaproteobacteria	Pseudomonadota	Pseudomonadati	Bacteria	167560	lytic	12353
YP_009205928.1	Blastp+HMMScan+PCM	NC_028881.1	Enterobacteria phage vB_EcoM_VR5, complete genome	Escherichia coli	Escherichia	Enterobacteriaceae	Enterobacterales	Gammaproteobacteria	Pseudomonadota	Pseudomonadati	Bacteria	170473	lytic	1567026
YP_009209991.1	Blastp+HMMScan+PCM	NC_028925.1	Enterobacteria phage vB_EcoM_VR25, complete genome	Escherichia coli	Escherichia	Enterobacteriaceae	Enterobacterales	Gammaproteobacteria	Pseudomonadota	Pseudomonadati	Bacteria	170822	lytic	1567028
UPW37953.1	Blastp+HMMScan+PCM	OM386655.1	Escherichia phage vB_EcoM_ESCO10, complete genome	Escherichia coli DH5a	Escherichia	Enterobacteriaceae	Enterobacterales	Gammaproteobacteria	Pseudomonadota	Pseudomonadati	Bacteria	171100	lytic	2918865
QIN96013.1	Blastp+HMMScan+PCM	MT129654.1	Escherichia phage MN04, complete genome	enterotoxigenic Escherichia Coli	Escherichia	Enterobacteriaceae	Enterobacterales	Gammaproteobacteria	Pseudomonadota	Pseudomonadati	Bacteria	169519	lytic	2711184
QBP35575.1	Blastp+HMMScan+PCM	MK310184.1	Phage NC-G, complete genome	Escherichia coli NC101	Escherichia	Enterobacteriaceae	Enterobacterales	Gammaproteobacteria	Pseudomonadota	Pseudomonadati	Bacteria	170164	lytic	2528530
BBC78304.1	Blastp+HMMScan+PCM	LC371242.1	Escherichia phage EcS1 DNA, complete sequence	Escherichia coli	Escherichia	Enterobacteriaceae	Enterobacterales	Gammaproteobacteria	Pseudomonadota	Pseudomonadati	Bacteria	175437	lytic	2083276
UGL60090.1	Blastp+HMMScan+PCM	MW598459.1	Escherichia phage vB_EcoM_RZ, complete genome	Escherichia coli str. K-12 substr. MG1655	Escherichia	Enterobacteriaceae	Enterobacterales	Gammaproteobacteria	Pseudomonadota	Pseudomonadati	Bacteria	170318	lytic	2893954
URQ05427.1	Blastp+HMMScan+PCM	ON506924.1	Escherichia phage vB_EcoM_SCS4, complete genome	Escherichia sp.	Escherichia	Enterobacteriaceae	Enterobacterales	Gammaproteobacteria	Pseudomonadota	Pseudomonadati	Bacteria	166783	lytic	2945961
QWQ55896.1	Blastp+HMMScan+PCM	MW269952.1	Escherichia phage P479, complete genome	Escherichia coli 187	Escherichia	Enterobacteriaceae	Enterobacterales	Gammaproteobacteria	Pseudomonadota	Pseudomonadati	Bacteria	172033	lytic	2841874
QGS83841.1	Blastp+HMMScan	MN709127.1	Escherichia phage Ec_Makalu_002, complete genome	Escherichia coli	Escherichia	Enterobacteriaceae	Enterobacterales	Gammaproteobacteria	Pseudomonadota	Pseudomonadati	Bacteria	164674	lytic	2682770
QHJ73185.1	Blastp+HMMScan	MN882349.1	Escherichia phage Ec_Makalu_003, complete genome	Escherichia coli	Escherichia	Enterobacteriaceae	Enterobacterales	Gammaproteobacteria	Pseudomonadota	Pseudomonadati	Bacteria	162966	lytic	2704944
QHJ73456.1	Blastp+HMMScan	MN894885.1	Escherichia phage Ec_Makalu_001, complete genome	Escherichia coli	Escherichia	Enterobacteriaceae	Enterobacterales	Gammaproteobacteria	Pseudomonadota	Pseudomonadati	Bacteria	163752	lytic	2704943
QBO63203.1	Blastp+HMMScan+PCM	MK327935.1	Escherichia phage vB_EcoM_G2494, complete genome	Escherichia coli	Escherichia	Enterobacteriaceae	Enterobacterales	Gammaproteobacteria	Pseudomonadota	Pseudomonadati	Bacteria	168327	lytic	2502411
WPK33401.1	Blastp+HMMScan	OR352938.1	Escherichia phage AV108, complete genome	Escherichia coli ESBL091	Escherichia	Enterobacteriaceae	Enterobacterales	Gammaproteobacteria	Pseudomonadota	Pseudomonadati	Bacteria	166043	lytic	3077253
WQN06555.1	Blastp+HMMScan	OR525698.1	Escherichia phage vB-Eco-KMB43, complete genome	Escherichia coli KMB510	Escherichia	Enterobacteriaceae	Enterobacterales	Gammaproteobacteria	Pseudomonadota	Pseudomonadati	Bacteria	164476	lytic	3093649
WWD12777.1	Blastp+HMMScan	OR896832.1	Escherichia phage GoldenSnicker, complete genome	Escherichia coli	Escherichia	Enterobacteriaceae	Enterobacterales	Gammaproteobacteria	Pseudomonadota	Pseudomonadati	Bacteria	163470	lytic	3098281
WWT36724.1	Blastp+HMMScan	PP418985.1	Escherichia phage UPWr_E1, complete genome	Escherichia coli 158B lux	Escherichia	Enterobacteriaceae	Enterobacterales	Gammaproteobacteria	Pseudomonadota	Pseudomonadati	Bacteria	167943	lytic	3127569
CAL1328134.1	Blastp+HMMScan	OZ034687.1	Escherichia phage vB_Eco_SAP genome assembly, chromosome: 1	unknown	Escherichia	Enterobacteriaceae	Enterobacterales	Gammaproteobacteria	Pseudomonadota	Pseudomonadati	Bacteria	165332	lytic	3044329
NP_891809.1	Blastp+HMMScan+PCM	NC_005066.1	Enterobacteria phage RB49, complete genome	Escherichia coli	Escherichia	Enterobacteriaceae	Enterobacterales	Gammaproteobacteria	Pseudomonadota	Pseudomonadati	Bacteria	164018	lytic	50948
YP_002922314.1	Blastp+HMMScan	NC_012740.1	Enterobacteria phage JSE, complete genome	Escherichia coli K12	Escherichia	Enterobacteriaceae	Enterobacterales	Gammaproteobacteria	Pseudomonadota	Pseudomonadati	Bacteria	166418	lytic	576789
AXF53273.1	Blastp+HMMScan	MH560358.1	Escherichia virus KFS-EC, complete genome	Escherichia coli O157:H7	Escherichia	Enterobacteriaceae	Enterobacterales	Gammaproteobacteria	Pseudomonadota	Pseudomonadati	Bacteria	164715	lytic	2250214
YP_001469581.1	Blastp+HMMScan+PCM	NC_009821.1	Enterobacteria phage Phi1, complete genome	Escherichia coli K-12 (F+)	Escherichia	Enterobacteriaceae	Enterobacterales	Gammaproteobacteria	Pseudomonadota	Pseudomonadati	Bacteria	164270	lytic	448384
YP_009118922.1	Blastp+HMMScan+PCM	NC_025425.1	Enterobacteria phage GEC-3S complete genome	Escherichia coli O104:H4	Escherichia	Enterobacteriaceae	Enterobacterales	Gammaproteobacteria	Pseudomonadota	Pseudomonadati	Bacteria	163424	lytic	1222338
WWV92275.1	Blastp+HMMScan	PP449093.1	Escherichia coli phage phiS, complete genome	Escherichia coli	Escherichia	Enterobacteriaceae	Enterobacterales	Gammaproteobacteria	Pseudomonadota	Pseudomonadati	Bacteria	168209	lytic	3129138
USL84142.1	Blastp+HMMScan	ON286974.1	Escherichia phage W115, complete genome	Escherichia coli LF82	Escherichia	Enterobacteriaceae	Enterobacterales	Gammaproteobacteria	Pseudomonadota	Pseudomonadati	Bacteria	163997	lytic	2950728
QMP82561.1	Blastp+HMMScan+PCM	MT478991.1	Escherichia phage vB_EcoM_011D4, complete genome	Escherichia coli	Escherichia	Enterobacteriaceae	Enterobacterales	Gammaproteobacteria	Pseudomonadota	Pseudomonadati	Bacteria	163764	lytic	2735300
UYE95257.1	Blastp+HMMScan	OP114734.1	Escherichia phage vB_ESM-pEJ01, complete genome	Escherichia coli	Escherichia	Enterobacteriaceae	Enterobacterales	Gammaproteobacteria	Pseudomonadota	Pseudomonadati	Bacteria	166422	lytic	2973660
WWD11671.1	Blastp+HMMScan	OR896825.1	Escherichia phage Delraymugoa, complete genome	Escherichia coli	Escherichia	Enterobacteriaceae	Enterobacterales	Gammaproteobacteria	Pseudomonadota	Pseudomonadati	Bacteria	164032	lytic	3098274
WWD11954.1	Blastp+HMMScan	OR896826.1	Escherichia phage Aragogtheria, complete genome	Escherichia coli	Escherichia	Enterobacteriaceae	Enterobacterales	Gammaproteobacteria	Pseudomonadota	Pseudomonadati	Bacteria	164032	lytic	3098275
QHR66243.1	Blastp+HMMScan+PCM	MN850574.1	Escherichia phage kaaroe, complete genome	Escherichia coli K-12 MG1655	Escherichia	Enterobacteriaceae	Enterobacterales	Gammaproteobacteria	Pseudomonadota	Pseudomonadati	Bacteria	163719	lytic	2696412
QHR71583.1	Blastp+HMMScan+PCM	MN850615.1	Escherichia phage kvi, complete genome	Escherichia coli K-12 MG1655	Escherichia	Enterobacteriaceae	Enterobacterales	Gammaproteobacteria	Pseudomonadota	Pseudomonadati	Bacteria	163673	lytic	2696413
XAO15962.1	Blastp+HMMScan	PP400783.1	Escherichia phage FL37, complete genome	Escherichia coli str. K-12 substr. MG1655	Escherichia	Enterobacteriaceae	Enterobacterales	Gammaproteobacteria	Pseudomonadota	Pseudomonadati	Bacteria	164138	lytic	3128061
YP_009602196.1	Blastp+HMMScan+PCM	NC_041936.1	Escherichia phage ECD7, complete genome	Escherichia coli	Escherichia	Enterobacteriaceae	Enterobacterales	Gammaproteobacteria	Pseudomonadota	Pseudomonadati	Bacteria	164706	lytic	1981499
XAO14290.1	Blastp+HMMScan	PP400778.1	Escherichia phage FL15, complete genome	Escherichia coli str. K-12 substr. MG1655	Escherichia	Enterobacteriaceae	Enterobacterales	Gammaproteobacteria	Pseudomonadota	Pseudomonadati	Bacteria	164755	lytic	3128054
XAO15408.1	Blastp+HMMScan	PP400781.1	Escherichia phage FL20, complete genome	Escherichia coli str. K-12 substr. MG1655	Escherichia	Enterobacteriaceae	Enterobacterales	Gammaproteobacteria	Pseudomonadota	Pseudomonadati	Bacteria	164765	lytic	3128056
XAO16147.1	Blastp+HMMScan	PP400784.1	Escherichia phage FL38, complete genome	Escherichia coli str. K-12 substr. MG1655	Escherichia	Enterobacteriaceae	Enterobacterales	Gammaproteobacteria	Pseudomonadota	Pseudomonadati	Bacteria	163833	lytic	3128062
YP_008060587.1	Blastp+HMMScan+PCM	NC_021344.2	Escherichia phage Lw1, complete genome	Escherichia coli BL21(DE3)	Escherichia	Enterobacteriaceae	Enterobacterales	Gammaproteobacteria	Pseudomonadota	Pseudomonadati	Bacteria	176227	lytic	1307804
QXN69103.1	Blastp+HMMScan+PCM	MW748999.1	Escherichia phage vB_EcoM_Skers, complete genome	Escherichia coli	Escherichia	Enterobacteriaceae	Enterobacterales	Gammaproteobacteria	Pseudomonadota	Pseudomonadati	Bacteria	154769	lytic	2836116
QEG05545.1	Blastp+HMMScan+PCM	MK962753.1	Shigella phage JK32, complete genome	Escherichia coli XL1 Blue	Escherichia	Enterobacteriaceae	Enterobacterales	Gammaproteobacteria	Pseudomonadota	Pseudomonadati	Bacteria	176009	lytic	2591059
QHB48833.1	Blastp+HMMScan+PCM	MN655998.1	Escherichia phage E26, complete genome	enterotoxigenic Escherichia coli	Escherichia	Enterobacteriaceae	Enterobacterales	Gammaproteobacteria	Pseudomonadota	Pseudomonadati	Bacteria	164572	lytic	2675201
QOC55512.1	Blastp+HMMScan+PCM	MT764208.1	Escherichia phage JEP8, complete genome	Escherichia coli	Escherichia	Enterobacteriaceae	Enterobacterales	Gammaproteobacteria	Pseudomonadota	Pseudomonadati	Bacteria	165295	lytic	2772057
QBQ74282.1	Blastp+HMMScan	MK573636.1	Escherichia phage vB_EcoM_PHB13, partial genome	Escherichia coli O157	Escherichia	Enterobacteriaceae	Enterobacterales	Gammaproteobacteria	Pseudomonadota	Pseudomonadati	Bacteria	165641	lytic	2562111
WNA14875.1	Blastp+HMMScan	OR167180.1	Escherichia phage MIZ4, complete genome	Escherichia coli B	Escherichia	Enterobacteriaceae	Enterobacterales	Gammaproteobacteria	Pseudomonadota	Pseudomonadati	Bacteria	165509	lytic	3138943
WNA15142.1	Blastp+HMMScan	OR167181.1	Escherichia phage MIZ5, complete genome	Escherichia coli B	Escherichia	Enterobacteriaceae	Enterobacterales	Gammaproteobacteria	Pseudomonadota	Pseudomonadati	Bacteria	165508	lytic	3138944
YP_010088986.1	Blastp+HMMScan+PCM	NC_055712.1	Escherichia phage phT4A, partial genome	Escherichia coli ATCC 13706	Escherichia	Enterobacteriaceae	Enterobacterales	Gammaproteobacteria	Pseudomonadota	Pseudomonadati	Bacteria	171598	lytic	1852638
QUL76994.1	Blastp+HMMScan+PCM	MW250785.1	Escherichia phage UPEC03, partial genome	Escherichia coli	Escherichia	Enterobacteriaceae	Enterobacterales	Gammaproteobacteria	Pseudomonadota	Pseudomonadati	Bacteria	178307	lytic	2811508
QBO64836.1	Blastp+HMMScan	MK327941.1	Escherichia phage vB_EcoM_G37-3, complete genome	Escherichia coli	Escherichia	Enterobacteriaceae	Enterobacterales	Gammaproteobacteria	Pseudomonadota	Pseudomonadati	Bacteria	167832	lytic	2502412
ADJ55365.1	Blastp+HMMScan+PCM	HM134276.1	Escherichia phage RB16, complete genome	Escherichia coli	Escherichia	Enterobacteriaceae	Enterobacterales	Gammaproteobacteria	Pseudomonadota	Pseudomonadati	Bacteria	176788	lytic	2681599
CCL97528.1	Blastp+HMMScan+PCM	HE981739.1	Enterobacteria phage RB43, isolate RB43-GVA orf057::gfp complete genome	Escherichia coli B178	Escherichia	Enterobacteriaceae	Enterobacterales	Gammaproteobacteria	Pseudomonadota	Pseudomonadati	Bacteria	179839	lytic	115991
AAX78584.1	Blastp+HMMScan+PCM	AY967407.1	Escherichia phage RB43, complete genome	unknown	Escherichia	Enterobacteriaceae	Enterobacterales	Gammaproteobacteria	Pseudomonadota	Pseudomonadati	Bacteria	180500	lytic	2887182
CCK73911.1	Blastp+HMMScan+PCM	HE858210.2	Enterobacteria phage RB43, isolate RB43-GVA complete genome	Escherichia coli B178	Escherichia	Enterobacteriaceae	Enterobacterales	Gammaproteobacteria	Pseudomonadota	Pseudomonadati	Bacteria	179836	lytic	115991
QBO66474.1	Blastp+HMMScan+PCM	MK327947.1	Escherichia phage vB_EcoM_G5211, complete genome	Escherichia coli	Escherichia	Enterobacteriaceae	Enterobacterales	Gammaproteobacteria	Pseudomonadota	Pseudomonadati	Bacteria	164278	lytic	2502413
WMT11514.1	Blastp+HMMScan	OR192075.1	Escherichia phage MIZ6, complete genome	Escherichia coli Bbest	Escherichia	Enterobacteriaceae	Enterobacterales	Gammaproteobacteria	Pseudomonadota	Pseudomonadati	Bacteria	163664	lytic	3061986
WNA14347.1	Blastp+HMMScan	OR167178.1	Escherichia phage MIZ2, complete genome	Escherichia coli B	Escherichia	Enterobacteriaceae	Enterobacterales	Gammaproteobacteria	Pseudomonadota	Pseudomonadati	Bacteria	163666	lytic	3138941
WNA14615.1	Blastp+HMMScan	OR167179.1	Escherichia phage MIZ3, complete genome	Escherichia coli B	Escherichia	Enterobacteriaceae	Enterobacterales	Gammaproteobacteria	Pseudomonadota	Pseudomonadati	Bacteria	163664	lytic	3138942
QBO62394.1	Blastp+HMMScan+PCM	MK327932.1	Escherichia phage vB_EcoM_G2248, complete genome	Escherichia coli	Escherichia	Enterobacteriaceae	Enterobacterales	Gammaproteobacteria	Pseudomonadota	Pseudomonadati	Bacteria	170678	lytic	2502410
WWP71661.1	Blastp+HMMScan	PP358550.1	Escherichia phage FL04, complete genome	Escherichia coli str. K-12 substr. MG1655	Escherichia	Enterobacteriaceae	Enterobacterales	Gammaproteobacteria	Pseudomonadota	Pseudomonadati	Bacteria	162587	lytic	3125908
YP_009625017.1	Blastp+HMMScan+PCM	NC_042129.1	Escherichia phage slur03, complete genome	Escherichia coli	Escherichia	Enterobacteriaceae	Enterobacterales	Gammaproteobacteria	Pseudomonadota	Pseudomonadati	Bacteria	167467	lytic	1720496
YP_010088292.1	Blastp+HMMScan+PCM	NC_055708.1	Enterobacteria phage ATK47, complete genome	Escherichia coli O26:H11 SJ3	Escherichia	Enterobacteriaceae	Enterobacterales	Gammaproteobacteria	Pseudomonadota	Pseudomonadati	Bacteria	170020	lytic	1651196
CAH6634707.1	Blastp+HMMScan	OX001802.1	Escherichia phage vB_Eco_TB34 genome assembly, chromosome: 1	unknown	Escherichia	Enterobacteriaceae	Enterobacterales	Gammaproteobacteria	Pseudomonadota	Pseudomonadati	Bacteria	165220	lytic	2898837
YP_009148674.1	Blastp+HMMScan+PCM	NC_027349.1	Escherichia phage HY01, complete genome	unknown	Escherichia	Enterobacteriaceae	Enterobacterales	Gammaproteobacteria	Pseudomonadota	Pseudomonadati	Bacteria	166977	lytic	1434323
QPI17463.1	Blastp+HMMScan+PCM	MT984581.1	Escherichia phage T4, complete genome	Escherichia coli B	Escherichia	Enterobacteriaceae	Enterobacterales	Gammaproteobacteria	Pseudomonadota	Pseudomonadati	Bacteria	168908	lytic	2681598
AAD42577.1	Blastp+HMMScan+PCM	AF158101.6	Escherichia phage T4, complete genome	unknown	Escherichia	Enterobacteriaceae	Enterobacterales	Gammaproteobacteria	Pseudomonadota	Pseudomonadati	Bacteria	168903	lytic	2681598
ADJ39959.1	Blastp+HMMScan+PCM	HM137666.1	Enterobacteria phage T4T, complete genome	Escherichia coli	Escherichia	Enterobacteriaceae	Enterobacterales	Gammaproteobacteria	Pseudomonadota	Pseudomonadati	Bacteria	168920	lytic	857277
NP_049850.1	Blastp+HMMScan+PCM	NC_000866.4	Enterobacteria phage T4, complete genome	Escherichia coli	Escherichia	Enterobacteriaceae	Enterobacterales	Gammaproteobacteria	Pseudomonadota	Pseudomonadati	Bacteria	168903	lytic	2681598
AIT75145.1	Blastp+HMMScan+PCM	KM607002.1	Enterobacteria phage RB55, complete genome	Escherichia coli B	Escherichia	Enterobacteriaceae	Enterobacterales	Gammaproteobacteria	Pseudomonadota	Pseudomonadati	Bacteria	168896	lytic	697289
AIT75419.1	Blastp+HMMScan+PCM	KM607003.1	Enterobacteria phage RB59, complete genome	Escherichia coli B	Escherichia	Enterobacteriaceae	Enterobacterales	Gammaproteobacteria	Pseudomonadota	Pseudomonadati	Bacteria	168966	lytic	697290
WWT42800.1	Blastp+HMMScan+PCM	PP328843.1	Escherichia phage 215Ecol030PP, complete genome	Escherichia coli	Escherichia	Enterobacteriaceae	Enterobacterales	Gammaproteobacteria	Pseudomonadota	Pseudomonadati	Bacteria	168660	lytic	3126516
UGO35786.1	Blastp+HMMScan+PCM	OK428535.1	Escherichia phage vB_EcoM_Lh1B, complete genome	Escherichia coli	Escherichia	Enterobacteriaceae	Enterobacterales	Gammaproteobacteria	Pseudomonadota	Pseudomonadati	Bacteria	240200	lytic	2894591
QKN85899.1	Blastp+HMMScan+PCM	MN445185.1	Escherichia phage vB_EcoM_EC001, complete genome	Escherichia coli	Escherichia	Enterobacteriaceae	Enterobacterales	Gammaproteobacteria	Pseudomonadota	Pseudomonadati	Bacteria	240200	lytic	2739754
WVX92579.1	Blastp+HMMScan+PCM	PP216085.1	Escherichia phage vB_EcoM_HZ_ZJUN4, complete genome	Escherichia coli NDM-1	Escherichia	Enterobacteriaceae	Enterobacterales	Gammaproteobacteria	Pseudomonadota	Pseudomonadati	Bacteria	167022	lytic	3119840
QXN75934.1	Blastp+HMMScan+PCM	MW822007.1	Escherichia phage BF15, complete genome	Escherichia coli B39	Escherichia	Enterobacteriaceae	Enterobacterales	Gammaproteobacteria	Pseudomonadota	Pseudomonadati	Bacteria	167801	lytic	2835934
QAX99988.1	Blastp+HMMScan	MH791409.1	UNVERIFIED: Escherichia phage EcWhh-1, complete genome	Escherichia coli	Escherichia	Enterobacteriaceae	Enterobacterales	Gammaproteobacteria	Pseudomonadota	Pseudomonadati	Bacteria	170524	lytic	2419743
AWD91051.1	Blastp+HMMScan+PCM	MH051913.1	Enterobacteria phage vB_EcoM_IME281, complete genome	Escherichia coli BL21(DE3)	Escherichia	Enterobacteriaceae	Enterobacterales	Gammaproteobacteria	Pseudomonadota	Pseudomonadati	Bacteria	170531	lytic	2163887
YP_010066024.1	Blastp+HMMScan+PCM	NC_054902.1	Enterobacteria phage Aplg8, complete genome	Escherichia coli O121:H19 08023	Escherichia	Enterobacteriaceae	Enterobacterales	Gammaproteobacteria	Pseudomonadota	Pseudomonadati	Bacteria	168496	lytic	1651202
AKN44655.1	Blastp+HMMScan+PCM	KR233165.1	Escherichia phage PEC04, complete genome	Escherichia coli O157:H7	Escherichia	Enterobacteriaceae	Enterobacterales	Gammaproteobacteria	Pseudomonadota	Pseudomonadati	Bacteria	167552	lytic	1647412
QBO65104.1	Blastp+HMMScan+PCM	MK327942.1	Escherichia phage vB_EcoM_G50, complete genome	Escherichia coli	Escherichia	Enterobacteriaceae	Enterobacterales	Gammaproteobacteria	Pseudomonadota	Pseudomonadati	Bacteria	167728	lytic	2502303
WPK17912.1	Blastp+HMMScan+PCM	OR757454.1	Escherichia phage BYEP02, complete genome	Escherichia coli BYEC05	Escherichia	Enterobacteriaceae	Enterobacterales	Gammaproteobacteria	Pseudomonadota	Pseudomonadati	Bacteria	154724	lytic	3093892
WYA78275.1	Blastp+HMMScan+PCM	PP445228.1	Escherichia phage EC.W2-1, complete genome	Escherichia coli	Escherichia	Enterobacteriaceae	Enterobacterales	Gammaproteobacteria	Pseudomonadota	Pseudomonadati	Bacteria	46325	lytic	3129142
QKE55279.1	Blastp	MT080103.1	Escherichia phage ECOP18, complete genome	Escherichia coli O157:H7 ATCC 43895	Escherichia	Enterobacteriaceae	Enterobacterales	Gammaproteobacteria	Pseudomonadota	Pseudomonadati	Bacteria	111345	lytic	2713223
WCD43696.1	Blastp+HMMScan+PCM	OL631482.1	Escherichia phage ECML-359, complete genome	Escherichia coli	Escherichia	Enterobacteriaceae	Enterobacterales	Gammaproteobacteria	Pseudomonadota	Pseudomonadati	Bacteria	169468	lytic	2910938
YP_009795092.1	PCM	NC_047885.1	Bacteriophage T5-like chee24, complete genome	Escherichia sp. JL 983	Escherichia	Enterobacteriaceae	Enterobacterales	Gammaproteobacteria	Pseudomonadota	Pseudomonadati	Bacteria	120622	lytic	2024330
XCO69492.1	Blastp	PP993145.1	Escherichia phage phiP4, complete genome	Escherichia coli EX3-6	Escherichia	Enterobacteriaceae	Enterobacterales	Gammaproteobacteria	Pseudomonadota	Pseudomonadati	Bacteria	106340	lytic	3234013
XDC48365.1	Blastp	PP892525.1	Escherichia phage vB_EcoS_I14, complete genome	Escherichia coli O157:H7 ATCC 43888	Escherichia	Enterobacteriaceae	Enterobacterales	Gammaproteobacteria	Pseudomonadota	Pseudomonadati	Bacteria	97251	lytic	3229724
QUL77498.1	Blastp+HMMScan+PCM	MW250787.1	Escherichia phage UPEC07, partial genome	Escherichia coli	Escherichia	Enterobacteriaceae	Enterobacterales	Gammaproteobacteria	Pseudomonadota	Pseudomonadati	Bacteria	170004	lytic	2811510
QIE02338.1	Blastp+PCM	MH745368.2	Escherichia phage fp01, complete genome	Escherichia coli%3B Salmonella sp.	Escherichia	Enterobacteriaceae	Enterobacterales	Gammaproteobacteria	Pseudomonadota	Pseudomonadati	Bacteria	109515	lytic	2315695
UCR80954.1	Blastp+PCM	OK143207.1	Escherichia phage Lindwurm, complete genome	unknown	Escherichia	Enterobacteriaceae	Enterobacterales	Gammaproteobacteria	Pseudomonadota	Pseudomonadati	Bacteria	110040	lytic	2872674
UGO55701.1	Blastp	OK272477.1	Escherichia phage JLBYU43, complete genome	Escherichia coli K-12 MG1655 del pstSCAB-phoU::kan	Escherichia	Enterobacteriaceae	Enterobacterales	Gammaproteobacteria	Pseudomonadota	Pseudomonadati	Bacteria	111814	lytic	2894751
QMV33869.1	Blastp+HMMScan+PCM	MT611523.1	Escherichia phage DK-13, complete genome	Escherichia coli	Escherichia	Enterobacteriaceae	Enterobacterales	Gammaproteobacteria	Pseudomonadota	Pseudomonadati	Bacteria	172275	lytic	2746075
QMP18689.1	Blastp+HMMScan+PCM	MT533174.1	Escherichia phage CJ20, complete genome	Escherichia coli	Escherichia	Enterobacteriaceae	Enterobacterales	Gammaproteobacteria	Pseudomonadota	Pseudomonadati	Bacteria	169884	lytic	2744001
QQG30959.1	Blastp+HMMScan+PCM	MW233709.1	Escherichia phage UPEC01, partial genome	Escherichia coli S3Lug	Escherichia	Enterobacteriaceae	Enterobacterales	Gammaproteobacteria	Pseudomonadota	Pseudomonadati	Bacteria	169801	lytic	2796516
QBQ81373.1	PCM	MK373797.1	Escherichia phage vB_EcoS_HASG4, complete genome	Escherichia coli	Escherichia	Enterobacteriaceae	Enterobacterales	Gammaproteobacteria	Pseudomonadota	Pseudomonadati	Bacteria	120603	lytic	2508175
QBQ81636.1	PCM	MK373799.1	Escherichia phage vB_EcoS_EASG3, complete genome	Escherichia coli	Escherichia	Enterobacteriaceae	Enterobacterales	Gammaproteobacteria	Pseudomonadota	Pseudomonadati	Bacteria	120715	lytic	2508176
WMU95652.1	Blastp+HMMScan+PCM	OQ845958.1	Escherichia phage pEC-M719-6WT.2, complete genome	Escherichia coli M719-6WT	Escherichia	Enterobacteriaceae	Enterobacterales	Gammaproteobacteria	Pseudomonadota	Pseudomonadati	Bacteria	170441	lytic	3056221
WZX10935.1	Blastp	PP724615.1	Escherichia phage HK6, complete genome	Escherichia coli	Escherichia	Enterobacteriaceae	Enterobacterales	Gammaproteobacteria	Pseudomonadota	Pseudomonadati	Bacteria	107110	lytic	3142779
YP_009031714.1	PCM	NC_024139.1	Escherichia phage vB_EcoS_FFH1, complete genome	Escherichia coli O157:H7	Escherichia	Enterobacteriaceae	Enterobacterales	Gammaproteobacteria	Pseudomonadota	Pseudomonadati	Bacteria	108483	lytic	1446489
YP_009202155.1	Blastp+PCM	NC_028840.1	Escherichia phage slur09 genome assembly slu09, chromosome : 1	unknown	Escherichia	Enterobacteriaceae	Enterobacterales	Gammaproteobacteria	Pseudomonadota	Pseudomonadati	Bacteria	111751	lytic	1728958
YP_009790966.1	PCM	NC_047835.1	Escherichia phage OSYSP, complete genome	Escherichia coli O157:H7	Escherichia	Enterobacteriaceae	Enterobacterales	Gammaproteobacteria	Pseudomonadota	Pseudomonadati	Bacteria	110901	lytic	2020879
QXV80076.1	PCM	MZ501074.1	Escherichia phage HildyBeyeler, complete genome	Escherichia coli K-12	Escherichia	Enterobacteriaceae	Enterobacterales	Gammaproteobacteria	Pseudomonadota	Pseudomonadati	Bacteria	111607	lytic	2852005
QXV80243.1	PCM	MZ501075.1	Escherichia phage IrisVonRoten, complete genome	Escherichia coli K-12	Escherichia	Enterobacteriaceae	Enterobacterales	Gammaproteobacteria	Pseudomonadota	Pseudomonadati	Bacteria	112239	lytic	2852004
AAS77139.1	PCM	AY543070.1	Escherichia phage T5, complete genome	unknown	Escherichia	Enterobacteriaceae	Enterobacterales	Gammaproteobacteria	Pseudomonadota	Pseudomonadati	Bacteria	121750	lytic	2695836
QBQ81192.1	PCM	MK373796.1	Escherichia phage vB_EcoS_HdH2, complete genome	Escherichia coli	Escherichia	Enterobacteriaceae	Enterobacterales	Gammaproteobacteria	Pseudomonadota	Pseudomonadati	Bacteria	120120	lytic	2508174
WLW40701.1	Blastp	OR083247.1	Escherichia phage Bf23, complete genome	Escherichia coli BW25113 strain K-12	Escherichia	Enterobacteriaceae	Enterobacterales	Gammaproteobacteria	Pseudomonadota	Pseudomonadati	Bacteria	114544	lytic	2932881
YP_006921.1	PCM	NC_005859.1	Enterobacteria phage T5, complete genome	Escherichia coli	Escherichia	Enterobacteriaceae	Enterobacterales	Gammaproteobacteria	Pseudomonadota	Pseudomonadati	Bacteria	121750	lytic	2695836
QXV77271.1	Blastp+PCM	MZ501058.1	Escherichia phage DaisyDussoix, complete genome	Escherichia coli K-12	Escherichia	Enterobacteriaceae	Enterobacterales	Gammaproteobacteria	Pseudomonadota	Pseudomonadati	Bacteria	113532	lytic	2852003
YP_009784921.1	PCM	NC_047749.1	Enterobacteria phage DT571/2, complete genome	Escherichia coli	Escherichia	Enterobacteriaceae	Enterobacterales	Gammaproteobacteria	Pseudomonadota	Pseudomonadati	Bacteria	108418	lytic	1567007
YP_009785327.1	Blastp+PCM	NC_047754.1	Escherichia phage APCEc03, complete genome	Escherichia coli	Escherichia	Enterobacteriaceae	Enterobacterales	Gammaproteobacteria	Pseudomonadota	Pseudomonadati	Bacteria	103737	lytic	1655307
YP_009790081.1	Blastp+PCM	NC_047822.1	Escherichia phage phiLLS, complete genome	Escherichia coli O157 EC-48 (63-Fv18-1)	Escherichia	Enterobacteriaceae	Enterobacterales	Gammaproteobacteria	Pseudomonadota	Pseudomonadati	Bacteria	107263	lytic	1965465
XIJ72006.1	Blastp	PQ462667.1	Escherichia phage HMD-P3, complete genome	Escherichia coli	Escherichia	Enterobacteriaceae	Enterobacterales	Gammaproteobacteria	Pseudomonadota	Pseudomonadati	Bacteria	109002	lytic	3374743
QFG06162.1	PCM	MN316588.1	Escherichia phage VEc33, complete genome	Escherichia coli	Escherichia	Enterobacteriaceae	Enterobacterales	Gammaproteobacteria	Pseudomonadota	Pseudomonadati	Bacteria	108640	lytic	2847072
AJA41722.1	PCM	KM979355.1	Escherichia phage DT571/2, complete genome	Escherichia coli	Escherichia	Enterobacteriaceae	Enterobacterales	Gammaproteobacteria	Pseudomonadota	Pseudomonadati	Bacteria	108418	lytic	1567007
VUF55399.1	PCM	LR597655.1	Escherichia phage T5_ev219 genome assembly, chromosome: 1	unknown	Escherichia	Enterobacteriaceae	Enterobacterales	Gammaproteobacteria	Pseudomonadota	Pseudomonadati	Bacteria	110393	lytic	2742947
UGO56038.1	Blastp	OK272480.1	Escherichia phage JLBYU40, complete genome	Escherichia coli K-12 MG1655 del pstSCAB-phoU::kan	Escherichia	Enterobacteriaceae	Enterobacterales	Gammaproteobacteria	Pseudomonadota	Pseudomonadati	Bacteria	109776	lytic	2894749
AJA41591.1	PCM	KM979354.1	Escherichia phage DT57C, complete genome	Escherichia coli	Escherichia	Enterobacteriaceae	Enterobacterales	Gammaproteobacteria	Pseudomonadota	Pseudomonadati	Bacteria	108065	lytic	2681606
QBQ80712.1	PCM	MK373792.1	Escherichia phage vB_EcoS_VAH1, complete genome	Escherichia coli	Escherichia	Enterobacteriaceae	Enterobacterales	Gammaproteobacteria	Pseudomonadota	Pseudomonadati	Bacteria	124537	lytic	2508173
BBJ33867.1	Blastp+PCM	AP019559.1	Escherichia phage SP15 DNA, complete genome	Escherichia coli O157:H7	Escherichia	Enterobacteriaceae	Enterobacterales	Gammaproteobacteria	Pseudomonadota	Pseudomonadati	Bacteria	110964	lytic	2184265
YP_009802244.1	PCM	NC_047979.1	Escherichia phage Gostya9, complete genome	Escherichia coli C600	Escherichia	Enterobacteriaceae	Enterobacterales	Gammaproteobacteria	Pseudomonadota	Pseudomonadati	Bacteria	101665	lytic	2182345
QXV84365.1	Blastp+PCM	MZ501103.1	Escherichia phage SelmaRatti, complete genome	Escherichia coli K-12	Escherichia	Enterobacteriaceae	Enterobacterales	Gammaproteobacteria	Pseudomonadota	Pseudomonadati	Bacteria	107080	lytic	2852006
YP_009284224.1	Blastp+HMMScan+PCM	NC_031047.1	Escherichia phage HY03, complete genome	Escherichia coli O157:H7 ATCC 43890	Escherichia	Enterobacteriaceae	Enterobacterales	Gammaproteobacteria	Pseudomonadota	Pseudomonadati	Bacteria	170770	lytic	1654926
QOC55153.1	Blastp+HMMScan+PCM	MT764206.1	Escherichia phage JEP6, complete genome	Escherichia coli	Escherichia	Enterobacteriaceae	Enterobacterales	Gammaproteobacteria	Pseudomonadota	Pseudomonadati	Bacteria	170340	lytic	2772055
YP_009199420.1	Blastp+HMMScan+PCM	NC_028808.2	Escherichia phage SUSP1, complete genome	Escherichia coli MG1655	Escherichia	Enterobacteriaceae	Enterobacterales	Gammaproteobacteria	Pseudomonadota	Pseudomonadati	Bacteria	90743	lytic	1718606
QHR67967.1	Blastp+HMMScan+PCM	MN850587.1	Escherichia phage mistaenkt, complete genome	Escherichia coli K-12 MG1655	Escherichia	Enterobacteriaceae	Enterobacterales	Gammaproteobacteria	Pseudomonadota	Pseudomonadati	Bacteria	86664	lytic	2696420
QAX98291.1	Blastp+HMMScan+PCM	MH791400.1	UNVERIFIED: Escherichia phage EcSzw-2, complete genome	Escherichia coli	Escherichia	Enterobacteriaceae	Enterobacterales	Gammaproteobacteria	Pseudomonadota	Pseudomonadati	Bacteria	86752	lytic	2419741
QAY01012.1	Blastp+HMMScan+PCM	MH791413.1	UNVERIFIED: Escherichia phage EcSzw_1, complete genome	Escherichia coli	Escherichia	Enterobacteriaceae	Enterobacterales	Gammaproteobacteria	Pseudomonadota	Pseudomonadati	Bacteria	86813	lytic	2419742
ALH47060.1	Blastp+HMMScan+PCM	KT454805.2	Escherichia phage phiSUSP1, complete genome	Escherichia coli MG1655	Escherichia	Enterobacteriaceae	Enterobacterales	Gammaproteobacteria	Pseudomonadota	Pseudomonadati	Bacteria	90743	lytic	1718606
WMU95517.1	Blastp+HMMScan	OQ845957.1	Escherichia phage pEC-M719-6WT.1, complete genome	Escherichia coli M719-6WT	Escherichia	Enterobacteriaceae	Enterobacterales	Gammaproteobacteria	Pseudomonadota	Pseudomonadati	Bacteria	86222	lytic	3056220
WQY99576.1	Blastp+HMMScan+PCM	OR892555.1	Escherichia phage EP1, complete genome	Escherichia coli	Escherichia	Enterobacteriaceae	Enterobacterales	Gammaproteobacteria	Pseudomonadota	Pseudomonadati	Bacteria	87182	lytic	3110411
URO83632.1	Blastp+HMMScan+PCM	ON210139.1	Escherichia phage EC128, complete genome	Escherichia coli	Escherichia	Enterobacteriaceae	Enterobacterales	Gammaproteobacteria	Pseudomonadota	Pseudomonadati	Bacteria	171798	lytic	2936909
QBP33006.1	Blastp+HMMScan+PCM	MK562504.1	Enterobacteria phage CHB7, complete genome	Escherichia coli%3B Shigella sonnei	Escherichia	Enterobacteriaceae	Enterobacterales	Gammaproteobacteria	Pseudomonadota	Pseudomonadati	Bacteria	87998	lytic	2530182
WJJ57179.1	Blastp+HMMScan+PCM	OQ378934.1	Escherichia phage LH2, complete genome	Escherichia coli GXXWH2	Escherichia	Enterobacteriaceae	Enterobacterales	Gammaproteobacteria	Pseudomonadota	Pseudomonadati	Bacteria	167259	lytic	3055873
YP_009211065.1	Blastp+HMMScan+PCM	NC_028935.2	Escherichia phage SUSP2, complete genome	Escherichia coli MG1655	Escherichia	Enterobacteriaceae	Enterobacterales	Gammaproteobacteria	Pseudomonadota	Pseudomonadati	Bacteria	88698	lytic	1718669
WBF80111.1	Blastp+HMMScan+PCM	OP870145.1	Escherichia phage vB_Eco_F26, complete genome	Escherichia coli	Escherichia	Enterobacteriaceae	Enterobacterales	Gammaproteobacteria	Pseudomonadota	Pseudomonadati	Bacteria	172940	lytic	3003732
YP_009030846.1	Blastp+HMMScan+PCM	NC_024125.2	Escherichia phage e11/2, complete genome	Escherichia coli	Escherichia	Enterobacteriaceae	Enterobacterales	Gammaproteobacteria	Pseudomonadota	Pseudomonadati	Bacteria	168470	lytic	1495285
YP_009219517.1	Blastp+HMMScan+PCM	NC_029023.1	Escherichia phage JH2, complete genome	Escherichia coli VN2-O8:F4 ETEC	Escherichia	Enterobacteriaceae	Enterobacterales	Gammaproteobacteria	Pseudomonadota	Pseudomonadati	Bacteria	87712	lytic	1340750
URG13157.1	Blastp+HMMScan+PCM	ON229909.1	Escherichia phage vB_EcoM_CE1, complete genome	Escherichia coli SD-C888	Escherichia	Enterobacteriaceae	Enterobacterales	Gammaproteobacteria	Pseudomonadota	Pseudomonadati	Bacteria	167955	lytic	2945954
QXV81722.1	Blastp+HMMScan+PCM	MZ501086.1	Escherichia phage JohannRWettstein, complete genome	Escherichia coli K-12	Escherichia	Enterobacteriaceae	Enterobacterales	Gammaproteobacteria	Pseudomonadota	Pseudomonadati	Bacteria	87100	lytic	2852035
QFR58513.1	Blastp+HMMScan+PCM	MN342151.1	Escherichia phage vB_EcoM_3HA14, complete genome	Escherichia coli	Escherichia	Enterobacteriaceae	Enterobacterales	Gammaproteobacteria	Pseudomonadota	Pseudomonadati	Bacteria	88582	lytic	2653705
AYD85229.1	Blastp+HMMScan+PCM	MH837626.1	Escherichia phage vB_vPM_PD112, complete genome	Escherichia coli	Escherichia	Enterobacteriaceae	Enterobacterales	Gammaproteobacteria	Pseudomonadota	Pseudomonadati	Bacteria	168084	lytic	2315580
YP_009200821.1	Blastp+HMMScan	NC_028825.1	Escherichia phage vB_EcoM_AYO145A, complete genome	Escherichia coli O145:NM	Escherichia	Enterobacteriaceae	Enterobacterales	Gammaproteobacteria	Pseudomonadota	Pseudomonadati	Bacteria	87372	lytic	1636202
WAX15054.1	Blastp+HMMScan	OP172796.1	Escherichia phage EF202P1, complete genome	Escherichia coli BSC202	Escherichia	Enterobacteriaceae	Enterobacterales	Gammaproteobacteria	Pseudomonadota	Pseudomonadati	Bacteria	88234	lytic	2968663
URO83531.1	Blastp+HMMScan	ON210138.1	Escherichia phage EC106, complete genome	Escherichia coli	Escherichia	Enterobacteriaceae	Enterobacterales	Gammaproteobacteria	Pseudomonadota	Pseudomonadati	Bacteria	87829	lytic	2936908
QHR70312.1	Blastp+HMMScan+PCM	MN850605.1	Escherichia phage fjerdesal, complete genome	Escherichia coli K-12 MG1655	Escherichia	Enterobacteriaceae	Enterobacterales	Gammaproteobacteria	Pseudomonadota	Pseudomonadati	Bacteria	87715	lytic	2696396
UGO57036.1	Blastp+HMMScan	OK272490.1	Escherichia phage JLBYU32, complete genome	Escherichia coli K-12 MG1655 del pstSCAB-phoU::kan	Escherichia	Enterobacteriaceae	Enterobacterales	Gammaproteobacteria	Pseudomonadota	Pseudomonadati	Bacteria	86143	lytic	2894746
UAW07537.1	Blastp+HMMScan+PCM	MZ892903.1	Escherichia phage ELT1, complete genome	Escherichia coli K-12 MG1655	Escherichia	Enterobacteriaceae	Enterobacterales	Gammaproteobacteria	Pseudomonadota	Pseudomonadati	Bacteria	170727	lytic	2876568
XDC02987.1	Blastp+HMMScan	PP886228.1	Escherichia phage vB_EcoM_D4, complete genome	Escherichia coli O157:H7 (ATCC 43888)	Escherichia	Enterobacteriaceae	Enterobacterales	Gammaproteobacteria	Pseudomonadota	Pseudomonadati	Bacteria	89439	lytic	3229725
XDC48519.1	Blastp+HMMScan	PP892526.1	Escherichia phage vB_EcoM_I14.1, complete genome	Escherichia coli O157:H7 ATCC 43888	Escherichia	Enterobacteriaceae	Enterobacterales	Gammaproteobacteria	Pseudomonadota	Pseudomonadati	Bacteria	89359	lytic	3229723
VUF55239.1	Blastp+HMMScan+PCM	LR597658.1	Escherichia phage VpaE1_ev108 genome assembly, chromosome: 1	unknown	Escherichia	Enterobacteriaceae	Enterobacterales	Gammaproteobacteria	Pseudomonadota	Pseudomonadati	Bacteria	87749	lytic	2695837
QHR67184.1	Blastp+HMMScan+PCM	MN850580.1	Escherichia phage momo, complete genome	Escherichia coli K-12 MG1655	Escherichia	Enterobacteriaceae	Enterobacterales	Gammaproteobacteria	Pseudomonadota	Pseudomonadati	Bacteria	88168	lytic	2696424
QHR71358.1	Blastp+HMMScan	MN850614.1	Escherichia phage adrianh, complete genome	Escherichia coli K-12 MG1655	Escherichia	Enterobacteriaceae	Enterobacterales	Gammaproteobacteria	Pseudomonadota	Pseudomonadati	Bacteria	88226	lytic	2696377
QHR72231.1	Blastp+HMMScan+PCM	MN850619.1	Escherichia phage finno, complete genome	Escherichia coli K-12 MG1655	Escherichia	Enterobacteriaceae	Enterobacterales	Gammaproteobacteria	Pseudomonadota	Pseudomonadati	Bacteria	87544	lytic	2696395
QHR74195.1	Blastp+HMMScan+PCM	MN850635.1	Escherichia phage bumzen, complete genome	Escherichia coli K-12 MG1655	Escherichia	Enterobacteriaceae	Enterobacterales	Gammaproteobacteria	Pseudomonadota	Pseudomonadati	Bacteria	87360	lytic	2696388
QHR74631.1	Blastp+HMMScan+PCM	MN850639.1	Escherichia phage radambza, complete genome	Escherichia coli K-12 MG1655	Escherichia	Enterobacteriaceae	Enterobacterales	Gammaproteobacteria	Pseudomonadota	Pseudomonadati	Bacteria	86702	lytic	2696441
ANZ51992.1	Blastp+HMMScan+PCM	KT184314.1	Enterobacteria phage KhF2, complete genome	Escherichia coli O145:NM SJ24	Escherichia	Enterobacteriaceae	Enterobacterales	Gammaproteobacteria	Pseudomonadota	Pseudomonadati	Bacteria	88309	lytic	1651204
AXH65115.1	Blastp+HMMScan+PCM	MH571750.1	Escherichia phage vB_EcoM-Ro111lw, complete genome	Escherichia coli STEC O111	Escherichia	Enterobacteriaceae	Enterobacterales	Gammaproteobacteria	Pseudomonadota	Pseudomonadati	Bacteria	86950	lytic	2282989
WNV46081.1	Blastp+HMMScan	OR498728.1	Escherichia phage ZX4221, complete genome	Escherichia coli	Escherichia	Enterobacteriaceae	Enterobacterales	Gammaproteobacteria	Pseudomonadota	Pseudomonadati	Bacteria	89258	lytic	3076798
YP_009606899.1	Blastp+HMMScan	NC_041979.1	Escherichia coli O157 typing phage 1, complete genome	Escherichia coli O157:H7	Escherichia	Enterobacteriaceae	Enterobacterales	Gammaproteobacteria	Pseudomonadota	Pseudomonadati	Bacteria	88531	lytic	1508671
WAX24973.1	Blastp+HMMScan	OP595146.1	Escherichia phage vB_EcoM_DE17, complete genome	Escherichia coli	Escherichia	Enterobacteriaceae	Enterobacterales	Gammaproteobacteria	Pseudomonadota	Pseudomonadati	Bacteria	86724	lytic	3003368
WZC35952.1	Blastp+HMMScan	PP461118.1	Enterobacteria phage ECP2307, complete genome	Escherichia coli	Escherichia	Enterobacteriaceae	Enterobacterales	Gammaproteobacteria	Pseudomonadota	Pseudomonadati	Bacteria	87442	lytic	3138551
XCP74170.1	Blastp+HMMScan	PP952733.1	Escherichia phage vB_EcoM_H12, complete genome	Escherichia coli	Escherichia	Enterobacteriaceae	Enterobacterales	Gammaproteobacteria	Pseudomonadota	Pseudomonadati	Bacteria	87639	lytic	3234045
XHB06899.1	Blastp+HMMScan	PQ036202.1	Escherichia phage GEP101, complete genome	Escherichia coli ATCC 35150	Escherichia	Enterobacteriaceae	Enterobacterales	Gammaproteobacteria	Pseudomonadota	Pseudomonadati	Bacteria	88372	lytic	3289857
UAW57935.1	Blastp+HMMScan	MZ726791.1	Escherichia phage vB_EcoM_ASO1A, complete genome	Escherichia coli O1 Strain ECL20885	Escherichia	Enterobacteriaceae	Enterobacterales	Gammaproteobacteria	Pseudomonadota	Pseudomonadati	Bacteria	87613	lytic	2873445
UAW58060.1	Blastp+HMMScan	MZ726792.1	Escherichia phage vB_EcoM_ASO1B, complete genome	Escherichia coli O1 Strain ECL20885	Escherichia	Enterobacteriaceae	Enterobacterales	Gammaproteobacteria	Pseudomonadota	Pseudomonadati	Bacteria	89496	lytic	2873446
VUF56994.1	Blastp+HMMScan+PCM	LR597663.1	Escherichia phage VpaE1_ev78 genome assembly, chromosome: 1	unknown	Escherichia	Enterobacteriaceae	Enterobacterales	Gammaproteobacteria	Pseudomonadota	Pseudomonadati	Bacteria	87688	lytic	2695838
QHR65069.1	Blastp+HMMScan	MN850566.1	Escherichia phage garuso, complete genome	Escherichia coli K-12 MG1655	Escherichia	Enterobacteriaceae	Enterobacterales	Gammaproteobacteria	Pseudomonadota	Pseudomonadati	Bacteria	85798	lytic	2696399
QHR67720.1	Blastp+HMMScan+PCM	MN850585.1	Escherichia phage skuden, complete genome	Escherichia coli K-12 MG1655	Escherichia	Enterobacteriaceae	Enterobacterales	Gammaproteobacteria	Pseudomonadota	Pseudomonadati	Bacteria	87263	lytic	2696443
QHR70879.1	Blastp+HMMScan	MN850610.1	Escherichia phage Andreotti, complete genome	Escherichia coli K-12 MG1655	Escherichia	Enterobacteriaceae	Enterobacterales	Gammaproteobacteria	Pseudomonadota	Pseudomonadati	Bacteria	83391	lytic	2706841
QHR71009.1	Blastp+HMMScan+PCM	MN850611.1	Escherichia phage nataliec, complete genome	Escherichia coli K-12 MG1655	Escherichia	Enterobacteriaceae	Enterobacterales	Gammaproteobacteria	Pseudomonadota	Pseudomonadati	Bacteria	89137	lytic	2696429
QHR73966.1	Blastp+HMMScan+PCM	MN850633.1	Escherichia phage allfine, complete genome	Escherichia coli K-12 MG1655	Escherichia	Enterobacteriaceae	Enterobacterales	Gammaproteobacteria	Pseudomonadota	Pseudomonadati	Bacteria	86963	lytic	2696380
QHR74356.1	Blastp+HMMScan+PCM	MN850636.1	Escherichia phage dune, complete genome	Escherichia coli K-12 MG1655	Escherichia	Enterobacteriaceae	Enterobacterales	Gammaproteobacteria	Pseudomonadota	Pseudomonadati	Bacteria	88511	lytic	2696392
QHR74523.1	Blastp+HMMScan	MN850637.1	Escherichia phage warpig, complete genome	Escherichia coli K-12 MG1655	Escherichia	Enterobacteriaceae	Enterobacterales	Gammaproteobacteria	Pseudomonadota	Pseudomonadati	Bacteria	86106	lytic	2696461
BBU53686.1	Blastp+HMMScan+PCM	LC519489.1	Escherichia phage SP22 DNA, complete genome	unknown	Escherichia	Enterobacteriaceae	Enterobacterales	Gammaproteobacteria	Pseudomonadota	Pseudomonadati	Bacteria	87251	lytic	2664132
UKH49282.1	Blastp+HMMScan	OL825705.1	Escherichia phage vB_EcoM_DE7, complete genome	Escherichia coli	Escherichia	Enterobacteriaceae	Enterobacterales	Gammaproteobacteria	Pseudomonadota	Pseudomonadati	Bacteria	86130	lytic	2911670
ANZ51890.1	Blastp+HMMScan+PCM	KT184313.1	Enterobacteria phage KhF1, complete genome	Escherichia coli O145:NM SJ24	Escherichia	Enterobacteriaceae	Enterobacterales	Gammaproteobacteria	Pseudomonadota	Pseudomonadati	Bacteria	88356	lytic	1651203
ANZ52129.1	Blastp+HMMScan+PCM	KT184316.1	Enterobacteria phage XTG1, complete genome	Escherichia coli O121:H19 08023	Escherichia	Enterobacteriaceae	Enterobacterales	Gammaproteobacteria	Pseudomonadota	Pseudomonadati	Bacteria	89635	lytic	1651201
QNR52095.1	Blastp+HMMScan+PCM	MT833282.1	Escherichia coli phage vB_EcoM_Shy, complete genome	Escherichia coli NCTC 12900	Escherichia	Enterobacteriaceae	Enterobacterales	Gammaproteobacteria	Pseudomonadota	Pseudomonadati	Bacteria	88760	lytic	2769805
WHM53045.1	Blastp+HMMScan	OQ743992.1	Escherichia phage vB_EfeM_pEP20, complete genome	Escherichia fergusonii KCTC 4848	Escherichia	Enterobacteriaceae	Enterobacterales	Gammaproteobacteria	Pseudomonadota	Pseudomonadati	Bacteria	88675	lytic	3043517
WWT49506.1	Blastp+HMMScan	PP430346.1	Escherichia phage vB_EcoM-LTH02, complete genome	Escherichia sp.	Escherichia	Enterobacteriaceae	Enterobacterales	Gammaproteobacteria	Pseudomonadota	Pseudomonadati	Bacteria	87855	lytic	3127725
WYC17806.1	Blastp+HMMScan	PP526765.1	Escherichia phage HK3, complete genome	Escherichia sp.	Escherichia	Enterobacteriaceae	Enterobacterales	Gammaproteobacteria	Pseudomonadota	Pseudomonadati	Bacteria	86422	lytic	3135446
WBY53425.1	Blastp+HMMScan	OQ174504.1	Escherichia phage REP5, complete genome	Escherichia coli	Escherichia	Enterobacteriaceae	Enterobacterales	Gammaproteobacteria	Pseudomonadota	Pseudomonadati	Bacteria	88905	lytic	3022458
WBY53553.1	Blastp+HMMScan	OQ174505.1	Escherichia phage REP6, complete genome	Escherichia coli	Escherichia	Enterobacteriaceae	Enterobacterales	Gammaproteobacteria	Pseudomonadota	Pseudomonadati	Bacteria	87152	lytic	3022459
WBY53683.1	Blastp+HMMScan	OQ174506.1	Escherichia phage REP7, complete genome	Escherichia coli	Escherichia	Enterobacteriaceae	Enterobacterales	Gammaproteobacteria	Pseudomonadota	Pseudomonadati	Bacteria	88978	lytic	3022460
YP_009151302.1	Blastp+HMMScan+PCM	NC_027369.1	Escherichia phage EC6, complete genome	Escherichia coli serotype O157:H7	Escherichia	Enterobacteriaceae	Enterobacterales	Gammaproteobacteria	Pseudomonadota	Pseudomonadati	Bacteria	86231	lytic	1229757
YP_009147348.1	Blastp+HMMScan+PCM	NC_027337.1	Escherichia phage vB_EcoM-VpaE1, complete genome	Escherichia coli B strains	Escherichia	Enterobacteriaceae	Enterobacterales	Gammaproteobacteria	Pseudomonadota	Pseudomonadati	Bacteria	88403	lytic	1555238
YP_009204984.1	Blastp+HMMScan+PCM	NC_028872.1	Escherichia phage HY02, complete genome	Escherichia coli O157:H7	Escherichia	Enterobacteriaceae	Enterobacterales	Gammaproteobacteria	Pseudomonadota	Pseudomonadati	Bacteria	86252	lytic	1527531
UPW39161.1	Blastp+HMMScan	OM386661.1	Escherichia phage vB_EcoM_ESCO45, complete genome	Escherichia coli DH5a	Escherichia	Enterobacteriaceae	Enterobacterales	Gammaproteobacteria	Pseudomonadota	Pseudomonadati	Bacteria	82361	lytic	2918869
UPW39601.1	Blastp+HMMScan	OM386663.1	Escherichia phage vB_EcoM_ESCO49, complete genome	Escherichia coli DH5a	Escherichia	Enterobacteriaceae	Enterobacterales	Gammaproteobacteria	Pseudomonadota	Pseudomonadati	Bacteria	84827	lytic	2918871
UPW39674.1	Blastp+HMMScan	OM386664.1	Escherichia phage vB_EcoM_ESCO50, complete genome	Escherichia coli DH5a	Escherichia	Enterobacteriaceae	Enterobacterales	Gammaproteobacteria	Pseudomonadota	Pseudomonadati	Bacteria	85919	lytic	2918872
UPW39834.1	Blastp+HMMScan	OM386665.1	Escherichia phage vB_EcoM_ESCO56, complete genome	Escherichia coli DH5a	Escherichia	Enterobacteriaceae	Enterobacterales	Gammaproteobacteria	Pseudomonadota	Pseudomonadati	Bacteria	83464	lytic	2918873
QNI21290.1	Blastp+HMMScan+PCM	MT887289.1	Escherichia phage SME50, complete genome	Escherichia coli O157:H7 ATCC 43890	Escherichia	Enterobacteriaceae	Enterobacterales	Gammaproteobacteria	Pseudomonadota	Pseudomonadati	Bacteria	90298	lytic	2762556
UCJ01230.1	Blastp+HMMScan	OK040806.1	Escherichia phage CL1, complete genome	Escherichia coli C	Escherichia	Enterobacteriaceae	Enterobacterales	Gammaproteobacteria	Pseudomonadota	Pseudomonadati	Bacteria	87817	lytic	2851028
UCJ01376.1	Blastp+HMMScan	OK040807.1	Escherichia phage C600M2, complete genome	Escherichia coli K-12	Escherichia	Enterobacteriaceae	Enterobacterales	Gammaproteobacteria	Pseudomonadota	Pseudomonadati	Bacteria	88159	lytic	2851027
UGO54920.1	Blastp+HMMScan	OK272472.1	Escherichia phage JLBYU28, complete genome	Escherichia coli K-12 MG1655 del pstSCAB-phoU::kan	Escherichia	Enterobacteriaceae	Enterobacterales	Gammaproteobacteria	Pseudomonadota	Pseudomonadati	Bacteria	86784	lytic	2894744
QIG66626.1	Blastp+HMMScan+PCM	MN850631.1	Escherichia phage mio, complete genome	Escherichia coli K-12 MG1655	Escherichia	Enterobacteriaceae	Enterobacterales	Gammaproteobacteria	Pseudomonadota	Pseudomonadati	Bacteria	83259	lytic	2696419
QBQ76068.1	Blastp+HMMScan	MK482690.1	Escherichia phage vB_EcoM_LMP34, partial genome	Escherichia coli	Escherichia	Enterobacteriaceae	Enterobacterales	Gammaproteobacteria	Pseudomonadota	Pseudomonadati	Bacteria	84898	lytic	2491665
QBQ76152.1	Blastp+HMMScan	MK482689.1	Escherichia phage vB_EcoM_LMP33, complete genome	Escherichia coli	Escherichia	Enterobacteriaceae	Enterobacterales	Gammaproteobacteria	Pseudomonadota	Pseudomonadati	Bacteria	88409	lytic	2491664
QBQ76368.1	Blastp+HMMScan	MK482688.1	Escherichia phage vB_EcoM_LMP25, complete genome	Escherichia coli	Escherichia	Enterobacteriaceae	Enterobacterales	Gammaproteobacteria	Pseudomonadota	Pseudomonadati	Bacteria	88409	lytic	2491663
WCD42864.1	Blastp+HMMScan	OL631478.1	Escherichia phage ECML-1, complete genome	Escherichia coli	Escherichia	Enterobacteriaceae	Enterobacterales	Gammaproteobacteria	Pseudomonadota	Pseudomonadati	Bacteria	88695	lytic	2910934
WBY53725.1	Blastp+HMMScan	OQ174507.1	Escherichia phage REP8, complete genome	Escherichia coli	Escherichia	Enterobacteriaceae	Enterobacterales	Gammaproteobacteria	Pseudomonadota	Pseudomonadati	Bacteria	85750	lytic	3022461
WBY53930.1	Blastp+HMMScan	OQ174508.1	Escherichia phage REP9, complete genome	Escherichia coli	Escherichia	Enterobacteriaceae	Enterobacterales	Gammaproteobacteria	Pseudomonadota	Pseudomonadati	Bacteria	85751	lytic	3022462
WBY53982.1	Blastp+HMMScan	OQ174509.1	Escherichia phage REP10, complete genome	Escherichia coli	Escherichia	Enterobacteriaceae	Enterobacterales	Gammaproteobacteria	Pseudomonadota	Pseudomonadati	Bacteria	85745	lytic	3022452
WBY54111.1	Blastp+HMMScan	OQ174510.1	Escherichia phage REP11, complete genome	Escherichia coli	Escherichia	Enterobacteriaceae	Enterobacterales	Gammaproteobacteria	Pseudomonadota	Pseudomonadati	Bacteria	85745	lytic	3022453
WBY54240.1	Blastp+HMMScan	OQ174511.1	Escherichia phage REP12, complete genome	Escherichia coli	Escherichia	Enterobacteriaceae	Enterobacterales	Gammaproteobacteria	Pseudomonadota	Pseudomonadati	Bacteria	85751	lytic	3022454
WIL01204.1	Blastp+HMMScan	OQ708377.1	Escherichia phage vB_EcoM_CRP22, complete genome	Escherichia coli	Escherichia	Enterobacteriaceae	Enterobacterales	Gammaproteobacteria	Pseudomonadota	Pseudomonadati	Bacteria	87193	lytic	3038266
YP_002922870.1	Blastp+HMMScan	NC_012749.1	Enterobacteria phage WV8, complete genome	Escherichia coli O157:H7	Escherichia	Enterobacteriaceae	Enterobacterales	Gammaproteobacteria	Pseudomonadota	Pseudomonadati	Bacteria	88487	lytic	576791
YP_009288262.1	Blastp+HMMScan+PCM	NC_031082.1	Escherichia phage vB_EcoM_Alf5, complete genome	Escherichia coli K12	Escherichia	Enterobacteriaceae	Enterobacterales	Gammaproteobacteria	Pseudomonadota	Pseudomonadati	Bacteria	87662	lytic	1873990
BDU11690.1	Blastp+HMMScan	LC739530.1	Escherichia phage phiWec172 DNA, complete genome	Escherichia coli	Escherichia	Enterobacteriaceae	Enterobacterales	Gammaproteobacteria	Pseudomonadota	Pseudomonadati	Bacteria	85970	lytic	2992777
BDU11817.1	Blastp+HMMScan	LC739531.1	Escherichia phage phiWec174 DNA, complete genome	Escherichia coli	Escherichia	Enterobacteriaceae	Enterobacterales	Gammaproteobacteria	Pseudomonadota	Pseudomonadati	Bacteria	85991	lytic	2992778
BDU11877.1	Blastp+HMMScan	LC739532.1	Escherichia phage phiWec177 DNA, complete genome	Escherichia coli	Escherichia	Enterobacteriaceae	Enterobacterales	Gammaproteobacteria	Pseudomonadota	Pseudomonadati	Bacteria	86106	lytic	2992779
XDC03138.1	Blastp+HMMScan	PP886229.1	Escherichia phage vB_EcoM_E9, complete genome	Escherichia coli O157:H7 (ATCC 43888)	Escherichia	Enterobacteriaceae	Enterobacterales	Gammaproteobacteria	Pseudomonadota	Pseudomonadati	Bacteria	87697	lytic	3229726
URN71134.1	Blastp+HMMScan	ON540300.1	Escherichia phage ECOH1, complete genome	Escherichia coli	Escherichia	Enterobacteriaceae	Enterobacterales	Gammaproteobacteria	Pseudomonadota	Pseudomonadati	Bacteria	78384	lytic	2944654
QSL99018.1	Blastp+HMMScan	MW481326.1	Escherichia phage vB_EcoM-Pr103Blw, complete genome	Escherichia coli STEC O103	Escherichia	Enterobacteriaceae	Enterobacterales	Gammaproteobacteria	Pseudomonadota	Pseudomonadati	Bacteria	88421	lytic	2806548
VVC17419.1	Blastp+HMMScan	LR699048.1	Escherichia phage VpaE1_ev035 genome assembly, chromosome: 1	unknown	Escherichia	Enterobacteriaceae	Enterobacterales	Gammaproteobacteria	Pseudomonadota	Pseudomonadati	Bacteria	88002	lytic	2695839
QHJ72624.1	Blastp+HMMScan+PCM	MN882542.1	Escherichia phage JN01,complete genome	Escherichia coli O157	Escherichia	Enterobacteriaceae	Enterobacterales	Gammaproteobacteria	Pseudomonadota	Pseudomonadati	Bacteria	88360	lytic	2692737
QHR64725.1	Blastp+HMMScan+PCM	MN850564.1	Escherichia phage humlepung, complete genome	Escherichia coli K-12 MG1655	Escherichia	Enterobacteriaceae	Enterobacterales	Gammaproteobacteria	Pseudomonadota	Pseudomonadati	Bacteria	85311	lytic	2696405
QHR66678.1	Blastp+HMMScan	MN850577.1	Escherichia phage heid, complete genome	Escherichia coli K-12 MG1655	Escherichia	Enterobacteriaceae	Enterobacterales	Gammaproteobacteria	Pseudomonadota	Pseudomonadati	Bacteria	87590	lytic	2696403
QHR75273.1	Blastp+HMMScan+PCM	MN850644.1	Escherichia phage ekra, complete genome	Escherichia coli K-12 MG1655	Escherichia	Enterobacteriaceae	Enterobacterales	Gammaproteobacteria	Pseudomonadota	Pseudomonadati	Bacteria	87282	lytic	2696394
QHR75795.1	Blastp+HMMScan	MN850647.1	Escherichia phage tootiki, complete genome	Escherichia coli K-12 MG1655	Escherichia	Enterobacteriaceae	Enterobacterales	Gammaproteobacteria	Pseudomonadota	Pseudomonadati	Bacteria	88257	lytic	2696453
CAD5160381.1	Blastp+HMMScan	LR880803.1	Escherichia phage Barry genome assembly, chromosome: 1	unknown	Escherichia	Enterobacteriaceae	Enterobacterales	Gammaproteobacteria	Pseudomonadota	Pseudomonadati	Bacteria	87693	lytic	2747780
ANZ52025.1	Blastp+HMMScan+PCM	KT184315.1	Enterobacteria phage KhF3, complete genome	Escherichia coli O121:H19 08023	Escherichia	Enterobacteriaceae	Enterobacterales	Gammaproteobacteria	Pseudomonadota	Pseudomonadati	Bacteria	88016	lytic	1651200
QBJ00656.1	Blastp+HMMScan+PCM	MK524176.1	Escherichia phage PHB11, complete genome	Escherichia coli	Escherichia	Enterobacteriaceae	Enterobacterales	Gammaproteobacteria	Pseudomonadota	Pseudomonadati	Bacteria	87553	lytic	2530036
BBJ27099.1	Blastp+HMMScan	LC473039.1	Escherichia phage L27 DNA, complete genome	unknown	Escherichia	Enterobacteriaceae	Enterobacterales	Gammaproteobacteria	Pseudomonadota	Pseudomonadati	Bacteria	86019	lytic	2562890
ACJ71901.1	Blastp+HMMScan	EU877232.1	Enterobacteria phage WV8, complete sequence	Escherichia coli O157:H7	Escherichia	Enterobacteriaceae	Enterobacterales	Gammaproteobacteria	Pseudomonadota	Pseudomonadati	Bacteria	88487	lytic	576791
AWD91367.1	Blastp+HMMScan+PCM	MH051914.1	Enterobacteria phage vB_EcoM_IME338, complete genome	Escherichia coli BL21(DE3)	Escherichia	Enterobacteriaceae	Enterobacterales	Gammaproteobacteria	Pseudomonadota	Pseudomonadati	Bacteria	85675	lytic	2163888
AKE46370.1	Blastp+HMMScan	KP869106.1	Escherichia coli O157 typing phage 8, partial genome	Escherichia coli O157:H7	Escherichia	Enterobacteriaceae	Enterobacterales	Gammaproteobacteria	Pseudomonadota	Pseudomonadati	Bacteria	88998	lytic	1508683
AKE46574.1	Blastp+HMMScan	KP869109.1	Escherichia coli O157 typing phage 11, complete genome	Escherichia coli O157:H7	Escherichia	Enterobacteriaceae	Enterobacterales	Gammaproteobacteria	Pseudomonadota	Pseudomonadati	Bacteria	88771	lytic	1508673
AKE46721.1	Blastp+HMMScan	KP869110.1	Escherichia coli O157 typing phage 12, complete genome	Escherichia coli O157:H7	Escherichia	Enterobacteriaceae	Enterobacterales	Gammaproteobacteria	Pseudomonadota	Pseudomonadati	Bacteria	88632	lytic	1508674
WPJ69564.1	Blastp+HMMScan	OQ850288.1	Escherichia phage vB_EcoM_ULIM9, complete genome	Escherichia sp.	Escherichia	Enterobacteriaceae	Enterobacterales	Gammaproteobacteria	Pseudomonadota	Pseudomonadati	Bacteria	86759	lytic	2997403
WPJ69687.1	Blastp+HMMScan	OQ850289.1	Escherichia phage vB_EcoM_ULIM3, complete genome	Escherichia sp.	Escherichia	Enterobacteriaceae	Enterobacterales	Gammaproteobacteria	Pseudomonadota	Pseudomonadati	Bacteria	88684	lytic	2997401
WPJ69863.1	Blastp+HMMScan	OQ850290.1	Escherichia phage vB_EcoM_ULIM8, complete genome	Escherichia sp.	Escherichia	Enterobacteriaceae	Enterobacterales	Gammaproteobacteria	Pseudomonadota	Pseudomonadati	Bacteria	88862	lytic	2997402
CAH6635134.1	Blastp+HMMScan	OX016465.1	Escherichia phage vB_Eco_Tribble genome assembly, chromosome: 1	unknown	Escherichia	Enterobacteriaceae	Enterobacterales	Gammaproteobacteria	Pseudomonadota	Pseudomonadati	Bacteria	88854	lytic	2898838
UFK27091.1	Blastp+HMMScan	OK570374.1	Escherichia phage UoN_LG358_1, complete genome	Escherichia sp.	Escherichia	Enterobacteriaceae	Enterobacterales	Gammaproteobacteria	Pseudomonadota	Pseudomonadati	Bacteria	136254	lytic	2894305
WWD12468.1	Blastp+HMMScan	OR896830.1	Escherichia phage LinBro, complete genome	Escherichia coli	Escherichia	Enterobacteriaceae	Enterobacterales	Gammaproteobacteria	Pseudomonadota	Pseudomonadati	Bacteria	85930	lytic	3098279
QHR70002.1	Blastp+HMMScan	MN850603.1	Escherichia phage pinkbiff, complete genome	Escherichia coli K-12 MG1655	Escherichia	Enterobacteriaceae	Enterobacterales	Gammaproteobacteria	Pseudomonadota	Pseudomonadati	Bacteria	88814	lytic	2696440
UPW38373.1	Blastp	OM386657.1	Escherichia phage vB_EcoS_ESCO30, complete genome	Escherichia coli DH5a	Escherichia	Enterobacteriaceae	Enterobacterales	Gammaproteobacteria	Pseudomonadota	Pseudomonadati	Bacteria	112115	lytic	2918879
QXV85132.1	Blastp+PCM	MZ501108.1	Escherichia phage TrudiGerster, complete genome	Escherichia coli K-12	Escherichia	Enterobacteriaceae	Enterobacterales	Gammaproteobacteria	Pseudomonadota	Pseudomonadati	Bacteria	114179	lytic	2851991
UIS65947.1	Blastp	OK254197.1	Escherichia phage PNJ1902, complete genome	Escherichia coli	Escherichia	Enterobacteriaceae	Enterobacterales	Gammaproteobacteria	Pseudomonadota	Pseudomonadati	Bacteria	107506	lytic	2880888
AET24706.1	PCM	HQ665011.1	Escherichia phage vB_EcoS_AKFV33, complete genome	Escherichia coli	Escherichia	Enterobacteriaceae	Enterobacterales	Gammaproteobacteria	Pseudomonadota	Pseudomonadati	Bacteria	108853	lytic	2681605
QYC97219.1	Blastp+PCM	MZ398246.1	Escherichia phage IME178, complete genome	Escherichia coli	Escherichia	Enterobacteriaceae	Enterobacterales	Gammaproteobacteria	Pseudomonadota	Pseudomonadati	Bacteria	108588	lytic	2860371
QNL29600.1	Blastp	MT843274.1	Escherichia phage BB1, complete genome	unknown	Escherichia	Enterobacteriaceae	Enterobacterales	Gammaproteobacteria	Pseudomonadota	Pseudomonadati	Bacteria	110099	lytic	2747781
XAI98038.1	Blastp	PP534475.1	Escherichia phage YJin-2024a, complete genome	Escherichia coli	Escherichia	Enterobacteriaceae	Enterobacterales	Gammaproteobacteria	Pseudomonadota	Pseudomonadati	Bacteria	108429	lytic	3140160
URF91832.1	Blastp	ON185585.1	Escherichia phage EC148, complete genome	Escherichia coli	Escherichia	Enterobacteriaceae	Enterobacterales	Gammaproteobacteria	Pseudomonadota	Pseudomonadati	Bacteria	107754	lytic	2936943
QXV84618.1	Blastp+PCM	MZ501105.1	Escherichia phage SuperGirl, complete genome	Escherichia coli K-12	Escherichia	Enterobacteriaceae	Enterobacterales	Gammaproteobacteria	Pseudomonadota	Pseudomonadati	Bacteria	110821	lytic	2851993
VUF55342.1	Blastp+PCM	LR597659.1	Escherichia phage T5_ev212 genome assembly, chromosome: 1	unknown	Escherichia	Enterobacteriaceae	Enterobacterales	Gammaproteobacteria	Pseudomonadota	Pseudomonadati	Bacteria	108546	lytic	2742946
WNL62717.1	Blastp	OR515477.1	Escherichia phage Es2, complete genome	Escherichia sp. JL 983	Escherichia	Enterobacteriaceae	Enterobacterales	Gammaproteobacteria	Pseudomonadota	Pseudomonadati	Bacteria	107569	lytic	3074393
WWD10857.1	Blastp	OR896820.1	Escherchia phage Stokescottia, complete genome	Escherichia coli	Escherichia	Enterobacteriaceae	Enterobacterales	Gammaproteobacteria	Pseudomonadota	Pseudomonadati	Bacteria	109873	lytic	3098270
WWD11445.1	Blastp	OR896824.1	Escherichia phage SmurfNell, complete genome	Escherichia coli	Escherichia	Enterobacteriaceae	Enterobacterales	Gammaproteobacteria	Pseudomonadota	Pseudomonadati	Bacteria	111148	lytic	3098273
WJN63629.1	Blastp	OQ885479.1	Escherichia phage SUT_E1520, complete genome	Escherichia coli K12	Escherichia	Enterobacteriaceae	Enterobacterales	Gammaproteobacteria	Pseudomonadota	Pseudomonadati	Bacteria	108306	lytic	3056646
WLW39097.1	Blastp	OQ990039.1	Escherichia phage SUT_E420, partial genome	Escherichia coli O157:H7	Escherichia	Enterobacteriaceae	Enterobacterales	Gammaproteobacteria	Pseudomonadota	Pseudomonadati	Bacteria	104819	lytic	3065399
WLW39236.1	Blastp	OQ990040.1	Escherichia phage SUT_E520, partial genome	Escherichia coli O157:H7	Escherichia	Enterobacteriaceae	Enterobacterales	Gammaproteobacteria	Pseudomonadota	Pseudomonadati	Bacteria	102434	lytic	3065400
BDC47552.1	Blastp	LC659915.1	Escherichia phage EscoHU1 DNA, complete genome	Escherichia coli	Escherichia	Enterobacteriaceae	Enterobacterales	Gammaproteobacteria	Pseudomonadota	Pseudomonadati	Bacteria	123079	lytic	2881221
QXV80416.1	Blastp+PCM	MZ501076.1	Escherichia phage IrmaTschudi, complete genome	Escherichia coli K-12	Escherichia	Enterobacteriaceae	Enterobacterales	Gammaproteobacteria	Pseudomonadota	Pseudomonadati	Bacteria	115446	lytic	2851992
QXV85304.1	Blastp+PCM	MZ501109.1	Escherichia phage TrudiRoth, complete genome	Escherichia coli K-12	Escherichia	Enterobacteriaceae	Enterobacterales	Gammaproteobacteria	Pseudomonadota	Pseudomonadati	Bacteria	114488	lytic	2851994
UIR90678.1	Blastp	OL770310.1	Escherichia phage PSa2, complete genome	Escherichia coli	Escherichia	Enterobacteriaceae	Enterobacterales	Gammaproteobacteria	Pseudomonadota	Pseudomonadati	Bacteria	110539	lytic	2901176
QNR52240.1	PCM	MT833283.1	Escherichia coli phage vB_EcoS_Ace, complete genome	Escherichia coli CECT 5947	Escherichia	Enterobacteriaceae	Enterobacterales	Gammaproteobacteria	Pseudomonadota	Pseudomonadati	Bacteria	112791	lytic	2769806
BEU75954.1	Blastp	LC788707.1	Escherichia coli phage AZ23 DNA, complete sequence	unknown	Escherichia	Enterobacteriaceae	Enterobacterales	Gammaproteobacteria	Pseudomonadota	Pseudomonadati	Bacteria	104075	lytic	3092522
BEU76099.1	Blastp	LC788708.1	Escherichia coli phage AZ21 DNA, complete sequence	unknown	Escherichia	Enterobacteriaceae	Enterobacterales	Gammaproteobacteria	Pseudomonadota	Pseudomonadati	Bacteria	102235	lytic	3092523
BEU76327.1	Blastp	LC788709.1	Escherichia coli phage Shin27 DNA, complete sequence	unknown	Escherichia	Enterobacteriaceae	Enterobacterales	Gammaproteobacteria	Pseudomonadota	Pseudomonadati	Bacteria	112034	lytic	3092524
BEU76488.1	Blastp	LC788710.1	Escherichia coli phage Wa28 DNA, complete sequence	unknown	Escherichia	Enterobacteriaceae	Enterobacterales	Gammaproteobacteria	Pseudomonadota	Pseudomonadati	Bacteria	111049	lytic	3092525
BEU76608.1	Blastp	LC788711.1	Escherichia coli phage NG_S8 DNA, complete sequence	unknown	Escherichia	Enterobacteriaceae	Enterobacterales	Gammaproteobacteria	Pseudomonadota	Pseudomonadati	Bacteria	108459	lytic	3092526
WKC58816.1	Blastp	OQ870555.1	Escherichia phage PECP14, complete genome	Escherichia coli O157:H7 ATCC 43894	Escherichia	Enterobacteriaceae	Enterobacterales	Gammaproteobacteria	Pseudomonadota	Pseudomonadati	Bacteria	113676	lytic	3053257
QDK00042.1	Blastp+PCM	MK907267.1	Escherichia phage vB_EcoS-26175I, complete genome	Escherichia coli DSM 12242	Escherichia	Enterobacteriaceae	Enterobacterales	Gammaproteobacteria	Pseudomonadota	Pseudomonadati	Bacteria	114649	lytic	2576478
QDK00160.1	Blastp+PCM	MK907268.1	Escherichia phage vB_EcoS-26175II, complete genome	Escherichia coli DSM 12242	Escherichia	Enterobacteriaceae	Enterobacterales	Gammaproteobacteria	Pseudomonadota	Pseudomonadati	Bacteria	114646	lytic	2576479
QDK00319.1	Blastp+PCM	MK907269.1	Escherichia phage vB_EcoS-26175III, complete genome	Escherichia coli DSM 12242	Escherichia	Enterobacteriaceae	Enterobacterales	Gammaproteobacteria	Pseudomonadota	Pseudomonadati	Bacteria	114647	lytic	2576480
QDK00537.1	Blastp+PCM	MK907270.1	Escherichia phage vB_EcoS-26175IV, complete genome	Escherichia coli DSM 12242	Escherichia	Enterobacteriaceae	Enterobacterales	Gammaproteobacteria	Pseudomonadota	Pseudomonadati	Bacteria	114646	lytic	2576481
QDK00616.1	Blastp+PCM	MK907271.1	Escherichia phage vB_EcoS-26175V, complete genome	Escherichia coli DSM 12242	Escherichia	Enterobacteriaceae	Enterobacterales	Gammaproteobacteria	Pseudomonadota	Pseudomonadati	Bacteria	114646	lytic	2576482
VCU43758.1	Blastp	LR027389.1	Escherichia virus vB_Eco_mar003J3 genome assembly, chromosome: 1	unknown	Escherichia	Enterobacteriaceae	Enterobacterales	Gammaproteobacteria	Pseudomonadota	Pseudomonadati	Bacteria	115471	lytic	2419761
QXV79668.1	Blastp+PCM	MZ501072.1	Escherichia phage GreteKellenberger, complete genome	Escherichia coli K-12	Escherichia	Enterobacteriaceae	Enterobacterales	Gammaproteobacteria	Pseudomonadota	Pseudomonadati	Bacteria	114196	lytic	2851990
YP_009794926.1	Blastp+PCM	NC_047884.1	Bacteriophage T5-like saus132, complete genome	unknown	Escherichia	Enterobacteriaceae	Enterobacterales	Gammaproteobacteria	Pseudomonadota	Pseudomonadati	Bacteria	121986	lytic	2024325
ASU02457.1	Blastp	MF431736.1	Bacteriophage T5-like chee130_1, complete genome	unknown	Escherichia	Enterobacteriaceae	Enterobacterales	Gammaproteobacteria	Pseudomonadota	Pseudomonadati	Bacteria	121986	lytic	2024324
ASU02609.1	Blastp	MF431737.1	Escherichia phage saus132, complete genome	unknown	Escherichia	Enterobacteriaceae	Enterobacterales	Gammaproteobacteria	Pseudomonadota	Pseudomonadati	Bacteria	121986	lytic	2024325
ASU02762.1	Blastp	MF431738.1	Bacteriophage T5-like poul149, complete genome	unknown	Escherichia	Enterobacteriaceae	Enterobacterales	Gammaproteobacteria	Pseudomonadota	Pseudomonadati	Bacteria	121986	lytic	2024326
ASU02917.1	Blastp	MF431739.1	Bacteriophage T5-like chee158, complete genome	unknown	Escherichia	Enterobacteriaceae	Enterobacterales	Gammaproteobacteria	Pseudomonadota	Pseudomonadati	Bacteria	121986	lytic	2024327
ASU03071.1	Blastp	MF431740.1	Bacteriophage T5-like cott162, complete genome	unknown	Escherichia	Enterobacteriaceae	Enterobacterales	Gammaproteobacteria	Pseudomonadota	Pseudomonadati	Bacteria	121986	lytic	2024328
ASU03226.1	Blastp	MF431741.1	Bacteriophage T5-like saus176N, complete genome	unknown	Escherichia	Enterobacteriaceae	Enterobacterales	Gammaproteobacteria	Pseudomonadota	Pseudomonadati	Bacteria	121986	lytic	2024329
ACB97549.1	PCM	CP000917.1	Escherichia phage Eps7, complete genome	Escherichia coli%2C Salmonella typhimurium%2C Salmonella enteritidis	Escherichia	Enterobacteriaceae	Enterobacterales	Gammaproteobacteria	Pseudomonadota	Pseudomonadati	Bacteria	111382	lytic	2886918
YP_001837029.1	PCM	NC_010583.1	Enterobacteria phage EPS7, complete genome	Escherichia coli	Escherichia	Enterobacteriaceae	Enterobacterales	Gammaproteobacteria	Pseudomonadota	Pseudomonadati	Bacteria	111382	lytic	2886918
AKE47337.1	Blastp+HMMScan	KP869113.1	Escherichia coli O157 typing phage 15, partial genome	Escherichia coli O157:H7	Escherichia	Enterobacteriaceae	Enterobacterales	Gammaproteobacteria	Pseudomonadota	Pseudomonadati	Bacteria	92632	lytic	1508677
AMM43876.1	Blastp+HMMScan+PCM	KU574722.1	Pectobacterium phage vB_PcaM_CBB, complete genome	Pectobacterium carotovorum subsp. carotovorum strain CBBL19-1-37	Pectobacterium	Pectobacteriaceae	Enterobacterales	Gammaproteobacteria	Pseudomonadota	Pseudomonadati	Bacteria	378379	lytic	2772511
YP_009594853.1	Blastp+HMMScan+PCM	NC_041878.1	Pectobacterium phage CBB, complete genome	Pectobacterium carotovorum subsp. carotovorum strain CBBL19-1-37	Pectobacterium	Pectobacteriaceae	Enterobacterales	Gammaproteobacteria	Pseudomonadota	Pseudomonadati	Bacteria	378379	lytic	2772511
YP_009211679.1	Blastp+HMMScan+PCM	NC_028940.1	Pectobacterium bacteriophage PM2, complete genome	unknown	Pectobacterium	Pectobacteriaceae	Enterobacterales	Gammaproteobacteria	Pseudomonadota	Pseudomonadati	Bacteria	170286	lytic	1429794
QPI18015.1	Blastp+HMMScan+PCM	MT560058.1	Pectobacterium phage POP12, complete genome	Pectobacterium carotovorum subsp. carotovorum 27	Pectobacterium	Pectobacteriaceae	Enterobacterales	Gammaproteobacteria	Pseudomonadota	Pseudomonadati	Bacteria	170838	lytic	2741065
URG14033.1	Blastp+HMMScan+PCM	ON375847.1	Pectobacterium phage vB_ParM-25, complete genome	Pectobacterium aroidearum strain MO46a	Pectobacterium	Pectobacteriaceae	Enterobacterales	Gammaproteobacteria	Pseudomonadota	Pseudomonadati	Bacteria	275379	lytic	2939654
VOH53555.1	Blastp+HMMScan+PCM	LR588166.1	Pseudomonas phage vB_PaeM_MIJ3	unknown	Pseudomonas	Pseudomonadaceae	Pseudomonadales	Gammaproteobacteria	Pseudomonadota	Pseudomonadati	Bacteria	288170	lytic	2567864
WPK39170.1	Blastp+HMMScan+PCM	OR805292.1	Pseudomonas phage Cassandra, complete genome	Pseudomonas aeruginosa PAO1	Pseudomonas	Pseudomonadaceae	Pseudomonadales	Gammaproteobacteria	Pseudomonadota	Pseudomonadati	Bacteria	288167	lytic	3092175
WPK40203.1	Blastp+HMMScan+PCM	OR805294.1	Pseudomonas phage Ettore, complete genome	Pseudomonas aeruginosa PAO1	Pseudomonas	Pseudomonadaceae	Pseudomonadales	Gammaproteobacteria	Pseudomonadota	Pseudomonadati	Bacteria	287740	lytic	3092177
WPK40718.1	Blastp+HMMScan+PCM	OR805295.1	Pseudomonas phage Paride, complete genome	Pseudomonas aeruginosa PAO1	Pseudomonas	Pseudomonadaceae	Pseudomonadales	Gammaproteobacteria	Pseudomonadota	Pseudomonadati	Bacteria	287267	lytic	3092178
BDR26043.1	Blastp+HMMScan+PCM	LC727698.1	Pseudomonas phage sp. 30-3 phi30-3 DNA, complete genome	Pseudomonas aeruginosa	Pseudomonas	Pseudomonadaceae	Pseudomonadales	Gammaproteobacteria	Pseudomonadota	Pseudomonadati	Bacteria	284544	lytic	2972143
WMI31720.1	Blastp+HMMScan+PCM	OR142618.1	Pseudomonas phage Callisto, complete genome	Pseudomonas aeruginosa	Pseudomonas	Pseudomonadaceae	Pseudomonadales	Gammaproteobacteria	Pseudomonadota	Pseudomonadati	Bacteria	286854	lytic	3061955
WYW01201.1	Blastp+HMMScan+PCM	PP496438.1	Pseudomonas phage vB_PpuM-SKa-4, complete genome	Pseudomonas putida KT2440 and Paw85	Pseudomonas	Pseudomonadaceae	Pseudomonadales	Gammaproteobacteria	Pseudomonadota	Pseudomonadati	Bacteria	202022	lytic	3132642
WYW00729.1	Blastp+HMMScan+PCM	PP496436.1	Pseudomonas phage vB_PpuM-Illi-2, complete genome	Pseudomonas putida KT2440 and Paw85	Pseudomonas	Pseudomonadaceae	Pseudomonadales	Gammaproteobacteria	Pseudomonadota	Pseudomonadati	Bacteria	201178	lytic	3132640
WYW00965.1	Blastp+HMMScan+PCM	PP496437.1	Pseudomonas phage vB_PpuM-Aura, complete genome	Pseudomonas putida KT2440 and Paw85	Pseudomonas	Pseudomonadaceae	Pseudomonadales	Gammaproteobacteria	Pseudomonadota	Pseudomonadati	Bacteria	199504	lytic	3132641
WYW02397.1	Blastp+HMMScan+PCM	PP496443.1	Pseudomonas phage vB_PpuM-Lauda, complete genome	Pseudomonas putida KT2440 and Paw85	Pseudomonas	Pseudomonadaceae	Pseudomonadales	Gammaproteobacteria	Pseudomonadota	Pseudomonadati	Bacteria	201030	lytic	3132647
WYW01441.1	Blastp+HMMScan+PCM	PP496439.1	Pseudomonas phage vB_PpuM-Amme-1, complete genome	Pseudomonas putida KT2440 and Paw85	Pseudomonas	Pseudomonadaceae	Pseudomonadales	Gammaproteobacteria	Pseudomonadota	Pseudomonadati	Bacteria	202198	lytic	3132643
WYW01678.1	Blastp+HMMScan+PCM	PP496440.1	Pseudomonas phage vB_PpuM-KoPa-5, complete genome	Pseudomonas putida KT2440 and Paw85	Pseudomonas	Pseudomonadaceae	Pseudomonadales	Gammaproteobacteria	Pseudomonadota	Pseudomonadati	Bacteria	201088	lytic	3132644
WYW01920.1	Blastp+HMMScan+PCM	PP496441.1	Pseudomonas phage vB_PpuM-Pori-4, complete genome	Pseudomonas putida KT2440 and Paw85	Pseudomonas	Pseudomonadaceae	Pseudomonadales	Gammaproteobacteria	Pseudomonadota	Pseudomonadati	Bacteria	202632	lytic	3132645
WYW02157.1	Blastp+HMMScan+PCM	PP496442.1	Pseudomonas phage vB_PpuM-Voja-6, complete genome	Pseudomonas putida KT2440 and Paw85	Pseudomonas	Pseudomonadaceae	Pseudomonadales	Gammaproteobacteria	Pseudomonadota	Pseudomonadati	Bacteria	200784	lytic	3132646
YP_008433371.2	Blastp+HMMScan+PCM	NC_022096.1	Pseudomonas phage PaBG, complete genome	Pseudomonas aeruginosa PAO1	Pseudomonas	Pseudomonadaceae	Pseudomonadales	Gammaproteobacteria	Pseudomonadota	Pseudomonadati	Bacteria	258139	lytic	1335230
YP_006382751.1	Blastp+HMMScan+PCM	NC_017972.1	Pseudomonas phage Lu11, complete genome	Pseudomonas putida var. Manila	Pseudomonas	Pseudomonadaceae	Pseudomonadales	Gammaproteobacteria	Pseudomonadota	Pseudomonadati	Bacteria	280538	lytic	1161927
UOL48814.1	Blastp+HMMScan+PCM	OM982621.1	Pseudomonas phage Astolliot, complete genome	Pseudomonas syringae	Pseudomonas	Pseudomonadaceae	Pseudomonadales	Gammaproteobacteria	Pseudomonadota	Pseudomonadati	Bacteria	173571	lytic	2928830
YP_010090493.1	Blastp+HMMScan+PCM	NC_055720.1	Pseudomonas phage PspYZU05, complete genome	Pseudomonas sp.	Pseudomonas	Pseudomonadaceae	Pseudomonadales	Gammaproteobacteria	Pseudomonadota	Pseudomonadati	Bacteria	166442	lytic	1983556
XHB37692.1	Blastp+HMMScan+PCM	PQ227241.1	Pseudomonas phage vB_PaeM_HUST_1, complete genome	Pseudomonas aeruginosa	Pseudomonas	Pseudomonadaceae	Pseudomonadales	Gammaproteobacteria	Pseudomonadota	Pseudomonadati	Bacteria	276114	lytic	3348357
WYW02635.1	Blastp+HMMScan+PCM	PP496444.1	Pseudomonas phage vB_PpuM-Peetri, complete genome	Pseudomonas putida KT2440 and Paw85	Pseudomonas	Pseudomonadaceae	Pseudomonadales	Gammaproteobacteria	Pseudomonadota	Pseudomonadati	Bacteria	200264	lytic	3132648
YP_004958148.1	Blastp+HMMScan+PCM	NC_016571.1	Pseudomonas phage OBP, complete genome	Pseudomonas fluorescens Pf1.1	Pseudomonas	Pseudomonadaceae	Pseudomonadales	Gammaproteobacteria	Pseudomonadota	Pseudomonadati	Bacteria	284757	lytic	1124849
UXX42059.1	Blastp	OP361299.1	Pseudomonas phage phiH2, complete genome	Pseudomonas sp. PA14	Pseudomonas	Pseudomonadaceae	Pseudomonadales	Gammaproteobacteria	Pseudomonadota	Pseudomonadati	Bacteria	57666	lytic	2981578
WGH15509.1	Blastp	OQ646789.1	Pseudomonas phage PA_LZ02, complete genome	Pseudomonas aeruginosa PAO1	Pseudomonas	Pseudomonadaceae	Pseudomonadales	Gammaproteobacteria	Pseudomonadota	Pseudomonadati	Bacteria	57243	lytic	3041094
UYD21623.1	Blastp	OP380269.1	Pseudomonas phage phiH1, complete genome	Pseudomonas aeruginosa PA14	Pseudomonas	Pseudomonadaceae	Pseudomonadales	Gammaproteobacteria	Pseudomonadota	Pseudomonadati	Bacteria	57600	lytic	2982871
YP_009210661.1	Blastp+PCM	NC_028931.1	Pseudomonas phage PaMx28, partial genome	Pseudomonas aeruginosa	Pseudomonas	Pseudomonadaceae	Pseudomonadales	Gammaproteobacteria	Pseudomonadota	Pseudomonadati	Bacteria	55108	lytic	1175659
BDR26774.1	Blastp+HMMScan+PCM	LC727701.1	Pseudomonas phage sp. NK1 phiNK1 DNA, complete genome	Pseudomonas aeruginosa	Pseudomonas	Pseudomonadaceae	Pseudomonadales	Gammaproteobacteria	Pseudomonadota	Pseudomonadati	Bacteria	278676	lytic	2972146
BBI55920.1	Blastp+HMMScan+PCM	AP019418.1	Pseudomonas phage PA02 DNA, nearly complete genome	Pseudomonas aeruginosa PAO1	Pseudomonas	Pseudomonadaceae	Pseudomonadales	Gammaproteobacteria	Pseudomonadota	Pseudomonadati	Bacteria	279095	lytic	2499142
UXD83344.1	Blastp+HMMScan+PCM	OP310983.1	Pseudomonas phage Koomba boorn-mokiny kep-wari Wadjak 1, complete genome	Pseudomonas aeruginosa	Pseudomonas	Pseudomonadaceae	Pseudomonadales	Gammaproteobacteria	Pseudomonadota	Pseudomonadati	Bacteria	278796	lytic	2979352
WWV94324.1	Blastp+HMMScan+PCM	PP456879.1	Pseudomonas phage vB_Pae10145-KEN51, complete genome	Pseudomonas aeruginosa ATCC 10145	Pseudomonas	Pseudomonadaceae	Pseudomonadales	Gammaproteobacteria	Pseudomonadota	Pseudomonadati	Bacteria	280173	lytic	3117455
XHB27371.1	Blastp+HMMScan+PCM	PQ093904.1	Pseudomonas phage phi9_PA9, complete genome	Pseudomonas aeruginosa PAO1	Pseudomonas	Pseudomonadaceae	Pseudomonadales	Gammaproteobacteria	Pseudomonadota	Pseudomonadati	Bacteria	282684	lytic	3289869
QYV99624.1	Blastp+HMMScan+PCM	MT995928.1	Pseudomonas phage U5, partial genome	Pseudomonas aeruginosa PAO1	Pseudomonas	Pseudomonadaceae	Pseudomonadales	Gammaproteobacteria	Pseudomonadota	Pseudomonadati	Bacteria	282684	lytic	2763137
QYV98993.1	Blastp+HMMScan+PCM	MT995926.1	Pseudomonas phage T2P, partial genome	unknown	Pseudomonas	Pseudomonadaceae	Pseudomonadales	Gammaproteobacteria	Pseudomonadota	Pseudomonadati	Bacteria	282684	lytic	2863676
BEG72643.1	Blastp+HMMScan+PCM	LC765218.1	Pseudomonas phage BRkr DNA, complete sequence	Pseudomonas aeruginosa	Pseudomonas	Pseudomonadaceae	Pseudomonadales	Gammaproteobacteria	Pseudomonadota	Pseudomonadati	Bacteria	306291	lytic	3040668
QBX32151.1	Blastp+HMMScan+PCM	MK599315.1	Pseudomonas phage PA1C, complete genome	Pseudomonas aeruginosa	Pseudomonas	Pseudomonadaceae	Pseudomonadales	Gammaproteobacteria	Pseudomonadota	Pseudomonadati	Bacteria	304671	lytic	2562177
YP_009217085.1	Blastp+HMMScan+PCM	NC_028999.1	Pseudomonas phage PhiPA3, complete genome	Pseudomonas aeruginosa strain PAO1	Pseudomonas	Pseudomonadaceae	Pseudomonadales	Gammaproteobacteria	Pseudomonadota	Pseudomonadati	Bacteria	309208	lytic	998086
XDJ15060.1	Blastp+HMMScan+PCM	PQ015379.1	Pseudomonas phage HRDY3, complete genome	Pseudomonas sp.	Pseudomonas	Pseudomonadaceae	Pseudomonadales	Gammaproteobacteria	Pseudomonadota	Pseudomonadati	Bacteria	313683	lytic	3236930
XDJ14644.1	Blastp+HMMScan+PCM	PQ015378.1	Pseudomonas phage RVTF4, complete genome	Pseudomonas sp.	Pseudomonas	Pseudomonadaceae	Pseudomonadales	Gammaproteobacteria	Pseudomonadota	Pseudomonadati	Bacteria	302537	lytic	3236931
YP_010347971.1	Blastp+HMMScan+PCM	NC_062582.1	Pseudomonas phage Phabio, complete genome	Pseudomonas fluorescens SBW25	Pseudomonas	Pseudomonadaceae	Pseudomonadales	Gammaproteobacteria	Pseudomonadota	Pseudomonadati	Bacteria	309157	lytic	2006668
YP_009617321.1	Blastp+HMMScan+PCM	NC_042060.1	Pseudomonas phage PA7, partial genome	Pseudomonas aeruginosa	Pseudomonas	Pseudomonadaceae	Pseudomonadales	Gammaproteobacteria	Pseudomonadota	Pseudomonadati	Bacteria	266743	lytic	347330
WWV93909.1	Blastp+HMMScan+PCM	PP456878.1	Pseudomonas phage vB_PaePAO1-KEN19, complete genome	Pseudomonas aeruginosa ATCC 10145	Pseudomonas	Pseudomonadaceae	Pseudomonadales	Gammaproteobacteria	Pseudomonadota	Pseudomonadati	Bacteria	278921	lytic	3117453
XCN26365.1	Blastp+HMMScan+PCM	PP813861.1	Pseudomonas phage vB_PaeM_FBPa36, complete genome	Pseudomonas sp.	Pseudomonas	Pseudomonadaceae	Pseudomonadales	Gammaproteobacteria	Pseudomonadota	Pseudomonadati	Bacteria	276317	lytic	3231237
BDR24881.1	Blastp+HMMScan+PCM	LC727695.1	Pseudomonas phage sp. Brmt phiBrmt DNA, complete genome	Pseudomonas aeruginosa	Pseudomonas	Pseudomonadaceae	Pseudomonadales	Gammaproteobacteria	Pseudomonadota	Pseudomonadati	Bacteria	278203	lytic	2972140
UXD83679.1	Blastp+HMMScan+PCM	OP310984.1	Pseudomonas phage Koomba boorn-mokiny kep-wari Wadjak 2, complete genome	Pseudomonas aeruginosa	Pseudomonas	Pseudomonadaceae	Pseudomonadales	Gammaproteobacteria	Pseudomonadota	Pseudomonadati	Bacteria	277192	lytic	2979353
QJB22647.1	Blastp+HMMScan+PCM	MT133560.1	Pseudomonas phage fnug, complete genome	Pseudomonas aeruginosa PAO1	Pseudomonas	Pseudomonadaceae	Pseudomonadales	Gammaproteobacteria	Pseudomonadota	Pseudomonadati	Bacteria	278899	lytic	2719836
WRQ05889.1	Blastp+HMMScan+PCM	OR608733.1	Pseudomonas phage 6B, complete genome	Pseudomonas aeruginosa	Pseudomonas	Pseudomonadaceae	Pseudomonadales	Gammaproteobacteria	Pseudomonadota	Pseudomonadati	Bacteria	277851	lytic	3090678
WRQ05976.1	Blastp+HMMScan+PCM	OR608734.1	Pseudomonas phage 9-Ps-8B, complete genome	Pseudomonas aeruginosa	Pseudomonas	Pseudomonadaceae	Pseudomonadales	Gammaproteobacteria	Pseudomonadota	Pseudomonadati	Bacteria	277851	lytic	3090679
WRQ06384.1	Blastp+HMMScan+PCM	OR608735.1	Pseudomonas phage 9Ps-7B, complete genome	Pseudomonas aeruginosa	Pseudomonas	Pseudomonadaceae	Pseudomonadales	Gammaproteobacteria	Pseudomonadota	Pseudomonadati	Bacteria	277488	lytic	3090680
WRQ07145.1	Blastp+HMMScan+PCM	OR608736.1	Pseudomonas phage 14Ps5-6, complete genome	Pseudomonas aeruginosa	Pseudomonas	Pseudomonadaceae	Pseudomonadales	Gammaproteobacteria	Pseudomonadota	Pseudomonadati	Bacteria	277590	lytic	3090677
WAX23540.1	Blastp+HMMScan+PCM	OP953026.1	Pseudomonas phage pPA-N1803-4At.2, complete genome	Pseudomonas aeruginosa N1803-4At	Pseudomonas	Pseudomonadaceae	Pseudomonadales	Gammaproteobacteria	Pseudomonadota	Pseudomonadati	Bacteria	280431	lytic	3003587
QOV07858.1	Blastp+HMMScan+PCM	MW057919.1	Pseudomonas phage vB_PaeM_kmuB, complete genome	Pseudomonas aeruginosa	Pseudomonas	Pseudomonadaceae	Pseudomonadales	Gammaproteobacteria	Pseudomonadota	Pseudomonadati	Bacteria	266592	lytic	2781362
QEM41732.1	Blastp+HMMScan+PCM	MN103543.1	Pseudomonas phage vB_PaeM_PS119XW, complete genome	unknown	Pseudomonas	Pseudomonadaceae	Pseudomonadales	Gammaproteobacteria	Pseudomonadota	Pseudomonadati	Bacteria	301543	lytic	2601632
YP_001956729.1	Blastp+HMMScan+PCM	NC_010821.1	Pseudomonas phage 201phi2-1, complete genome	Pseudomonas chlororaphis	Pseudomonas	Pseudomonadaceae	Pseudomonadales	Gammaproteobacteria	Pseudomonadota	Pseudomonadati	Bacteria	316674	lytic	198110
QBJ02534.1	Blastp+HMMScan+PCM	MK552327.1	Pseudomonas phage Psa21, complete genome	Pseudomonas syringae actinidae	Pseudomonas	Pseudomonadaceae	Pseudomonadales	Gammaproteobacteria	Pseudomonadota	Pseudomonadati	Bacteria	305260	lytic	2530023
UNI71872.1	Blastp+HMMScan+PCM	OM718002.1	Pseudomonas phage Churi, complete genome	Pseudomonas aeruginosa	Pseudomonas	Pseudomonadaceae	Pseudomonadales	Gammaproteobacteria	Pseudomonadota	Pseudomonadati	Bacteria	282824	lytic	2924860
WWV93489.1	Blastp+HMMScan+PCM	PP456877.1	Pseudomonas phage vB_Pae3705-KEN49, complete genome	Pseudomonas aeruginosa MRSN 3705	Pseudomonas	Pseudomonadaceae	Pseudomonadales	Gammaproteobacteria	Pseudomonadota	Pseudomonadati	Bacteria	280231	lytic	3117454
BDR25403.1	Blastp+HMMScan+PCM	LC727696.1	Pseudomonas phage sp. 30-1 phi30-1 DNA, complete genome	Pseudomonas aeruginosa	Pseudomonas	Pseudomonadaceae	Pseudomonadales	Gammaproteobacteria	Pseudomonadota	Pseudomonadati	Bacteria	278901	lytic	2972141
QGK90001.1	Blastp+HMMScan+PCM	MN563784.1	Pseudomonas phage vB_PA32_GUMS, complete genome	Pseudomonas aeruginosa	Pseudomonas	Pseudomonadaceae	Pseudomonadales	Gammaproteobacteria	Pseudomonadota	Pseudomonadati	Bacteria	280208	lytic	2656516
QXN68710.1	Blastp+HMMScan+PCM	MZ444140.1	Pseudomonas phage PA7, complete genome	Pseudomonas aeruginosa Y12	Pseudomonas	Pseudomonadaceae	Pseudomonadales	Gammaproteobacteria	Pseudomonadota	Pseudomonadati	Bacteria	282378	lytic	347330
XBA97440.1	Blastp+HMMScan+PCM	PP793740.1	Pseudomonas phage vB_PaM_W10-2, complete genome	Pseudomonas aeruginosa ATCC 27853	Pseudomonas	Pseudomonadaceae	Pseudomonadales	Gammaproteobacteria	Pseudomonadota	Pseudomonadati	Bacteria	278840	lytic	3153349
YP_009608916.1	Blastp+HMMScan+PCM	NC_041994.1	Pseudomonas phage Noxifer, complete genome	Pseudomonas fluorescens SBW25	Pseudomonas	Pseudomonadaceae	Pseudomonadales	Gammaproteobacteria	Pseudomonadota	Pseudomonadati	Bacteria	278136	lytic	2006684
QTH80474.1	Blastp+HMMScan+PCM	MW735835.1	Pseudomonas phage pPa_SNUABM_DT01, complete genome	Pseudomonas aeruginosa	Pseudomonas	Pseudomonadaceae	Pseudomonadales	Gammaproteobacteria	Pseudomonadota	Pseudomonadati	Bacteria	265520	lytic	2820398
XCP73615.1	Blastp+HMMScan+PCM	PP968062.1	Pseudomonas phage HPP-Temi, complete genome	Pseudomonas aeruginosa	Pseudomonas	Pseudomonadaceae	Pseudomonadales	Gammaproteobacteria	Pseudomonadota	Pseudomonadati	Bacteria	302719	lytic	3234043
WDS62430.1	Blastp+HMMScan+PCM	OQ363659.1	Pseudomonas phage D6, complete genome	Pseudomonas syringae pv. tomato str. DC3000	Pseudomonas	Pseudomonadaceae	Pseudomonadales	Gammaproteobacteria	Pseudomonadota	Pseudomonadati	Bacteria	307402	lytic	3025445
AUS02619.1	Blastp+HMMScan+PCM	MG592671.1	Vibrio phage 2.275.O._10N.286.54.E11, partial genome	Vibrio cyclitrophicus	Vibrio	Vibrionaceae	Vibrionales	Gammaproteobacteria	Pseudomonadota	Pseudomonadati	Bacteria	348911	lytic	1881285
UZV41289.1	Blastp+HMMScan+PCM	OP793884.1	Vibrio phage vB_VpaM_R16F, complete genome	Vibrio parahaemolyticus 1.1997	Vibrio	Vibrionaceae	Vibrionales	Gammaproteobacteria	Pseudomonadota	Pseudomonadati	Bacteria	139011	lytic	2996088
QJT70920.1	Blastp+HMMScan+PCM	MT366760.1	Vibrio phage vB_VcorM_GR7B, complete genome	Vibrio coralliilyticus RE98	Vibrio	Vibrionaceae	Vibrionales	Gammaproteobacteria	Pseudomonadota	Pseudomonadati	Bacteria	207758	lytic	2711165
QZI87436.1	Blastp+HMMScan+PCM	MW824377.1	Vibrio phage 6E35.1a, complete genome	Vibrio crassostreae	Vibrio	Vibrionaceae	Vibrionales	Gammaproteobacteria	Pseudomonadota	Pseudomonadati	Bacteria	253432	lytic	2859340
YP_008125205.2	Blastp+HMMScan+PCM	NC_021529.2	Vibrio phage nt-1, complete genome	Vibrio natriegens HER1138	Vibrio	Vibrionaceae	Vibrionales	Gammaproteobacteria	Pseudomonadota	Pseudomonadati	Bacteria	247511	lytic	115992
URQ03590.1	Blastp+HMMScan+PCM	ON190025.1	Vibrio phage PVA23, complete genome	Vibrio sp.	Vibrio	Vibrionaceae	Vibrionales	Gammaproteobacteria	Pseudomonadota	Pseudomonadati	Bacteria	246962	lytic	2938950
QBX06083.1	Blastp+HMMScan+PCM	MK568540.2	Vibrio phage Va3, complete genome	Vibrio alginolyticus	Vibrio	Vibrionaceae	Vibrionales	Gammaproteobacteria	Pseudomonadota	Pseudomonadati	Bacteria	247567	lytic	2563734
QNJ54709.1	Blastp+HMMScan+PCM	MT612988.1	Vibrio phage vB_ValM_R10Z, complete genome	Vibrio alginolyticus NBRC 15630 %3D ATCC 17749	Vibrio	Vibrionaceae	Vibrionales	Gammaproteobacteria	Pseudomonadota	Pseudomonadati	Bacteria	247167	lytic	2759334
QNJ55095.1	Blastp+HMMScan+PCM	MT612989.1	Vibrio phage vB_ValM_R11Z, complete genome	Vibrio alginolyticus NBRC 15630 %3D ATCC 17749	Vibrio	Vibrionaceae	Vibrionales	Gammaproteobacteria	Pseudomonadota	Pseudomonadati	Bacteria	246831	lytic	2759335
ALP47088.1	Blastp+HMMScan+PCM	KT919972.1	Vibrio phage phi-Grn1, complete genome	Vibrio alginolyticus V1	Vibrio	Vibrionaceae	Vibrionales	Gammaproteobacteria	Pseudomonadota	Pseudomonadati	Bacteria	248605	lytic	1747713
ALP47469.1	Blastp+HMMScan+PCM	KT919973.1	Vibrio phage phi-ST2, complete genome	Vibrio alginolyticus V1	Vibrio	Vibrionaceae	Vibrionales	Gammaproteobacteria	Pseudomonadota	Pseudomonadati	Bacteria	250485	lytic	1747714
AUR85769.1	Blastp+HMMScan+PCM	MG592456.1	Vibrio phage 1.081.O._10N.286.52.C2, partial genome	Shewanella	Vibrio	Vibrionaceae	Vibrionales	Gammaproteobacteria	Pseudomonadota	Pseudomonadati	Bacteria	239318	lytic	2070722
YP_009006300.1	Blastp+HMMScan+PCM	NC_023568.1	Vibrio phage VH7D, complete genome	Vibrio harveyi	Vibrio	Vibrionaceae	Vibrionales	Gammaproteobacteria	Pseudomonadota	Pseudomonadati	Bacteria	246964	lytic	1262539
YP_009201359.1	Blastp+HMMScan+PCM	NC_028829.1	Vibrio phage ValKK3, complete genome	Vibrio alginolyticus ATCC 17749	Vibrio	Vibrionaceae	Vibrionales	Gammaproteobacteria	Pseudomonadota	Pseudomonadati	Bacteria	248088	lytic	1610855
WZW73056.1	Blastp+HMMScan+PCM	PP712906.1	Vibrio phage TCU-VP03-AIR1, complete genome	Vibrio parahaemolyticus VP.10806	Vibrio	Vibrionaceae	Vibrionales	Gammaproteobacteria	Pseudomonadota	Pseudomonadati	Bacteria	245585	lytic	3141804
QHJ74189.1	Blastp+HMMScan+PCM	MN794232.1	Vibrio phage VH1_2019, complete genome	Vibrio natiegens	Vibrio	Vibrionaceae	Vibrionales	Gammaproteobacteria	Pseudomonadota	Pseudomonadati	Bacteria	246059	lytic	2686307
AFN37240.1	Blastp+HMMScan+PCM	JN849462.1	Vibriophage phi-pp2, complete genome	Vibrio parahaemolyticus	Vibrio	Vibrionaceae	Vibrionales	Gammaproteobacteria	Pseudomonadota	Pseudomonadati	Bacteria	246421	lytic	1204514
NP_899254.1	Blastp+HMMScan+PCM	NC_005083.2	Vibrio phage KVP40, complete genome	Vibrio parahaemolyticus	Vibrio	Vibrionaceae	Vibrionales	Gammaproteobacteria	Pseudomonadota	Pseudomonadati	Bacteria	244834	lytic	75320
QIW91026.1	Blastp+HMMScan+PCM	MT135026.1	Vibrio phage V09, complete genome	Vibrio parahaemolyticus	Vibrio	Vibrionaceae	Vibrionales	Gammaproteobacteria	Pseudomonadota	Pseudomonadati	Bacteria	243881	lytic	2724327
AAQ64077.1	Blastp+HMMScan+PCM	AY283928.2	Vibrio Bacteriophage KVP40, complete genome	unknown	Vibrio	Vibrionaceae	Vibrionales	Gammaproteobacteria	Pseudomonadota	Pseudomonadati	Bacteria	244834	lytic	75320
WOL24919.1	Blastp+HMMScan+PCM	OR538032.1	Vibrio phage PG216, complete genome	Vibrio parahaemolyticus G299	Vibrio	Vibrionaceae	Vibrionales	Gammaproteobacteria	Pseudomonadota	Pseudomonadati	Bacteria	244027	lytic	3073608
QIW90403.1	Blastp+HMMScan+PCM	MT135025.1	UNVERIFIED_ORG: Vibrio phage V07, complete genome	Vibrio parahaemolyticus	Vibrio	Vibrionaceae	Vibrionales	Gammaproteobacteria	Pseudomonadota	Pseudomonadati	Bacteria	349331	lytic	2724326
ALY07133.1	Blastp+HMMScan+PCM	KU160494.1	Vibrio phage vB_VmeM-32, complete genome	Vibrio metschnikovii DSM 29715	Vibrio	Vibrionaceae	Vibrionales	Gammaproteobacteria	Pseudomonadota	Pseudomonadati	Bacteria	199912	lytic	1775142
URQ03199.1	Blastp+HMMScan+PCM	ON190024.1	Vibrio phage PVA8, partial genome	Vibrio sp.	Vibrio	Vibrionaceae	Vibrionales	Gammaproteobacteria	Pseudomonadota	Pseudomonadati	Bacteria	246888	lytic	2938951
UNA01902.1	Blastp+HMMScan+PCM	OM782678.1	Vibrio phage PC-Liy1, complete genome	Vibrio sp.	Vibrio	Vibrionaceae	Vibrionales	Gammaproteobacteria	Pseudomonadota	Pseudomonadati	Bacteria	246348	lytic	2923284
WBM58934.1	Blastp+HMMScan+PCM	OQ164647.1	Vibrio phage vB_ValM_PVA8, complete genome	Vibrio sp.	Vibrio	Vibrionaceae	Vibrionales	Gammaproteobacteria	Pseudomonadota	Pseudomonadati	Bacteria	246348	lytic	3019005
WVX87396.1	Blastp+HMMScan+PCM	PP209424.1	Vibrio phage EniLVp02, complete genome	Vibrio parahaemolyticus TA01	Vibrio	Vibrionaceae	Vibrionales	Gammaproteobacteria	Pseudomonadota	Pseudomonadati	Bacteria	186715	lytic	3116828
UOK16713.1	Blastp+HMMScan+PCM	OM249648.1	Vibrio phage phiKT1024, complete genome	Vibrio sp.	Vibrio	Vibrionaceae	Vibrionales	Gammaproteobacteria	Pseudomonadota	Pseudomonadati	Bacteria	191289	lytic	2914035
UUW39806.1	Blastp+HMMScan+PCM	ON922990.1	Vibrio phage VPMCC14, complete genome	Vibrio sp.	Vibrio	Vibrionaceae	Vibrionales	Gammaproteobacteria	Pseudomonadota	Pseudomonadati	Bacteria	134472	lytic	2968382
YP_007878023.1	Blastp+HMMScan+PCM	NC_021073.1	Vibrio phage henriette 12B8, complete genome	Vibrio splendidus 12B8	Vibrio	Vibrionaceae	Vibrionales	Gammaproteobacteria	Pseudomonadota	Pseudomonadati	Bacteria	107218	lytic	573174
CAH9014394.1	Blastp+HMMScan	OX241437.1	Vibrio phage 424E50-1 genome assembly, chromosome: VP115E34_1	unknown	Vibrio	Vibrionaceae	Vibrionales	Gammaproteobacteria	Pseudomonadota	Pseudomonadati	Bacteria	140417	lytic	2963198
YP_009222079.1	Blastp+HMMScan+PCM	NC_029057.1	Vibrio phage qdvp001, partial genome	Vibrio parahaemolyticus ATCC 17802	Vibrio	Vibrionaceae	Vibrionales	Gammaproteobacteria	Pseudomonadota	Pseudomonadati	Bacteria	134742	lytic	1003177
WQZ33570.1	Blastp+HMMScan+PCM	OR712157.1	Vibrio phage IBT_VpB-34, complete genome	Vibrio parahaemolyticus	Vibrio	Vibrionaceae	Vibrionales	Gammaproteobacteria	Pseudomonadota	Pseudomonadati	Bacteria	137763	lytic	3093937
QXN60205.1	Blastp+HMMScan+PCM	MZ456352.1	Vibrio phage HNL01, complete genome	Aliivibrio fischeri ES114	Vibrio	Vibrionaceae	Vibrionales	Gammaproteobacteria	Pseudomonadota	Pseudomonadati	Bacteria	111792	lytic	2853169
XHB37228.1	Blastp+HMMScan	PQ249004.1	Vibrio phage vB_VpaS_SD25, complete genome	Vibrio parahaemolyticus LCU-VP51	Vibrio	Vibrionaceae	Vibrionales	Gammaproteobacteria	Pseudomonadota	Pseudomonadati	Bacteria	144677	lytic	3326590
UFD98097.1	Blastp+HMMScan	OK428602.1	Vibrio phage BX-1, complete genome	Vibrio alginolyticus AF-1	Vibrio	Vibrionaceae	Vibrionales	Gammaproteobacteria	Pseudomonadota	Pseudomonadati	Bacteria	144654	lytic	2894594
QDB73218.1	Blastp+HMMScan	MK795384.1	Vibrio phage VAP7, complete genome	Vibrio alginolyticus VA1	Vibrio	Vibrionaceae	Vibrionales	Gammaproteobacteria	Pseudomonadota	Pseudomonadati	Bacteria	144685	lytic	2584487
QZI88054.1	Blastp+HMMScan	MW824415.1	Vibrio phage 234P1, complete genome	Vibrio crassostreae	Vibrio	Vibrionaceae	Vibrionales	Gammaproteobacteria	Pseudomonadota	Pseudomonadati	Bacteria	113569	lytic	2859313
QZI88228.1	Blastp+HMMScan	MW824416.1	Vibrio phage 234P7B, complete genome	Vibrio crassostreae	Vibrio	Vibrionaceae	Vibrionales	Gammaproteobacteria	Pseudomonadota	Pseudomonadati	Bacteria	114079	lytic	2859314
QZI88594.1	Blastp+HMMScan	MW824422.1	Vibrio phage 70E35.2, complete genome	Vibrio crassostreae	Vibrio	Vibrionaceae	Vibrionales	Gammaproteobacteria	Pseudomonadota	Pseudomonadati	Bacteria	114053	lytic	2859341
QZI88779.1	Blastp+HMMScan	MW824423.1	Vibrio phage 70E35.5a, complete genome	Vibrio crassostreae	Vibrio	Vibrionaceae	Vibrionales	Gammaproteobacteria	Pseudomonadota	Pseudomonadati	Bacteria	114081	lytic	2859342
QZI88961.1	Blastp+HMMScan	MW824424.1	Vibrio phage 70E35.6, complete genome	Vibrio crassostreae	Vibrio	Vibrionaceae	Vibrionales	Gammaproteobacteria	Pseudomonadota	Pseudomonadati	Bacteria	113569	lytic	2859343
QZI89059.1	Blastp+HMMScan	MW824425.1	Vibrio phage 70E37.1, complete genome	Vibrio crassostreae	Vibrio	Vibrionaceae	Vibrionales	Gammaproteobacteria	Pseudomonadota	Pseudomonadati	Bacteria	113189	lytic	2859344
QZI89227.1	Blastp+HMMScan	MW824426.1	Vibrio phage 70E37.6, complete genome	Vibrio crassostreae	Vibrio	Vibrionaceae	Vibrionales	Gammaproteobacteria	Pseudomonadota	Pseudomonadati	Bacteria	113569	lytic	2859345
QZI88306.1	Blastp+HMMScan	MW824419.1	Vibrio phage 294E48.1, complete genome	Vibrio crassostreae	Vibrio	Vibrionaceae	Vibrionales	Gammaproteobacteria	Pseudomonadota	Pseudomonadati	Bacteria	97580	lytic	2859322
YP_009618421.1	Blastp+HMMScan+PCM	NC_042074.1	Vibrio phage JSF10, complete genome	Vibrio cholerae	Vibrio	Vibrionaceae	Vibrionales	Gammaproteobacteria	Pseudomonadota	Pseudomonadati	Bacteria	111671	lytic	1983593
YP_009794719.1	Blastp+HMMScan+PCM	NC_047882.1	Vibrio phage JSF12, complete genome	Vibrio cholerae	Vibrio	Vibrionaceae	Vibrionales	Gammaproteobacteria	Pseudomonadota	Pseudomonadati	Bacteria	111671	lytic	1983595
YP_009207529.1	Blastp+HMMScan+PCM	NC_028895.1	Vibrio phage phi 3, complete genome	Vibrio cholerae 1051	Vibrio	Vibrionaceae	Vibrionales	Gammaproteobacteria	Pseudomonadota	Pseudomonadati	Bacteria	116138	lytic	1589298
WXB47887.1	Blastp+HMMScan+PCM	PP083315.1	Vibrio phage VB_VaC_TDDLMA, complete genome	Vibrio alginolyticus CECT 521	Vibrio	Vibrionaceae	Vibrionales	Gammaproteobacteria	Pseudomonadota	Pseudomonadati	Bacteria	195771	lytic	3133108
WXB48209.1	Blastp+HMMScan+PCM	PP083314.1	Vibrio phage VB_VaC_SRILMA, complete genome	Vibrio alginolyticus CECT 521	Vibrio	Vibrionaceae	Vibrionales	Gammaproteobacteria	Pseudomonadota	Pseudomonadati	Bacteria	195770	lytic	3133107
QAU04555.1	Blastp+HMMScan+PCM	MK387337.2	Vibrio phage Va1, complete genome	Vibrio alginolyticus NBRC 15630 %3D ATCC 17749	Vibrio	Vibrionaceae	Vibrionales	Gammaproteobacteria	Pseudomonadota	Pseudomonadati	Bacteria	194900	lytic	2508852
AUS02004.1	Blastp+HMMScan+PCM	MG592662.1	Vibrio phage 2.058.O._10N.286.46.B8, partial genome	Vibrio lentus	Vibrio	Vibrionaceae	Vibrionales	Gammaproteobacteria	Pseudomonadota	Pseudomonadati	Bacteria	101637	lytic	1881377
AUS03156.1	Blastp+HMMScan+PCM	MG592672.1	Vibrio phage 3.058.O._10N.286.46.B8, partial genome	Vibrio lentus	Vibrio	Vibrionaceae	Vibrionales	Gammaproteobacteria	Pseudomonadota	Pseudomonadati	Bacteria	101642	lytic	1881379
CAH0447835.1	Blastp+HMMScan	OV032902.1	Vibrio phage vB_VpaM_sm033 genome assembly, chromosome: 1	unknown	Vibrio	Vibrionaceae	Vibrionales	Gammaproteobacteria	Pseudomonadota	Pseudomonadati	Bacteria	320253	lytic	2893233
QJT71095.1	Blastp+HMMScan+PCM	MT366761.1	Vibrio phage vB_VcorM_GR11A, complete genome	Vibrio coralliilyticus RE98	Vibrio	Vibrionaceae	Vibrionales	Gammaproteobacteria	Pseudomonadota	Pseudomonadati	Bacteria	194800	lytic	2711164
CAH9014342.1	Blastp+HMMScan	OX241455.1	Vibrio phage 501E54-1 genome assembly, chromosome: VP115E34_1	unknown	Vibrio	Vibrionaceae	Vibrionales	Gammaproteobacteria	Pseudomonadota	Pseudomonadati	Bacteria	148721	lytic	2963209
QKN88429.1	Blastp+HMMScan	MT442039.1	Vibrio phage vB_ValS_X1, partial genome	Vibrio alginolyticus NBRC 15630 %3D ATCC 17749	Vibrio	Vibrionaceae	Vibrionales	Gammaproteobacteria	Pseudomonadota	Pseudomonadati	Bacteria	116033	lytic	2736341
QAY02108.1	Blastp+HMMScan	MH925094.1	UNVERIFIED: Vibrio phage VspSw_1, complete genome	Vibrio sp.	Vibrio	Vibrionaceae	Vibrionales	Gammaproteobacteria	Pseudomonadota	Pseudomonadati	Bacteria	113760	lytic	2484249
YP_009819552.1	Blastp+HMMScan	NC_048151.1	Vibrio phage VspSw_1, complete genome	Vibrio sp.	Vibrio	Vibrionaceae	Vibrionales	Gammaproteobacteria	Pseudomonadota	Pseudomonadati	Bacteria	113760	lytic	2484249
AXQ66717.1	Blastp+HMMScan+PCM	MH645904.1	Vibrio phage vB_VpS_PG07, complete genome	Vibrio parahaemolyticus	Vibrio	Vibrionaceae	Vibrionales	Gammaproteobacteria	Pseudomonadota	Pseudomonadati	Bacteria	112106	lytic	2301664
AUR94167.1	Blastp+HMMScan	MG592562.1	Vibrio phage 1.193.O._10N.286.52.C6, partial genome	Vibrio splendidus	Vibrio	Vibrionaceae	Vibrionales	Gammaproteobacteria	Pseudomonadota	Pseudomonadati	Bacteria	132560	lytic	1881436
QNI21156.1	Blastp+HMMScan	MT811961.1	Vibrio phage vB_pir03, complete genome	Vibrio harveyi	Vibrio	Vibrionaceae	Vibrionales	Gammaproteobacteria	Pseudomonadota	Pseudomonadati	Bacteria	286284	lytic	2762667
BAV80851.1	Blastp+HMMScan	AP014858.1	Vibrio phage RYC DNA, complete sequence	Vibrio coralliilyticus	Vibrio	Vibrionaceae	Vibrionales	Gammaproteobacteria	Pseudomonadota	Pseudomonadati	Bacteria	158066	lytic	1653734
YP_009626007.1	Blastp+HMMScan+PCM	NC_042136.1	Vibrio phage VP4B, partial genome	Vibrio harveyi	Vibrio	Vibrionaceae	Vibrionales	Gammaproteobacteria	Pseudomonadota	Pseudomonadati	Bacteria	236053	lytic	1262540
AUR84834.1	Blastp+HMMScan	MG592441.1	Vibrio phage 1.063.O._10N.261.45.C7, partial genome	Vibrio lentus	Vibrio	Vibrionaceae	Vibrionales	Gammaproteobacteria	Pseudomonadota	Pseudomonadati	Bacteria	128641	lytic	1881308
AUR89217.1	Blastp+HMMScan+PCM	MG592495.1	Vibrio phage 1.121.O._10N.286.46.C4, partial genome	Enterovibrio norvegicus	Vibrio	Vibrionaceae	Vibrionales	Gammaproteobacteria	Pseudomonadota	Pseudomonadati	Bacteria	145590	lytic	2070726
YP_009599465.1	Blastp+HMMScan+PCM	NC_041916.1	Vibrio phage pTD1 DNA, complete genome	Vibrio Parahaemolyticus	Vibrio	Vibrionaceae	Vibrionales	Gammaproteobacteria	Pseudomonadota	Pseudomonadati	Bacteria	239276	lytic	1938577
BAV81177.1	Blastp+HMMScan+PCM	AP014889.1	Vibrio phage VCPH DNA, complete sequence, strain: OB14	Vibrio harveyi AB 490822	Vibrio	Vibrionaceae	Vibrionales	Gammaproteobacteria	Pseudomonadota	Pseudomonadati	Bacteria	120501	lytic	1674945
QZI86952.1	Blastp+HMMScan	MW824372.1	Vibrio phage 184E37.3a, complete genome	Vibrio crassostreae	Vibrio	Vibrionaceae	Vibrionales	Gammaproteobacteria	Pseudomonadota	Pseudomonadati	Bacteria	136362	lytic	2859306
QZI90126.1	Blastp+HMMScan	MW824371.1	Vibrio phage 184E37.1, complete genome	Vibrio crassostreae	Vibrio	Vibrionaceae	Vibrionales	Gammaproteobacteria	Pseudomonadota	Pseudomonadati	Bacteria	136415	lytic	2859305
AUR93358.1	Blastp+HMMScan+PCM	MG592553.1	Vibrio phage 1.187.O._10N.286.49.F1, partial genome	Vibrio splendidus	Vibrio	Vibrionaceae	Vibrionales	Gammaproteobacteria	Pseudomonadota	Pseudomonadati	Bacteria	133254	lytic	1881434
AUR91610.1	Blastp+HMMScan	MG592529.1	Vibrio phage 1.161.O._10N.261.48.C5, partial genome	Vibrio lentus	Vibrio	Vibrionaceae	Vibrionales	Gammaproteobacteria	Pseudomonadota	Pseudomonadati	Bacteria	140668	lytic	1881340
UVD32209.1	Blastp+HMMScan	OP123707.1	Vibrio phage phiKT1028, complete genome	Vibrio parahaemolyticus strain KT1018B	Vibrio	Vibrionaceae	Vibrionales	Gammaproteobacteria	Pseudomonadota	Pseudomonadati	Bacteria	238838	lytic	2972441
XKC19519.1	Blastp+HMMScan+PCM	PQ451753.1	Vibrio phage pVp-JHP1101, complete genome	Vibrio parahaemolyticus SNUVpS-1	Vibrio	Vibrionaceae	Vibrionales	Gammaproteobacteria	Pseudomonadota	Pseudomonadati	Bacteria	230423	lytic	3374749
WZW73197.1	Blastp+HMMScan+PCM	PP712903.1	Vibrio phage TCU-VP04-AIR2, complete genome	Vibrio parahaemolyticus VP.1593	Vibrio	Vibrionaceae	Vibrionales	Gammaproteobacteria	Pseudomonadota	Pseudomonadati	Bacteria	159287	lytic	3141803
QIW90308.1	Blastp+HMMScan+PCM	MT135024.1	Vibrio phage V05, complete genome	Vibrio parahaemolyticus	Vibrio	Vibrionaceae	Vibrionales	Gammaproteobacteria	Pseudomonadota	Pseudomonadati	Bacteria	157241	lytic	2724325
AWY10200.1	Blastp+HMMScan	MH363700.1	Vibrio phage VP-1, complete genome	Vibrio parahaemolyticus	Vibrio	Vibrionaceae	Vibrionales	Gammaproteobacteria	Pseudomonadota	Pseudomonadati	Bacteria	150764	lytic	2234088
AQT28183.1	Blastp+HMMScan+PCM	KY499642.1	Vibrio phage pVa-21, complete genome	Vibrio alginolyticus rm-8403	Vibrio	Vibrionaceae	Vibrionales	Gammaproteobacteria	Pseudomonadota	Pseudomonadati	Bacteria	231998	lytic	1958921
UKZ10828.1	Blastp+HMMScan	OM319461.1	Vibrio phage C-ZP2022, complete genome	Vibrio parahaemolyticus	Vibrio	Vibrionaceae	Vibrionales	Gammaproteobacteria	Pseudomonadota	Pseudomonadati	Bacteria	287943	lytic	2917416
UOX40320.1	Blastp+HMMScan+PCM	ON042477.1	Vibrio phage PhiImVa-1, complete genome	Vibrio alginolyticus strain NBRC 15630	Vibrio	Vibrionaceae	Vibrionales	Gammaproteobacteria	Pseudomonadota	Pseudomonadati	Bacteria	77479	lytic	2932859
UAW01121.1	Blastp+HMMScan+PCM	MZ447858.1	Vibrio phage BUCT194, complete genome	Vibrio alginolyticus 1651	Vibrio	Vibrionaceae	Vibrionales	Gammaproteobacteria	Pseudomonadota	Pseudomonadati	Bacteria	73099	lytic	2859072
AUR88688.1	Blastp+HMMScan+PCM	MG592491.1	Vibrio phage 1.117.O._10N.261.45.E9, partial genome	Vibrio breoganii	Vibrio	Vibrionaceae	Vibrionales	Gammaproteobacteria	Pseudomonadota	Pseudomonadati	Bacteria	55794	lytic	1881199
AUR95411.1	Blastp+HMMScan+PCM	MG592577.1	Vibrio phage 1.207.B._10N.222.51.C2, partial genome	Vibrio breoganii	Vibrio	Vibrionaceae	Vibrionales	Gammaproteobacteria	Pseudomonadota	Pseudomonadati	Bacteria	55793	lytic	1881224
AUS02302.1	Blastp+HMMScan+PCM	MG592667.1	Vibrio phage 2.117.O._10N.261.45.E9, partial genome	Vibrio breoganii	Vibrio	Vibrionaceae	Vibrionales	Gammaproteobacteria	Pseudomonadota	Pseudomonadati	Bacteria	55795	lytic	1881240
QEG06631.1	Blastp+HMMScan+PCM	MK962757.1	Shigella phage JK45, complete genome	Escherichia coli DH5alpha	Shigella	Enterobacteriaceae	Enterobacterales	Gammaproteobacteria	Pseudomonadota	Pseudomonadati	Bacteria	170740	lytic	2591063
YP_009289052.1	Blastp+HMMScan+PCM	NC_031090.1	Shigella phage SHSML-52-1, complete genome	Shigella sonnei	Shigella	Enterobacteriaceae	Enterobacterales	Gammaproteobacteria	Pseudomonadota	Pseudomonadati	Bacteria	169621	lytic	1863011
URY11349.1	Blastp+HMMScan+PCM	ON528725.1	UNVERIFIED: Shigella phage ESh15, complete genome	Shigella sp.	Shigella	Enterobacteriaceae	Enterobacterales	Gammaproteobacteria	Pseudomonadota	Pseudomonadati	Bacteria	168076	lytic	2950760
URY13912.1	Blastp+HMMScan+PCM	ON528737.1	UNVERIFIED: Shigella phage ESh27, complete genome	Shigella sp.	Shigella	Enterobacteriaceae	Enterobacterales	Gammaproteobacteria	Pseudomonadota	Pseudomonadati	Bacteria	168955	lytic	2950773
QEG05817.1	Blastp+HMMScan+PCM	MK962754.1	Shigella phage JK36, complete genome	Escherichia coli Top10	Shigella	Enterobacteriaceae	Enterobacterales	Gammaproteobacteria	Pseudomonadota	Pseudomonadati	Bacteria	168893	lytic	2591060
QEG06355.1	Blastp+HMMScan+PCM	MK962756.1	Shigella phage JK42, complete genome	Escherichia coli DH5alpha	Shigella	Enterobacteriaceae	Enterobacterales	Gammaproteobacteria	Pseudomonadota	Pseudomonadati	Bacteria	168306	lytic	2591062
QBZ71080.1	Blastp+HMMScan+PCM	MK639187.1	Shigella phage SSE1, complete genome	Shigella dysenteriae	Shigella	Enterobacteriaceae	Enterobacterales	Gammaproteobacteria	Pseudomonadota	Pseudomonadati	Bacteria	169744	lytic	2562131
AYD79441.1	Blastp+HMMScan+PCM	MG589383.1	Shigella phage phi25-307, complete genome	Shigella sonnei	Shigella	Enterobacteriaceae	Enterobacterales	Gammaproteobacteria	Pseudomonadota	Pseudomonadati	Bacteria	167544	lytic	2340715
YP_009288596.1	Blastp+HMMScan+PCM	NC_031085.1	Shigella phage SHBML-50-1, complete genome	Shigella sonnei	Shigella	Enterobacteriaceae	Enterobacterales	Gammaproteobacteria	Pseudomonadota	Pseudomonadati	Bacteria	166634	lytic	1863007
YP_009278960.1	Blastp+HMMScan+PCM	NC_031011.1	Shigella phage SHFML-26, complete genome	Shigella sonnei	Shigella	Enterobacteriaceae	Enterobacterales	Gammaproteobacteria	Pseudomonadota	Pseudomonadati	Bacteria	168993	lytic	1863009
YP_009619164.1	Blastp+HMMScan+PCM	NC_042078.1	Shigella phage Sf24, complete genome	Shigella flexneri	Shigella	Enterobacteriaceae	Enterobacterales	Gammaproteobacteria	Pseudomonadota	Pseudomonadati	Bacteria	168112	lytic	2024309
YP_010076849.1	Blastp+HMMScan+PCM	NC_054942.1	Shigella phage SH7, complete genome	Shigella sp.	Shigella	Enterobacteriaceae	Enterobacterales	Gammaproteobacteria	Pseudomonadota	Pseudomonadati	Bacteria	164870	lytic	1913049
YP_010278358.1	Blastp+HMMScan+PCM	NC_055713.1	Shigella phage KNP5, genome	Shigella sp.	Shigella	Enterobacteriaceae	Enterobacterales	Gammaproteobacteria	Pseudomonadota	Pseudomonadati	Bacteria	193624	lytic	1871710
URY15698.1	Blastp+HMMScan	ON528745.1	UNVERIFIED: Shigella phage ESH35, complete genome	Shigella sp.	Shigella	Enterobacteriaceae	Enterobacterales	Gammaproteobacteria	Pseudomonadota	Pseudomonadati	Bacteria	166919	lytic	2950756
URY13113.1	Blastp+HMMScan+PCM	ON528734.1	UNVERIFIED: Shigella phage ESh24, complete genome	Shigella sp.	Shigella	Enterobacteriaceae	Enterobacterales	Gammaproteobacteria	Pseudomonadota	Pseudomonadati	Bacteria	167086	lytic	2950770
URY13512.1	Blastp+HMMScan+PCM	ON528736.1	UNVERIFIED: Shigella phage ESh26, complete genome	Shigella sp.	Shigella	Enterobacteriaceae	Enterobacterales	Gammaproteobacteria	Pseudomonadota	Pseudomonadati	Bacteria	167539	lytic	2950772
URY14015.1	Blastp+HMMScan+PCM	ON528738.1	UNVERIFIED: Shigella phage ESh28, complete genome	Shigella sp.	Shigella	Enterobacteriaceae	Enterobacterales	Gammaproteobacteria	Pseudomonadota	Pseudomonadati	Bacteria	164289	lytic	2950774
URY14419.1	Blastp+HMMScan+PCM	ON528739.1	UNVERIFIED: Shigella phage ESh29, complete genome	Shigella sp.	Shigella	Enterobacteriaceae	Enterobacterales	Gammaproteobacteria	Pseudomonadota	Pseudomonadati	Bacteria	166160	lytic	2950775
URY14856.1	Blastp+HMMScan+PCM	ON528741.1	UNVERIFIED: Shigella phage ESh31, complete genome	Shigella sp.	Shigella	Enterobacteriaceae	Enterobacterales	Gammaproteobacteria	Pseudomonadota	Pseudomonadati	Bacteria	167224	lytic	2950778
UVD36919.1	Blastp+HMMScan+PCM	OP197928.1	Shigella phage A2, complete genome	Shigella flexneri 2a	Shigella	Enterobacteriaceae	Enterobacterales	Gammaproteobacteria	Pseudomonadota	Pseudomonadati	Bacteria	167011	lytic	2973502
QEG05271.1	Blastp+HMMScan+PCM	MK962752.1	Shigella phage JK23, complete genome	Escherichia coli K12	Shigella	Enterobacteriaceae	Enterobacterales	Gammaproteobacteria	Pseudomonadota	Pseudomonadati	Bacteria	168349	lytic	2591058
UGO46903.1	Blastp+HMMScan+PCM	OL615012.1	Shigella phage vB_SboM_Phaginator, complete genome	Shigella boydii	Shigella	Enterobacteriaceae	Enterobacterales	Gammaproteobacteria	Pseudomonadota	Pseudomonadati	Bacteria	166647	lytic	2902745
CAA7537792.1	Blastp+HMMScan+PCM	LR746311.1	Shigella phage vB_SsoM_113 genome assembly, chromosome: 1	unknown	Shigella	Enterobacteriaceae	Enterobacterales	Gammaproteobacteria	Pseudomonadota	Pseudomonadati	Bacteria	169243	lytic	2697094
AUV63368.1	Blastp+HMMScan+PCM	MF327009.1	Shigella phage Sf25, complete genome	Shigella flexneri%3B Shigella sonnei%3B Escherichia coli K12	Shigella	Enterobacteriaceae	Enterobacterales	Gammaproteobacteria	Pseudomonadota	Pseudomonadati	Bacteria	168573	lytic	2024310
WRN92381.1	Blastp+HMMScan+PCM	OR887633.1	Shigella phage vb_GEC_SH_GT, partial genome	Shigella flexneri 428	Shigella	Enterobacteriaceae	Enterobacterales	Gammaproteobacteria	Pseudomonadota	Pseudomonadati	Bacteria	168998	lytic	3110530
YP_009277608.1	Blastp+HMMScan+PCM	NC_030953.1	Shigella phage SHFML-11, complete genome	Shigella sonnei	Shigella	Enterobacteriaceae	Enterobacterales	Gammaproteobacteria	Pseudomonadota	Pseudomonadati	Bacteria	170650	lytic	1863008
YP_009614884.1	Blastp+HMMScan+PCM	NC_042039.1	Shigella phage Sf22, complete genome	Shigella flexneri%2C Shigella boydii%2C Shigella dysenteriae%2C Shigella sonnei	Shigella	Enterobacteriaceae	Enterobacterales	Gammaproteobacteria	Pseudomonadota	Pseudomonadati	Bacteria	166283	lytic	2024320
YP_009619041.1	Blastp+HMMScan+PCM	NC_042077.1	Shigella phage Sf21, complete genome	Shigella flexneri%3B Shigella sonnei%3B Escherichia coli K12	Shigella	Enterobacteriaceae	Enterobacterales	Gammaproteobacteria	Pseudomonadota	Pseudomonadati	Bacteria	166002	lytic	2024308
URY11439.1	Blastp+HMMScan+PCM	ON528726.1	UNVERIFIED: Shigella phage ESh16, complete genome	Shigella sp.	Shigella	Enterobacteriaceae	Enterobacterales	Gammaproteobacteria	Pseudomonadota	Pseudomonadati	Bacteria	165784	lytic	2950761
URY11837.1	Blastp+HMMScan+PCM	ON528727.1	UNVERIFIED: Shigella phage ESh17, complete genome	Shigella sp.	Shigella	Enterobacteriaceae	Enterobacterales	Gammaproteobacteria	Pseudomonadota	Pseudomonadati	Bacteria	166355	lytic	2950762
URY12197.1	Blastp+HMMScan	ON528728.1	UNVERIFIED: Shigella phage ESh18, complete genome	Shigella sp.	Shigella	Enterobacteriaceae	Enterobacterales	Gammaproteobacteria	Pseudomonadota	Pseudomonadati	Bacteria	165470	lytic	2950763
URY13382.1	Blastp+HMMScan+PCM	ON528735.1	UNVERIFIED: Shigella phage ESh25, complete genome	Shigella sp.	Shigella	Enterobacteriaceae	Enterobacterales	Gammaproteobacteria	Pseudomonadota	Pseudomonadati	Bacteria	166499	lytic	2950771
URY15291.1	Blastp+HMMScan+PCM	ON528742.1	UNVERIFIED: Shigella phage ESh32, complete genome	Shigella sp.	Shigella	Enterobacteriaceae	Enterobacterales	Gammaproteobacteria	Pseudomonadota	Pseudomonadati	Bacteria	169173	lytic	2950779
URY15519.1	Blastp+HMMScan+PCM	ON528743.1	UNVERIFIED: Shigella phage ESh33, complete genome	Shigella sp.	Shigella	Enterobacteriaceae	Enterobacterales	Gammaproteobacteria	Pseudomonadota	Pseudomonadati	Bacteria	166484	lytic	2950780
QEG04915.1	Blastp+HMMScan+PCM	MK962750.1	Shigella phage CM8, complete genome	Escherichia coli BL21	Shigella	Enterobacteriaceae	Enterobacterales	Gammaproteobacteria	Pseudomonadota	Pseudomonadati	Bacteria	167247	lytic	2591056
QEG06077.1	Blastp+HMMScan+PCM	MK962755.1	Shigella phage JK38, complete genome	Escherichia coli BL21	Shigella	Enterobacteriaceae	Enterobacterales	Gammaproteobacteria	Pseudomonadota	Pseudomonadati	Bacteria	167852	lytic	2591061
QHB43259.1	Blastp+HMMScan+PCM	MN781580.1	Shigella phage KRT47, complete genome	Shigella flexneri%3B Shigella sonnei%3B Escherichia coli	Shigella	Enterobacteriaceae	Enterobacterales	Gammaproteobacteria	Pseudomonadota	Pseudomonadati	Bacteria	167485	lytic	2686439
CAD2273015.1	Blastp+HMMScan+PCM	LR877332.1	Shigella phage vB_SsoM_JK08 genome assembly, chromosome: 1	unknown	Shigella	Enterobacteriaceae	Enterobacterales	Gammaproteobacteria	Pseudomonadota	Pseudomonadati	Bacteria	169207	lytic	2697095
BBI58362.1	Blastp+HMMScan+PCM	LC465543.1	Shigella phage SfPhi01 DNA, complete sequence	Shigella flexneri	Shigella	Enterobacteriaceae	Enterobacterales	Gammaproteobacteria	Pseudomonadota	Pseudomonadati	Bacteria	168000	lytic	2518961
ATE86492.1	Blastp+HMMScan+PCM	MF158046.1	Shigella phage Sf23, complete genome	Shigella flexneri%2C Shigella boydii%2C Shigella dysenteriae	Shigella	Enterobacteriaceae	Enterobacterales	Gammaproteobacteria	Pseudomonadota	Pseudomonadati	Bacteria	167678	lytic	2024321
WHL25956.1	Blastp+HMMScan+PCM	OP137232.1	Shigella phage S2_01, complete genome	Shigella flexneri 2a 2457	Shigella	Enterobacteriaceae	Enterobacterales	Gammaproteobacteria	Pseudomonadota	Pseudomonadati	Bacteria	168102	lytic	2972506
YP_004415127.1	Blastp+HMMScan+PCM	NC_015457.1	Shigella phage Shfl2, complete genome	Shigella flexneri	Shigella	Enterobacteriaceae	Enterobacterales	Gammaproteobacteria	Pseudomonadota	Pseudomonadati	Bacteria	165919	lytic	1002725
QPP47018.1	Blastp+HMMScan+PCM	MW341595.1	Shigella phage Sfk20, complete genome	Shigella flexneri 2a	Shigella	Enterobacteriaceae	Enterobacterales	Gammaproteobacteria	Pseudomonadota	Pseudomonadati	Bacteria	164878	lytic	2795221
YP_009111050.1	Blastp+HMMScan+PCM	NC_025829.1	Shigella phage pSs-1, complete genome	Shigella sonnei ATCC 25931	Shigella	Enterobacteriaceae	Enterobacterales	Gammaproteobacteria	Pseudomonadota	Pseudomonadati	Bacteria	164999	lytic	1551641
URY14601.1	Blastp+HMMScan+PCM	ON528740.1	UNVERIFIED: Shigella phage ESh30, complete genome	Shigella sp.	Shigella	Enterobacteriaceae	Enterobacterales	Gammaproteobacteria	Pseudomonadota	Pseudomonadati	Bacteria	170189	lytic	2950777
QXV72327.1	Blastp+HMMScan+PCM	MZ561532.1	Shigella phage PSD9, complete genome	Shigella dysenteriae KUST9	Shigella	Enterobacteriaceae	Enterobacterales	Gammaproteobacteria	Pseudomonadota	Pseudomonadati	Bacteria	169768	lytic	2861000
YP_009100775.1	Blastp+HMMScan+PCM	NC_025437.1	Shigella phage Shf125875, complete genome	Shigella flexneri ATCC 2587	Shigella	Enterobacteriaceae	Enterobacterales	Gammaproteobacteria	Pseudomonadota	Pseudomonadati	Bacteria	169062	lytic	1541825
AZV01364.1	Blastp+HMMScan+PCM	MK295204.1	Shigella phage vB_SdyM_006, complete genome	Shigella dysenteriae	Shigella	Enterobacteriaceae	Enterobacterales	Gammaproteobacteria	Pseudomonadota	Pseudomonadati	Bacteria	166138	lytic	2500762
XHY53214.1	Blastp+HMMScan	PQ351811.1	Shigella phage SSG23, complete genome	Shigella sonnei	Shigella	Enterobacteriaceae	Enterobacterales	Gammaproteobacteria	Pseudomonadota	Pseudomonadati	Bacteria	168820	lytic	3350104
XHY53457.1	Blastp+HMMScan	PQ351812.1	Shigella phage SFHK24, complete genome	Shigella flexneri 2a	Shigella	Enterobacteriaceae	Enterobacterales	Gammaproteobacteria	Pseudomonadota	Pseudomonadati	Bacteria	168820	lytic	3350103
AUV63925.1	Blastp+HMMScan+PCM	MF327006.1	Shigella phage Sf20, complete genome	Shigella boydii%3B Shigella flexneri	Shigella	Enterobacteriaceae	Enterobacterales	Gammaproteobacteria	Pseudomonadota	Pseudomonadati	Bacteria	163982	lytic	2024307
URY16231.1	Blastp+HMMScan+PCM	ON528746.1	UNVERIFIED: Shigella phage ESh36, complete genome	Shigella sp.	Shigella	Enterobacteriaceae	Enterobacterales	Gammaproteobacteria	Pseudomonadota	Pseudomonadati	Bacteria	170646	lytic	2950782
UDY80628.1	Blastp+HMMScan+PCM	OK018184.1	Shigella phage CT01, complete genome	Shigella flexneri	Shigella	Enterobacteriaceae	Enterobacterales	Gammaproteobacteria	Pseudomonadota	Pseudomonadati	Bacteria	168362	lytic	2890957
YP_003934870.1	Blastp+HMMScan+PCM	NC_014595.1	Shigella phage SP18, complete genome	Shigella sonnei	Shigella	Enterobacteriaceae	Enterobacterales	Gammaproteobacteria	Pseudomonadota	Pseudomonadati	Bacteria	170605	lytic	645664
YP_009280287.1	PCM	NC_031022.1	Shigella phage SHSML-45, complete genome	Shigella sonnei	Shigella	Enterobacteriaceae	Enterobacterales	Gammaproteobacteria	Pseudomonadota	Pseudomonadati	Bacteria	108050	lytic	1863010
YP_009794640.1	Blastp+PCM	NC_047881.1	Shigella phage SSP1, complete genome	Shigella sonnei IB 707	Shigella	Enterobacteriaceae	Enterobacterales	Gammaproteobacteria	Pseudomonadota	Pseudomonadati	Bacteria	113299	lytic	1983588
URY12698.1	Blastp+HMMScan	ON528731.1	UNVERIFIED: Shigella phage ESh21, complete genome	Shigella sp.	Shigella	Enterobacteriaceae	Enterobacterales	Gammaproteobacteria	Pseudomonadota	Pseudomonadati	Bacteria	86414	lytic	2950767
URY12841.1	Blastp+HMMScan	ON528732.1	UNVERIFIED: Shigella phage ESh22, complete genome	Shigella sp.	Shigella	Enterobacteriaceae	Enterobacterales	Gammaproteobacteria	Pseudomonadota	Pseudomonadati	Bacteria	88154	lytic	2950768
YP_009612729.1	Blastp+HMMScan+PCM	NC_042017.1	Shigella phage Sf13, complete genome	Shigella flexneri	Shigella	Enterobacteriaceae	Enterobacterales	Gammaproteobacteria	Pseudomonadota	Pseudomonadati	Bacteria	87570	lytic	2024316
QBP33140.1	Blastp+HMMScan+PCM	MK562505.1	Shigella phage Silverhawkium, complete genome	Shigella flexneri	Shigella	Enterobacteriaceae	Enterobacterales	Gammaproteobacteria	Pseudomonadota	Pseudomonadati	Bacteria	88821	lytic	2530185
URY12338.1	Blastp+HMMScan	ON528729.1	UNVERIFIED: Shigella phage ESh19, complete genome	Shigella sp.	Shigella	Enterobacteriaceae	Enterobacterales	Gammaproteobacteria	Pseudomonadota	Pseudomonadati	Bacteria	87867	lytic	2950764
UTC26121.1	Blastp+HMMScan	OM953433.1	Shigella phage Henu11, complete genome	Shigella dysenteriae CMCC(B)51105	Shigella	Enterobacteriaceae	Enterobacterales	Gammaproteobacteria	Pseudomonadota	Pseudomonadati	Bacteria	89009	lytic	2930391
WKB10152.1	Blastp+HMMScan	OQ834936.1	Shigella phage Henu12, complete genome	Shigella dysenteriae CMCC(B)51105	Shigella	Enterobacteriaceae	Enterobacterales	Gammaproteobacteria	Pseudomonadota	Pseudomonadati	Bacteria	69779	lytic	3056218
YP_009618602.1	Blastp+HMMScan+PCM	NC_042075.1	Shigella phage Sf14, complete genome	Shigella flexneri	Shigella	Enterobacteriaceae	Enterobacterales	Gammaproteobacteria	Pseudomonadota	Pseudomonadati	Bacteria	87575	lytic	2024304
YP_009618733.1	Blastp+HMMScan+PCM	NC_042076.1	Shigella phage Sf17, complete genome	Shigella boydii%3B Shigella flexneri	Shigella	Enterobacteriaceae	Enterobacterales	Gammaproteobacteria	Pseudomonadota	Pseudomonadati	Bacteria	90092	lytic	2024305
URY12502.1	Blastp+HMMScan	ON528730.1	UNVERIFIED: Shigella phage ESh20, complete genome	Shigella sp.	Shigella	Enterobacteriaceae	Enterobacterales	Gammaproteobacteria	Pseudomonadota	Pseudomonadati	Bacteria	89515	lytic	2950766
QBP32817.1	Blastp+HMMScan+PCM	MK562502.1	Shigella phage KPS64, complete genome	Shigella flexneri	Shigella	Enterobacteriaceae	Enterobacterales	Gammaproteobacteria	Pseudomonadota	Pseudomonadati	Bacteria	90227	lytic	2530184
ATE86004.1	Blastp+HMMScan+PCM	MF158041.1	Shigella phage Sf15, complete genome	Shigella flexneri	Shigella	Enterobacteriaceae	Enterobacterales	Gammaproteobacteria	Pseudomonadota	Pseudomonadati	Bacteria	88474	lytic	2024317
ATE86204.1	Blastp+HMMScan+PCM	MF158043.1	Shigella phage Sf16, complete genome	Shigella flexneri	Shigella	Enterobacteriaceae	Enterobacterales	Gammaproteobacteria	Pseudomonadota	Pseudomonadati	Bacteria	88580	lytic	2024318
ATE86282.1	Blastp+HMMScan+PCM	MF158044.1	Shigella phage Sf18, complete genome	Shigella flexneri	Shigella	Enterobacteriaceae	Enterobacterales	Gammaproteobacteria	Pseudomonadota	Pseudomonadati	Bacteria	90270	lytic	2024319
AUV56277.1	Blastp+HMMScan+PCM	MF327005.1	Shigella phage Sf19, complete genome	Shigella flexneri	Shigella	Enterobacteriaceae	Enterobacterales	Gammaproteobacteria	Pseudomonadota	Pseudomonadati	Bacteria	90375	lytic	2024306
QEG06740.1	Blastp+HMMScan	MK962758.1	Shigella phage JK55, complete genome	Escherichia coli DH5alpha	Shigella	Enterobacteriaceae	Enterobacterales	Gammaproteobacteria	Pseudomonadota	Pseudomonadati	Bacteria	86219	lytic	2591064
QHB48950.1	Blastp+HMMScan+PCM	MN655999.1	Shigella phage Z31, complete genome	Shigella sonnei	Shigella	Enterobacteriaceae	Enterobacterales	Gammaproteobacteria	Pseudomonadota	Pseudomonadati	Bacteria	89355	lytic	2675202
WQZ26444.1	Blastp+HMMScan	OR980947.1	Shigella phage Tf, complete genome	Shigella flexneri 2b	Shigella	Enterobacteriaceae	Enterobacterales	Gammaproteobacteria	Pseudomonadota	Pseudomonadati	Bacteria	89550	lytic	3110416
AZV01466.1	Blastp+HMMScan	MK295205.1	Shigella phage vB_SflM_004, complete genome	Shigella sp.	Shigella	Enterobacteriaceae	Enterobacterales	Gammaproteobacteria	Pseudomonadota	Pseudomonadati	Bacteria	85887	lytic	2500763
WBF69589.1	Blastp+HMMScan	OQ031072.1	Shigella phage SFPB, complete genome	Shigella flexneri KCTC 22192	Shigella	Enterobacteriaceae	Enterobacterales	Gammaproteobacteria	Pseudomonadota	Pseudomonadati	Bacteria	88550	lytic	3017292
ENTB45_027	Blastp	ON630910.1	Enterobacter phage Entb_45, complete genome	Enterobacter cloacae 29796	Enterobacter	Enterobacteriaceae	Enterobacterales	Gammaproteobacteria	Pseudomonadota	Pseudomonadati	Bacteria	172771	lytic	2946014
ULA52752.1	Blastp+HMMScan+PCM	OL828291.1	Enterobacter phage vB-EclM_KMB20, complete genome	Enterobacter cloacae KMB220	Enterobacter	Enterobacteriaceae	Enterobacterales	Gammaproteobacteria	Pseudomonadota	Pseudomonadati	Bacteria	174428	lytic	2917964
XFC52641.1	Blastp+HMMScan+PCM	PQ140450.1	Enterobacter phage vB_EluP_RZH, complete genome	Enterobacter ludwigii	Enterobacter	Enterobacteriaceae	Enterobacterales	Gammaproteobacteria	Pseudomonadota	Pseudomonadati	Bacteria	174197	lytic	3249627
QHS01598.1	Blastp+HMMScan+PCM	MN882610.1	Enterobacter phage vB_EclM_CIP9, complete genome	Enterobacter cloacae	Enterobacter	Enterobacteriaceae	Enterobacterales	Gammaproteobacteria	Pseudomonadota	Pseudomonadati	Bacteria	174924	lytic	2696340
QEA10726.1	Blastp+HMMScan+PCM	MN087708.1	Enterobacter phage vB_EhoM-IME523, complete genome	Enterobacter hormaechei	Enterobacter	Enterobacteriaceae	Enterobacterales	Gammaproteobacteria	Pseudomonadota	Pseudomonadati	Bacteria	172763	lytic	2596709
UVD32638.1	Blastp+HMMScan	ON585039.1	Enterobacter phage Entb_43, complete genome	Enterobacter cloacae 30345	Enterobacter	Enterobacteriaceae	Enterobacterales	Gammaproteobacteria	Pseudomonadota	Pseudomonadati	Bacteria	174681	lytic	2946013
XFC54348.1	Blastp+HMMScan+PCM	PQ096442.1	Enterobacter phage EnC07, complete genome	Enterobacter cloacae complex	Enterobacter	Enterobacteriaceae	Enterobacterales	Gammaproteobacteria	Pseudomonadota	Pseudomonadati	Bacteria	173283	lytic	3239069
USL85741.1	Blastp+HMMScan	ON212265.1	Enterobacter phage fGh-Ecl01, complete genome	Enterobacter cloacae	Enterobacter	Enterobacteriaceae	Enterobacterales	Gammaproteobacteria	Pseudomonadota	Pseudomonadati	Bacteria	171663	lytic	2935060
XFC53495.1	Blastp+HMMScan	PQ096439.1	Enterobacter phage EnC15, complete genome	Enterobacter cloacae complex	Enterobacter	Enterobacteriaceae	Enterobacterales	Gammaproteobacteria	Pseudomonadota	Pseudomonadati	Bacteria	172579	lytic	3239070
WOF01385.1	Blastp+HMMScan	OR567511.1	Enterobacter phage vB_Ent31, complete genome	Enterobacter sp.	Enterobacter	Enterobacteriaceae	Enterobacterales	Gammaproteobacteria	Pseudomonadota	Pseudomonadati	Bacteria	172888	lytic	3079656
UKH49642.1	Blastp+HMMScan	OL849997.1	Enterobacter phage vB-EclM_KMB17, complete genome	Enterobacter cloacae KMB220	Enterobacter	Enterobacteriaceae	Enterobacterales	Gammaproteobacteria	Pseudomonadota	Pseudomonadati	Bacteria	172607	lytic	2911672
URQ04040.1	Blastp+HMMScan+PCM	ON454249.1	Enterobacter phage vB_EclM-UFV01, complete genome	Enterobacter cloacae ATCC 13047	Enterobacter	Enterobacteriaceae	Enterobacterales	Gammaproteobacteria	Pseudomonadota	Pseudomonadati	Bacteria	174517	lytic	2945895
XFC53778.1	Blastp+HMMScan+PCM	PQ096440.1	Enterobacter phage EnA02, complete genome	Enterobacter cloacae complex	Enterobacter	Enterobacteriaceae	Enterobacterales	Gammaproteobacteria	Pseudomonadota	Pseudomonadati	Bacteria	174295	lytic	3239068
UIS65772.1	Blastp+HMMScan+PCM	OL989991.1	Enterobacter phage vB_EclM_Q7622, complete genome	Enterobacter cloacae A22-2B	Enterobacter	Enterobacteriaceae	Enterobacterales	Gammaproteobacteria	Pseudomonadota	Pseudomonadati	Bacteria	173871	lytic	2908628
AVR55419.1	Blastp+HMMScan+PCM	MG999954.1	Enterobacter phage myPSH1140, complete genome	Enterobacter cloacae	Enterobacter	Enterobacteriaceae	Enterobacterales	Gammaproteobacteria	Pseudomonadota	Pseudomonadati	Bacteria	172614	lytic	2108137
WZK93341.1	Blastp+HMMScan	OR753410.1	Enterobacter phage vB_EclM_AS6, complete genome	Enterobacter cloacae ATCC 13047	Enterobacter	Enterobacteriaceae	Enterobacterales	Gammaproteobacteria	Pseudomonadota	Pseudomonadati	Bacteria	171281	lytic	3092670
ULA52479.1	Blastp+HMMScan+PCM	OL828290.1	Enterobacter phage vB-EclM_KMB19, complete genome	Enterobacter cloacae KMB536	Enterobacter	Enterobacteriaceae	Enterobacterales	Gammaproteobacteria	Pseudomonadota	Pseudomonadati	Bacteria	172697	lytic	2917963
WFG78683.1	Blastp+HMMScan	OQ721912.1	Enterobacter phage vB_VIPECLOM01, complete genome	Enterobacter cloacae ATCC 13047	Enterobacter	Enterobacteriaceae	Enterobacterales	Gammaproteobacteria	Pseudomonadota	Pseudomonadati	Bacteria	171903	lytic	3034281
WFG78970.1	Blastp+HMMScan	OQ721913.1	Enterobacter phage vB_VIPECLUMC02, complete genome	Enterobacter cloacae ATCC 13047	Enterobacter	Enterobacteriaceae	Enterobacterales	Gammaproteobacteria	Pseudomonadota	Pseudomonadati	Bacteria	172129	lytic	3034282
USL86221.1	Blastp+HMMScan	ON212267.1	Enterobacter phage fGh-Ecl04, complete genome	Enterobacter cloacae	Enterobacter	Enterobacteriaceae	Enterobacterales	Gammaproteobacteria	Pseudomonadota	Pseudomonadati	Bacteria	172419	lytic	2935062
WWP52036.1	Blastp+HMMScan+PCM	PP236086.1	Enterobacter phage ZX14, complete genome	Enterobacter cloacae	Enterobacter	Enterobacteriaceae	Enterobacterales	Gammaproteobacteria	Pseudomonadota	Pseudomonadati	Bacteria	173679	lytic	3123102
YP_009005519.1	Blastp+HMMScan+PCM	NC_023561.1	Enterobacter phage PG7, complete genome	Enterobacter cloacae clinial isolate EC7	Enterobacter	Enterobacteriaceae	Enterobacterales	Gammaproteobacteria	Pseudomonadota	Pseudomonadati	Bacteria	173276	lytic	1455074
URP85812.1	Blastp+HMMScan+PCM	MN508622.2	Enterobacter phage EC-W2, complete genome	Enterobacter cloacae	Enterobacter	Enterobacteriaceae	Enterobacterales	Gammaproteobacteria	Pseudomonadota	Pseudomonadati	Bacteria	176610	lytic	2662275
UJB55182.1	Blastp+HMMScan+PCM	OL551674.1	Enterobacter phage vB_EcRAM-01, complete genome	Enterobacter cloacae complex	Enterobacter	Enterobacteriaceae	Enterobacterales	Gammaproteobacteria	Pseudomonadota	Pseudomonadati	Bacteria	178477	lytic	2898457
URP85530.1	Blastp+HMMScan+PCM	MN508621.2	Enterobacter phage EC-W1, complete genome	Enterobacter cloacae	Enterobacter	Enterobacteriaceae	Enterobacterales	Gammaproteobacteria	Pseudomonadota	Pseudomonadati	Bacteria	178607	lytic	2662274
QJI53111.1	Blastp+HMMScan+PCM	MT341500.1	Enterobacter phage EBPL, complete genome	Enterobacter cloacae	Enterobacter	Enterobacteriaceae	Enterobacterales	Gammaproteobacteria	Pseudomonadota	Pseudomonadati	Bacteria	179574	lytic	2729191
XFC53022.1	Blastp+HMMScan+PCM	PQ096438.1	Enterobacter phage Nando, complete genome	Enterobacter cloacae complex	Enterobacter	Enterobacteriaceae	Enterobacterales	Gammaproteobacteria	Pseudomonadota	Pseudomonadati	Bacteria	178022	lytic	3239071
URP86087.1	Blastp+HMMScan+PCM	MN508623.2	Enterobacter phage EC-F1, complete genome	Enterobacter cloacae	Enterobacter	Enterobacteriaceae	Enterobacterales	Gammaproteobacteria	Pseudomonadota	Pseudomonadati	Bacteria	178070	lytic	2662272
URP86360.1	Blastp+HMMScan+PCM	MN508624.2	Enterobacter phage EC-F2, complete genome	Enterobacter cloacae	Enterobacter	Enterobacteriaceae	Enterobacterales	Gammaproteobacteria	Pseudomonadota	Pseudomonadati	Bacteria	178230	lytic	2662273
QTJ24234.1	Blastp+HMMScan+PCM	MW629017.1	Enterobacter phage PF-CE2, complete genome	unknown	Enterobacter	Enterobacteriaceae	Enterobacterales	Gammaproteobacteria	Pseudomonadota	Pseudomonadati	Bacteria	178248	lytic	2810367
BCM29385.1	Blastp+HMMScan+PCM	LC589952.1	Enterobacter phage vB_EkoM5VN DNA, complete genome	Enterobacter kobei	Enterobacter	Enterobacteriaceae	Enterobacterales	Gammaproteobacteria	Pseudomonadota	Pseudomonadati	Bacteria	178408	lytic	2771379
WWO62774.1	Blastp+HMMScan+PCM	PP337149.1	Enterobacter phage HK6, complete genome	Enterobacter cloacae EC6	Enterobacter	Enterobacteriaceae	Enterobacterales	Gammaproteobacteria	Pseudomonadota	Pseudomonadati	Bacteria	177845	lytic	3123325
WFD55729.1	Blastp+HMMScan+PCM	OQ571799.1	Enterobacter phage phi5, complete genome	Enterobacter cloacae 55269	Enterobacter	Enterobacteriaceae	Enterobacterales	Gammaproteobacteria	Pseudomonadota	Pseudomonadati	Bacteria	178671	lytic	3035938
YP_009606977.1	Blastp+HMMScan+PCM	NC_041980.1	Enterobacter phage phiEap-3, complete genome	Enterobacter aerogenes	Enterobacter	Enterobacteriaceae	Enterobacterales	Gammaproteobacteria	Pseudomonadota	Pseudomonadati	Bacteria	175814	lytic	1682394
XFC53875.1	Blastp+HMMScan+PCM	PQ096441.1	Enterobacter phage Taquito, complete genome	Enterobacter cloacae complex	Enterobacter	Enterobacteriaceae	Enterobacterales	Gammaproteobacteria	Pseudomonadota	Pseudomonadati	Bacteria	175040	lytic	3239072
AYD79565.1	Blastp+HMMScan+PCM	MG589384.1	Enterobacter phage phi63_307, complete genome	Cronobacter sakazakii	Enterobacter	Enterobacteriaceae	Enterobacterales	Gammaproteobacteria	Pseudomonadota	Pseudomonadati	Bacteria	85263	lytic	2340711
QYN80409.1	Blastp+HMMScan+PCM	MZ348423.1	Kosakonia phage 305, complete genome	Kosakonia cowanii	Kosakonia	Enterobacteriaceae	Enterobacterales	Gammaproteobacteria	Pseudomonadota	Pseudomonadati	Bacteria	174783	lytic	2863193
QYN80680.1	Blastp+HMMScan+PCM	MZ348424.1	Kosakonia phage Kc304, complete genome	Kosakonia cowanii	Kosakonia	Enterobacteriaceae	Enterobacterales	Gammaproteobacteria	Pseudomonadota	Pseudomonadati	Bacteria	171207	lytic	2863196
QYN80144.1	Blastp+HMMScan	MZ348422.1	Kosakonia phage Kc263, complete genome	Kosakonia cowanii	Kosakonia	Enterobacteriaceae	Enterobacterales	Gammaproteobacteria	Pseudomonadota	Pseudomonadati	Bacteria	253740	lytic	2863194
WVT33360.1	Blastp+HMMScan+PCM	PP212877.1	Aeromonas phage PS49, complete genome	Aeromonas hydrophila	Aeromonas	Aeromonadaceae	Aeromonadales	Gammaproteobacteria	Pseudomonadota	Pseudomonadati	Bacteria	172042	lytic	3119865
QIW87010.1	Blastp+HMMScan+PCM	MT161459.1	Aeromonas phage Ahp1_CNU-2021, complete genome	Aeromonas hydrophila	Aeromonas	Aeromonadaceae	Aeromonadales	Gammaproteobacteria	Pseudomonadota	Pseudomonadati	Bacteria	218317	lytic	2814919
UYD60096.1	Blastp+HMMScan	OP380604.1	Aeromonas phage avDM12-TAAL, complete genome	Aeromonas hydrophila BIOTECH 10089	Aeromonas	Aeromonadaceae	Aeromonadales	Gammaproteobacteria	Pseudomonadota	Pseudomonadati	Bacteria	231190	lytic	3101605
AAQ17977.1	Blastp+HMMScan+PCM	AY266303.2	Aeromonas phage Aeh1, complete genome	Aeromonas hydrophila	Aeromonas	Aeromonadaceae	Aeromonadales	Gammaproteobacteria	Pseudomonadota	Pseudomonadati	Bacteria	233234	lytic	2880362
YP_003969394.1	Blastp+HMMScan+PCM	NC_014636.1	Aeromonas phage phiAS5, complete genome	Aeromonas salmonicida	Aeromonas	Aeromonadaceae	Aeromonadales	Gammaproteobacteria	Pseudomonadota	Pseudomonadati	Bacteria	225268	lytic	879630
YP_009011734.1	Blastp+HMMScan+PCM	NC_023688.1	Aeromonas phage PX29, complete genome	Aeromonas salmonicida	Aeromonas	Aeromonadaceae	Aeromonadales	Gammaproteobacteria	Pseudomonadota	Pseudomonadati	Bacteria	222006	lytic	926067
QAX98559.1	Blastp+HMMScan	MH791401.1	UNVERIFIED: Aeromonas phage AsFcp_2, complete genome	Aeromonas salmonicida	Aeromonas	Aeromonadaceae	Aeromonadales	Gammaproteobacteria	Pseudomonadota	Pseudomonadati	Bacteria	219171	lytic	2419736
QAX99590.1	Blastp+HMMScan	MH791407.1	UNVERIFIED: Aeromonas phage AsFcp_4, complete genome	Aeromonas salmonicida	Aeromonas	Aeromonadaceae	Aeromonadales	Gammaproteobacteria	Pseudomonadota	Pseudomonadati	Bacteria	220450	lytic	2419737
BES53281.1	Blastp+HMMScan+PCM	LC778249.1	Aeromonas phage phiWae14 DNA, complete genome	unknown	Aeromonas	Aeromonadaceae	Aeromonadales	Gammaproteobacteria	Pseudomonadota	Pseudomonadati	Bacteria	225840	lytic	3063959
AUE22847.1	Blastp+HMMScan+PCM	MG250483.1	Aeromonas phage Ah1, complete genome	Aeromonas hydrophila	Aeromonas	Aeromonadaceae	Aeromonadales	Gammaproteobacteria	Pseudomonadota	Pseudomonadati	Bacteria	221116	lytic	2053701
YP_238934.1	Blastp+HMMScan+PCM	NC_007022.1	Aeromonas phage 31, complete genome	Aeromonas salmonicida	Aeromonas	Aeromonadaceae	Aeromonadales	Gammaproteobacteria	Pseudomonadota	Pseudomonadati	Bacteria	172963	lytic	321023
APU01098.1	Blastp+HMMScan+PCM	KY290951.1	Aeromonas phage 31.2, complete genome	Aeromonas salmonicida HER1084	Aeromonas	Aeromonadaceae	Aeromonadales	Gammaproteobacteria	Pseudomonadota	Pseudomonadati	Bacteria	172957	lytic	1932898
APU02009.1	Blastp+HMMScan	KY290956.1	Aeromonas phage L9-6, complete genome	Aeromonas salmonicida 08-2783	Aeromonas	Aeromonadaceae	Aeromonadales	Gammaproteobacteria	Pseudomonadota	Pseudomonadati	Bacteria	173578	lytic	1932905
APU02260.1	Blastp+HMMScan+PCM	KY290957.1	Aeromonas phage Riv-10, complete genome	Aeromonas salmonicida M15879-11	Aeromonas	Aeromonadaceae	Aeromonadales	Gammaproteobacteria	Pseudomonadota	Pseudomonadati	Bacteria	174311	lytic	1932906
APU02507.1	Blastp+HMMScan+PCM	KY290958.1	Aeromonas phage SW69-9, complete genome	Aeromonas salmonicida M15879-11	Aeromonas	Aeromonadaceae	Aeromonadales	Gammaproteobacteria	Pseudomonadota	Pseudomonadati	Bacteria	173097	lytic	1932907
UYD59760.1	Blastp+HMMScan+PCM	OP380602.1	Aeromonas phage avDM5, complete genome	Aeromonas hydrophila BIOTECH 10089	Aeromonas	Aeromonadaceae	Aeromonadales	Gammaproteobacteria	Pseudomonadota	Pseudomonadati	Bacteria	173776	lytic	3101603
UYD60510.1	Blastp+HMMScan+PCM	OP380605.1	Aeromonas phage avDM2, complete genome	Aeromonas hydrophila BIOTECH 10089	Aeromonas	Aeromonadaceae	Aeromonadales	Gammaproteobacteria	Pseudomonadota	Pseudomonadati	Bacteria	173642	lytic	3101606
UYD60654.1	Blastp+HMMScan+PCM	OP380606.1	Aeromonas phage avDM1, complete genome	Aeromonas hydrophila BIOTECH 10089	Aeromonas	Aeromonadaceae	Aeromonadales	Gammaproteobacteria	Pseudomonadota	Pseudomonadati	Bacteria	174828	lytic	3246724
AAQ81525.1	Blastp+HMMScan+PCM	AY375531.1	Aeromonas phage 44RR2.8t, complete genome	Aeromonas salmonicida	Aeromonas	Aeromonadaceae	Aeromonadales	Gammaproteobacteria	Pseudomonadota	Pseudomonadati	Bacteria	173591	lytic	2907963
APU00679.1	Blastp+HMMScan+PCM	KY290948.1	Aeromonas phage 44RR2.8t.2, complete genome	Aeromonas salmonicida HER1098	Aeromonas	Aeromonadaceae	Aeromonadales	Gammaproteobacteria	Pseudomonadota	Pseudomonadati	Bacteria	173590	lytic	1932900
YP_007010881.1	Blastp+HMMScan+PCM	NC_019543.1	Aeromonas phage Aes508, complete genome	Aeromonas salmonicida	Aeromonas	Aeromonadaceae	Aeromonadales	Gammaproteobacteria	Pseudomonadota	Pseudomonadati	Bacteria	160646	lytic	1198013
YP_007677919.1	Blastp+HMMScan+PCM	NC_020879.1	Aeromonas phage Aes012, complete genome	Aeromonas sp.	Aeromonas	Aeromonadaceae	Aeromonadales	Gammaproteobacteria	Pseudomonadota	Pseudomonadati	Bacteria	161978	lytic	1198014
YP_009613048.1	Blastp+HMMScan+PCM	NC_042019.1	Aeromonas phage AS-gz, complete genome	Aeromonas salmonicida subsp. salmonicida	Aeromonas	Aeromonadaceae	Aeromonadales	Gammaproteobacteria	Pseudomonadota	Pseudomonadati	Bacteria	162422	lytic	2026082
QSJ03594.1	Blastp+HMMScan+PCM	MW584871.1	Aeromonas phage vB_AsM_ZHF, complete genome	Aeromonas salmonicida	Aeromonas	Aeromonadaceae	Aeromonadales	Gammaproteobacteria	Pseudomonadota	Pseudomonadati	Bacteria	161887	lytic	2812849
UIW12991.1	Blastp+HMMScan+PCM	OL840900.1	Aeromonas phage AhMtk13a, partial genome	Aeromonas hydrophila GW3-10	Aeromonas	Aeromonadaceae	Aeromonadales	Gammaproteobacteria	Pseudomonadota	Pseudomonadati	Bacteria	163879	lytic	2906560
AWH14904.1	Blastp+HMMScan+PCM	MH179476.1	Aeromonas phage 50AhydR13PP, complete genome	Aeromonas hydrophila	Aeromonas	Aeromonadaceae	Aeromonadales	Gammaproteobacteria	Pseudomonadota	Pseudomonadati	Bacteria	164983	lytic	2163978
AWH15730.1	Blastp+HMMScan+PCM	MH179477.1	Aeromonas phage 60AhydR15PP, complete genome	Aeromonas hydrophila	Aeromonas	Aeromonadaceae	Aeromonadales	Gammaproteobacteria	Pseudomonadota	Pseudomonadati	Bacteria	165795	lytic	2163979
UYD57859.1	Blastp+HMMScan+PCM	OP380595.1	Aeromonas phage avDM3, complete genome	Aeromonas hydrophila BIOTECH 10089	Aeromonas	Aeromonadaceae	Aeromonadales	Gammaproteobacteria	Pseudomonadota	Pseudomonadati	Bacteria	159712	lytic	3101596
UYD58423.1	Blastp+HMMScan+PCM	OP380598.1	Aeromonas phage avDM14-QBC, complete genome	Aeromonas hydrophila BIOTECH 10089	Aeromonas	Aeromonadaceae	Aeromonadales	Gammaproteobacteria	Pseudomonadota	Pseudomonadati	Bacteria	169480	lytic	3101599
UYD58639.1	Blastp+HMMScan+PCM	OP380599.1	Aeromonas phage avDM10-HWA, complete genome	Aeromonas hydrophila BIOTECH 10089	Aeromonas	Aeromonadaceae	Aeromonadales	Gammaproteobacteria	Pseudomonadota	Pseudomonadati	Bacteria	190365	lytic	3101600
UYD59058.1	Blastp+HMMScan+PCM	OP380600.1	Aeromonas phage avDM7-IJDJ, complete genome	Aeromonas hydrophila BIOTECH 10089	Aeromonas	Aeromonadaceae	Aeromonadales	Gammaproteobacteria	Pseudomonadota	Pseudomonadati	Bacteria	169996	lytic	3101601
UYD57590.1	Blastp+HMMScan+PCM	OP380594.1	Aeromonas phage B614, complete genome	Aeromonas hydrophila BIOTECH 10089	Aeromonas	Aeromonadaceae	Aeromonadales	Gammaproteobacteria	Pseudomonadota	Pseudomonadati	Bacteria	169988	lytic	3101595
UYD58309.1	Blastp+HMMScan+PCM	OP380597.1	Aeromonas phage UP87, complete genome	Aeromonas hydrophila BIOTECH 10089	Aeromonas	Aeromonadaceae	Aeromonadales	Gammaproteobacteria	Pseudomonadota	Pseudomonadati	Bacteria	167753	lytic	3101598
UYD59870.1	Blastp+HMMScan+PCM	OP380603.1	Aeromonas phage avDM9-HANS, complete genome	Aeromonas hydrophila BIOTECH 10089	Aeromonas	Aeromonadaceae	Aeromonadales	Gammaproteobacteria	Pseudomonadota	Pseudomonadati	Bacteria	171254	lytic	3101604
ABF72757.1	Blastp+HMMScan+PCM	DQ529280.1	Aeromonas phage 25, complete genome	unknown	Aeromonas	Aeromonadaceae	Aeromonadales	Gammaproteobacteria	Pseudomonadota	Pseudomonadati	Bacteria	161475	lytic	2911441
UOX40347.1	Blastp+HMMScan+PCM	ON042478.1	Aeromonas phage AhFM11, partial genome	hypervirulent Aeromonas hydrophila Hyp AH Koi-20	Aeromonas	Aeromonadaceae	Aeromonadales	Gammaproteobacteria	Pseudomonadota	Pseudomonadati	Bacteria	168243	lytic	2907222
QBX32640.1	Blastp+HMMScan+PCM	MK577502.1	Aeromonas phage Asfd_1, partial genome	Aeromonas salmonicida	Aeromonas	Aeromonadaceae	Aeromonadales	Gammaproteobacteria	Pseudomonadota	Pseudomonadati	Bacteria	168962	lytic	2562462
WAX22199.1	Blastp+HMMScan+PCM	OP889247.1	Aeromonas phage AVP1, complete genome	Aeromonas veronii	Aeromonas	Aeromonadaceae	Aeromonadales	Gammaproteobacteria	Pseudomonadota	Pseudomonadati	Bacteria	234448	lytic	3003735
UIS25159.1	Blastp+HMMScan+PCM	OL964756.1	Aeromonas phage pAEv1810, complete genome	Aeromonas sp.	Aeromonas	Aeromonadaceae	Aeromonadales	Gammaproteobacteria	Pseudomonadota	Pseudomonadati	Bacteria	235066	lytic	2908744
WZX10314.1	Blastp+HMMScan+PCM	PP601403.1	Aeromonas phage ACP1, complete genome	Aeromonas caviae	Aeromonas	Aeromonadaceae	Aeromonadales	Gammaproteobacteria	Pseudomonadota	Pseudomonadati	Bacteria	236165	lytic	3141444
WNV45982.1	Blastp+HMMScan+PCM	OR496884.1	Aeromonas phage AerS_266, complete genome	Aeromonas salmonicida	Aeromonas	Aeromonadaceae	Aeromonadales	Gammaproteobacteria	Pseudomonadota	Pseudomonadati	Bacteria	243674	lytic	3076793
WBF79312.1	Blastp	OP820700.1	Aeromonas phage vB_AdhS_TS3, complete genome	Aeromonas dhakensis AM	Aeromonas	Aeromonadaceae	Aeromonadales	Gammaproteobacteria	Pseudomonadota	Pseudomonadati	Bacteria	115560	lytic	3003744
QEP52240.1	Blastp+HMMScan+PCM	MN159079.1	Aeromonas phage D9, partial genome	Aeromonas hydrophila	Aeromonas	Aeromonadaceae	Aeromonadales	Gammaproteobacteria	Pseudomonadota	Pseudomonadati	Bacteria	260857	lytic	2599404
QDJ96934.1	Blastp+HMMScan+PCM	MN102098.2	Aeromonas phage D3, complete genome	Aeromonas hydrophila	Aeromonas	Aeromonadaceae	Aeromonadales	Gammaproteobacteria	Pseudomonadota	Pseudomonadati	Bacteria	262372	lytic	2593327
QDJ97363.1	Blastp+HMMScan+PCM	MN131137.2	Aeromonas phage D6, complete genome	Aeromonas hydrophila	Aeromonas	Aeromonadaceae	Aeromonadales	Gammaproteobacteria	Pseudomonadota	Pseudomonadati	Bacteria	259831	lytic	2593322
YP_009800245.1	Blastp+PCM	NC_047950.1	Aeromonas phage AhSzw-1, complete genome	Aeromonas hydrophila	Aeromonas	Aeromonadaceae	Aeromonadales	Gammaproteobacteria	Pseudomonadota	Pseudomonadati	Bacteria	115739	lytic	2138299
QDH47149.1	Blastp+HMMScan+PCM	MK838116.1	Aeromonas phage LAh10, complete genome	Aeromonas hydrophila	Aeromonas	Aeromonadaceae	Aeromonadales	Gammaproteobacteria	Pseudomonadota	Pseudomonadati	Bacteria	260310	lytic	2591025
UOX39508.1	Blastp+HMMScan+PCM	OM810292.1	Aeromonas phage ZPAH34, complete genome	Aeromonas hydrophila ZPAH75	Aeromonas	Aeromonadaceae	Aeromonadales	Gammaproteobacteria	Pseudomonadota	Pseudomonadati	Bacteria	234546	lytic	2924888
QDB70364.1	Blastp+HMMScan+PCM	MK774614.2	Aeromonas phage CF8, complete genome	Aeromonas hydrophila	Aeromonas	Aeromonadaceae	Aeromonadales	Gammaproteobacteria	Pseudomonadota	Pseudomonadati	Bacteria	238150	lytic	2575324
YP_003969074.1	Blastp+HMMScan+PCM	NC_014635.1	Aeromonas phage phiAS4, complete genome	Aeromonas salmonicida	Aeromonas	Aeromonadaceae	Aeromonadales	Gammaproteobacteria	Pseudomonadota	Pseudomonadati	Bacteria	163875	lytic	879628
AZV01895.1	PCM	MK318083.1	Aeromonas phage Akh-2, complete genome	Aeromonas hydrophila	Aeromonas	Aeromonadaceae	Aeromonadales	Gammaproteobacteria	Pseudomonadota	Pseudomonadati	Bacteria	114901	lytic	2500821
QMV28746.1	Blastp+HMMScan+PCM	MT713136.1	Aeromonas phage AP1, complete genome	Aeromonas hydrophila	Aeromonas	Aeromonadaceae	Aeromonadales	Gammaproteobacteria	Pseudomonadota	Pseudomonadati	Bacteria	254490	lytic	2759193
QAX98015.1	Blastp+HMMScan+PCM	MH791398.1	UNVERIFIED: Aeromonas phage Asswx_1, complete genome	Aeromonas salmonicida	Aeromonas	Aeromonadaceae	Aeromonadales	Gammaproteobacteria	Pseudomonadota	Pseudomonadati	Bacteria	229103	lytic	2419739
YP_007010183.1	Blastp+HMMScan+PCM	NC_019538.1	Aeromonas phage CC2, complete genome	Aeromonas hydrophila	Aeromonas	Aeromonadaceae	Aeromonadales	Gammaproteobacteria	Pseudomonadota	Pseudomonadati	Bacteria	231743	lytic	1204516
XDQ84414.1	Blastp+HMMScan+PCM	PQ066597.1	Aeromonas phage vB_AdhaM_G2, complete genome	Aeromonas dhakensis CECT 5744	Aeromonas	Aeromonadaceae	Aeromonadales	Gammaproteobacteria	Pseudomonadota	Pseudomonadati	Bacteria	229584	lytic	3238786
UKM62642.1	Blastp+HMMScan+PCM	OM339718.1	Aeromonas phage P19, complete genome	Aeromonas dhakensis	Aeromonas	Aeromonadaceae	Aeromonadales	Gammaproteobacteria	Pseudomonadota	Pseudomonadati	Bacteria	228236	lytic	2914179
QQG33871.1	Blastp+HMMScan+PCM	MW272540.1	Aeromonas phage ZPAH1, complete genome	Aeromonas hydrophila J1	Aeromonas	Aeromonadaceae	Aeromonadales	Gammaproteobacteria	Pseudomonadota	Pseudomonadati	Bacteria	230916	lytic	2796500
ASU00421.1	Blastp+HMMScan+PCM	MF448340.1	Aeromonas phage AS-zj, complete genome	Aeromonas salmonicida subsp. salmonicida	Aeromonas	Aeromonadaceae	Aeromonadales	Gammaproteobacteria	Pseudomonadota	Pseudomonadati	Bacteria	229929	lytic	2024208
ATI17575.1	Blastp+HMMScan+PCM	MF498773.1	Aeromonas phage AS-szw, complete genome	Aeromonas salmonicida subsp. salmonicida	Aeromonas	Aeromonadaceae	Aeromonadales	Gammaproteobacteria	Pseudomonadota	Pseudomonadati	Bacteria	229957	lytic	2026114
ATI18413.1	Blastp+HMMScan+PCM	MF498775.1	Aeromonas phage AS-sw, partial genome	Aeromonas salmonicida subsp. salmonicida	Aeromonas	Aeromonadaceae	Aeromonadales	Gammaproteobacteria	Pseudomonadota	Pseudomonadati	Bacteria	230024	lytic	2026113
UYD59487.1	Blastp+HMMScan+PCM	OP380601.1	Aeromonas phage avDM6, complete genome	Aeromonas hydrophila BIOTECH 10089	Aeromonas	Aeromonadaceae	Aeromonadales	Gammaproteobacteria	Pseudomonadota	Pseudomonadati	Bacteria	233966	lytic	3101602
QAY01128.1	Blastp+HMMScan+PCM	MH791414.1	UNVERIFIED: Aeromonas phage Aswh_1, complete genome	Aeromonas salmonicida	Aeromonas	Aeromonadaceae	Aeromonadales	Gammaproteobacteria	Pseudomonadota	Pseudomonadati	Bacteria	229730	lytic	2419740
ADQ53360.1	Blastp+HMMScan+PCM	GU459069.1	Aeromonas phage 65, complete genome	Aeromonas salmonicida	Aeromonas	Aeromonadaceae	Aeromonadales	Gammaproteobacteria	Pseudomonadota	Pseudomonadati	Bacteria	235229	lytic	2919549
APU01720.1	Blastp+HMMScan+PCM	KY290955.1	Aeromonas phage 65.2, complete genome	Aeromonas salmonicida HER1110	Aeromonas	Aeromonadaceae	Aeromonadales	Gammaproteobacteria	Pseudomonadota	Pseudomonadati	Bacteria	236567	lytic	1932896
WAW11508.1	Blastp+HMMScan+PCM	OP718284.1	Aeromonas phage vB_AceP_PAc, complete genome	Aeromonas caviae AC-CY	Aeromonas	Aeromonadaceae	Aeromonadales	Gammaproteobacteria	Pseudomonadota	Pseudomonadati	Bacteria	123933	lytic	2996154
WBF79521.1	Blastp+HMMScan+PCM	OP820701.1	Aeromonas phage vB_AdhM_TS9, complete genome	Aeromonas dhakensis AM	Aeromonas	Aeromonadaceae	Aeromonadales	Gammaproteobacteria	Pseudomonadota	Pseudomonadati	Bacteria	115503	lytic	3003743
WBF79660.1	Blastp+HMMScan+PCM	OP820702.1	Aeromonas phage vB_AdhM_DL, complete genome	Aeromonas dhakensis AM	Aeromonas	Aeromonadaceae	Aeromonadales	Gammaproteobacteria	Pseudomonadota	Pseudomonadati	Bacteria	42388	lytic	3003742
ULG01741.1	Blastp+HMMScan+PCM	OM033136.1	Aeromonas phage phiA047, complete genome	Aeromonas sp.	Aeromonas	Aeromonadaceae	Aeromonadales	Gammaproteobacteria	Pseudomonadota	Pseudomonadati	Bacteria	121865	lytic	2904309
QAX98941.1	Blastp+HMMScan+PCM	MH791404.1	UNVERIFIED: Aeromonas phage Assk, complete genome	Aeromonas salmonicida	Aeromonas	Aeromonadaceae	Aeromonadales	Gammaproteobacteria	Pseudomonadota	Pseudomonadati	Bacteria	231839	lytic	2419738
QDJ96708.1	Blastp+HMMScan+PCM	MN032614.2	Aeromonas phage PS1, complete genome	Aeromonas hydrophila ATCC 7966	Aeromonas	Aeromonadaceae	Aeromonadales	Gammaproteobacteria	Pseudomonadota	Pseudomonadati	Bacteria	237367	lytic	2591406
QFR59341.1	Blastp+HMMScan+PCM	MN453779.2	Aeromonas phage PS2, complete genome	Aeromonas hydrophila ATCC 7966	Aeromonas	Aeromonadaceae	Aeromonadales	Gammaproteobacteria	Pseudomonadota	Pseudomonadati	Bacteria	240447	lytic	2653650
YP_009203975.1	Blastp+HMMScan	NC_028857.1	Citrobacter phage Merlin, complete genome	Citrobacter freundii	Citrobacter	Enterobacteriaceae	Enterobacterales	Gammaproteobacteria	Pseudomonadota	Pseudomonadati	Bacteria	172733	lytic	1675602
YP_009618322.1	Blastp+HMMScan	NC_042067.1	Citrobacter phage CF1 ERZ-2017, complete genome	Citrobacter freundii	Citrobacter	Enterobacteriaceae	Enterobacterales	Gammaproteobacteria	Pseudomonadota	Pseudomonadati	Bacteria	171911	lytic	2267236
YP_009146688.1	Blastp+HMMScan+PCM	NC_027331.1	Citrobacter phage Moon, complete genome	Citrobacter freundii	Citrobacter	Enterobacteriaceae	Enterobacterales	Gammaproteobacteria	Pseudomonadota	Pseudomonadati	Bacteria	170341	lytic	1540095
QIN97634.1	Blastp+HMMScan+PCM	MT176425.1	Citrobacter phage PhiZZ23, complete genome	Citrobacter rodentium DBS100	Citrobacter	Enterobacteriaceae	Enterobacterales	Gammaproteobacteria	Pseudomonadota	Pseudomonadati	Bacteria	167516	lytic	2716727
QQG32145.1	Blastp+HMMScan+PCM	MW239124.1	Citrobacter phage CkP1, complete genome	Citrobacter koseri	Citrobacter	Enterobacteriaceae	Enterobacterales	Gammaproteobacteria	Pseudomonadota	Pseudomonadati	Bacteria	168463	lytic	2799684
AUV59604.1	Blastp+HMMScan+PCM	MG775043.2	Citrobacter phage vB_CroM_CrRp10, complete genome	Citrobacter rodentium ICC180	Citrobacter	Enterobacteriaceae	Enterobacterales	Gammaproteobacteria	Pseudomonadota	Pseudomonadati	Bacteria	168403	lytic	2079276
QIQ68292.1	Blastp+HMMScan+PCM	MT176424.1	Citrobacter phage PhiZZ6, complete genome	Citrobacter rodentium DBS100	Citrobacter	Enterobacteriaceae	Enterobacterales	Gammaproteobacteria	Pseudomonadota	Pseudomonadati	Bacteria	165795	lytic	2716728
WYM31118.1	Blastp+HMMScan+PCM	PP554394.1	Citrobacter phage Citrof4, complete genome	Citrobacter freundii 165	Citrobacter	Enterobacteriaceae	Enterobacterales	Gammaproteobacteria	Pseudomonadota	Pseudomonadati	Bacteria	178593	lytic	3136605
YP_009194879.1	Blastp+HMMScan+PCM	NC_028755.1	Citrobacter phage Margaery, complete genome	Citrobacter sp.	Citrobacter	Enterobacteriaceae	Enterobacterales	Gammaproteobacteria	Pseudomonadota	Pseudomonadati	Bacteria	178182	lytic	1701810
AYJ72924.1	Blastp+HMMScan+PCM	MH823906.1	Citrobacter phage Maroon, complete genome	Citrobacter freundii	Citrobacter	Enterobacteriaceae	Enterobacterales	Gammaproteobacteria	Pseudomonadota	Pseudomonadati	Bacteria	178830	lytic	2315469
YP_009218673.1	Blastp+HMMScan+PCM	NC_029013.1	Citrobacter phage IME-CF2, complete genome	Citrobacter freundii	Citrobacter	Enterobacteriaceae	Enterobacterales	Gammaproteobacteria	Pseudomonadota	Pseudomonadati	Bacteria	177688	lytic	1673887
YP_009097664.1	Blastp+HMMScan+PCM	NC_025414.1	Citrobacter phage Miller, complete genome	unknown	Citrobacter	Enterobacteriaceae	Enterobacterales	Gammaproteobacteria	Pseudomonadota	Pseudomonadati	Bacteria	178171	lytic	1527524
YP_009285599.1	Blastp+HMMScan+PCM	NC_031057.1	Citrobacter phage vB_CfrM_CfP1, complete genome	unknown	Citrobacter	Enterobacteriaceae	Enterobacterales	Gammaproteobacteria	Pseudomonadota	Pseudomonadati	Bacteria	180219	lytic	1871313
QPX73076.1	Blastp+HMMScan+PCM	MW021749.1	Citrobacter phage vB_Cfr_Xman, complete genome	Citrobacter sp.	Citrobacter	Enterobacteriaceae	Enterobacterales	Gammaproteobacteria	Pseudomonadota	Pseudomonadati	Bacteria	178331	lytic	2777347
UHS65448.1	Blastp+HMMScan	OK539913.1	Citrobacter phage vB_CbrM_HP1, complete genome	Citrobacter braakii	Citrobacter	Enterobacteriaceae	Enterobacterales	Gammaproteobacteria	Pseudomonadota	Pseudomonadati	Bacteria	89335	lytic	2876111
YP_009177302.1	Blastp+HMMScan+PCM	NC_028247.1	Citrobacter phage Michonne, complete genome	Citrobacter freundii	Citrobacter	Enterobacteriaceae	Enterobacterales	Gammaproteobacteria	Pseudomonadota	Pseudomonadati	Bacteria	90000	lytic	1675603
YP_009606616.1	Blastp+HMMScan+PCM	NC_041977.1	Citrobacter phage Mordin, complete genome	Citrobacter freundii	Citrobacter	Enterobacteriaceae	Enterobacterales	Gammaproteobacteria	Pseudomonadota	Pseudomonadati	Bacteria	89596	lytic	1701846
AYR00798.1	Blastp+HMMScan+PCM	MH920362.1	Citrobacter phage Maleficent, complete genome	Citrobacter freundii	Citrobacter	Enterobacteriaceae	Enterobacterales	Gammaproteobacteria	Pseudomonadota	Pseudomonadati	Bacteria	89570	lytic	2419704
YP_009145695.1	Blastp+HMMScan+PCM	NC_027293.1	Citrobacter phage Moogle, complete genome	Citrobacter freundii	Citrobacter	Enterobacteriaceae	Enterobacterales	Gammaproteobacteria	Pseudomonadota	Pseudomonadati	Bacteria	87999	lytic	1540094
ARB06548.1	Blastp+HMMScan+PCM	KY654690.2	Citrobacter phage Mijalis, complete genome	Citrobacter freundii	Citrobacter	Enterobacteriaceae	Enterobacterales	Gammaproteobacteria	Pseudomonadota	Pseudomonadati	Bacteria	87998	lytic	1965456
WNL62946.1	Blastp+HMMScan+PCM	OR515478.1	Citrobacter phage Ci1, complete genome	Citrobacter sp. JL 976	Citrobacter	Enterobacteriaceae	Enterobacterales	Gammaproteobacteria	Pseudomonadota	Pseudomonadati	Bacteria	182881	lytic	3074391
WBF80999.1	Blastp+HMMScan	OP902293.1	Citrobacter phage BSwM KMM4, complete genome	Citrobacter sp. TSA-1	Citrobacter	Enterobacteriaceae	Enterobacterales	Gammaproteobacteria	Pseudomonadota	Pseudomonadati	Bacteria	86911	lytic	3003614
WBF81376.1	Blastp+HMMScan	OP902295.1	Citrobacter phage BSwM KMM2, complete genome	Citrobacter freundii ZY198	Citrobacter	Enterobacteriaceae	Enterobacterales	Gammaproteobacteria	Pseudomonadota	Pseudomonadati	Bacteria	88537	lytic	3003613
WAB24883.1	Blastp	OP745948.1	Citrobacter phage vB_CfrD-Cit2, complete genome	Citrobacter freundii	Citrobacter	Enterobacteriaceae	Enterobacterales	Gammaproteobacteria	Pseudomonadota	Pseudomonadati	Bacteria	111610	lytic	2996123
WJZ69768.1	Blastp	OQ570641.1	Citrobacter phage YZU-L1, complete genome	Citrobacter freundii	Citrobacter	Enterobacteriaceae	Enterobacterales	Gammaproteobacteria	Pseudomonadota	Pseudomonadati	Bacteria	115014	lytic	3035936
UGO50281.1	Blastp+HMMScan	OK499989.1	Morganella phage vB_MmoM_Rgz1, complete genome	Morganella morganii	Morganella	Morganellaceae	Enterobacterales	Gammaproteobacteria	Pseudomonadota	Pseudomonadati	Bacteria	165808	lytic	2894802
YP_009280103.1	Blastp+HMMScan+PCM	NC_031020.1	Morganella phage vB_MmoM_MP1, complete genome	Morganella sp.	Morganella	Morganellaceae	Enterobacterales	Gammaproteobacteria	Pseudomonadota	Pseudomonadati	Bacteria	163201	lytic	1852628
WWQ13107.1	Blastp+HMMScan+PCM	PP397179.1	Morganella phage vB_Mm5, complete genome	Morganella morganii 5	Morganella	Morganellaceae	Enterobacterales	Gammaproteobacteria	Pseudomonadota	Pseudomonadati	Bacteria	163232	lytic	3126105
YP_009190412.1	Blastp+HMMScan+PCM	NC_028683.1	Edwardsiella phage PEi20 DNA, complete sequence	Edwardsiella ictaluri	Edwardsiella	Hafniaceae	Enterobacterales	Gammaproteobacteria	Pseudomonadota	Pseudomonadati	Bacteria	177643	lytic	1608310
BAQ23205.1	Blastp+HMMScan+PCM	AP014715.1	Edwardsiella phage PEi26 DNA, complete sequence	Edwardsiella ictaluri	Edwardsiella	Hafniaceae	Enterobacterales	Gammaproteobacteria	Pseudomonadota	Pseudomonadati	Bacteria	177215	lytic	1608311
QBZ70745.1	Blastp+HMMScan	MK689364.1	Edwardsiella phage pEt-SU, complete genome	Edwardsiella tarda ATCC 15941	Edwardsiella	Hafniaceae	Enterobacterales	Gammaproteobacteria	Pseudomonadota	Pseudomonadati	Bacteria	276734	lytic	2562142
QQV89107.1	Blastp+HMMScan+PCM	MW385300.1	Providencia phage PSTRCR_121, complete genome	Providencia stuartii	Providencia	Morganellaceae	Enterobacterales	Gammaproteobacteria	Pseudomonadota	Pseudomonadati	Bacteria	165776	lytic	2801527
QQK88194.1	Blastp+HMMScan+PCM	MW358927.1	Providencia phage PSTRCR_127, complete genome	unknown	Providencia	Morganellaceae	Enterobacterales	Gammaproteobacteria	Pseudomonadota	Pseudomonadati	Bacteria	167162	lytic	2800827
YP_009599131.1	Blastp+PCM	NC_041913.1	Providencia phage vB_PreS_PR1, complete genome	Providencia sp.	Providencia	Morganellaceae	Enterobacterales	Gammaproteobacteria	Pseudomonadota	Pseudomonadati	Bacteria	118537	lytic	1931407
QPB12243.1	Blastp+PCM	MW057857.1	Providencia phage PSTCR5, complete genome	Providencia stuartii	Providencia	Morganellaceae	Enterobacterales	Gammaproteobacteria	Pseudomonadota	Pseudomonadati	Bacteria	109434	lytic	2783547
QPB12368.1	Blastp+HMMScan+PCM	MW057858.1	Providencia phage PSTCR6, complete genome	Providencia stuartii	Providencia	Morganellaceae	Enterobacterales	Gammaproteobacteria	Pseudomonadota	Pseudomonadati	Bacteria	155737	lytic	2783548
YP_004010369.1	Blastp+HMMScan+PCM	NC_014663.1	Acinetobacter phage Acj9, complete genome	Acinetobacter johnsonii	Acinetobacter	Moraxellaceae	Moraxellales	Gammaproteobacteria	Pseudomonadota	Pseudomonadati	Bacteria	169947	lytic	760939
WJJ54869.1	Blastp+HMMScan	OQ627712.1	Acinetobacter phage AB1I1M-1, complete genome	Acinetobacter baumannii	Acinetobacter	Moraxellaceae	Moraxellales	Gammaproteobacteria	Pseudomonadota	Pseudomonadati	Bacteria	168437	lytic	3035939
YP_006489048.1	Blastp+HMMScan+PCM	NC_018087.3	Acinetobacter phage ZZ1, complete genome	Acinetobacter baumannii (clinical strain AB09V)	Acinetobacter	Moraxellaceae	Moraxellales	Gammaproteobacteria	Pseudomonadota	Pseudomonadati	Bacteria	166687	lytic	1049283
WUV29394.1	Blastp+HMMScan	PP174317.1	Acinetobacter phage vB_AbaSt_W16, complete genome	Acinetobacter baumannii	Acinetobacter	Moraxellaceae	Moraxellales	Gammaproteobacteria	Pseudomonadota	Pseudomonadati	Bacteria	166741	lytic	3116434
QAU03886.1	Blastp+HMMScan+PCM	MK240351.1	Acinetobacter phage Henu6, complete genome	Acinetobacter baumannii ATCC19606	Acinetobacter	Moraxellaceae	Moraxellales	Gammaproteobacteria	Pseudomonadota	Pseudomonadati	Bacteria	166890	lytic	2500136
XEO41502.1	Blastp+HMMScan+PCM	PQ034586.1	Acinetobacter phage vB_AbaM_DLP3, complete genome	Acinetobacter baumannii AB5075	Acinetobacter	Moraxellaceae	Moraxellales	Gammaproteobacteria	Pseudomonadota	Pseudomonadati	Bacteria	165942	lytic	3243735
WBF78562.1	Blastp+HMMScan	OP946501.1	Acinetobacter phage vB_AbaM_DLP1 sequence	Acinetobacter baumannii AB5075	Acinetobacter	Moraxellaceae	Moraxellales	Gammaproteobacteria	Pseudomonadota	Pseudomonadati	Bacteria	164335	lytic	2999079
CAH1026970.1	Blastp+HMMScan	OV298649.1	Acinetobacter phage MD-2021a strain 5899STDY8049194 genome assembly, chromosome: 1	unknown	Acinetobacter	Moraxellaceae	Moraxellales	Gammaproteobacteria	Pseudomonadota	Pseudomonadati	Bacteria	164311	lytic	2899278
UQS94055.1	Blastp+HMMScan	OL770258.1	Acinetobacter phage AB-Navy1, complete genome	Acinetobacter baumannii	Acinetobacter	Moraxellaceae	Moraxellales	Gammaproteobacteria	Pseudomonadota	Pseudomonadati	Bacteria	166113	lytic	2920927
AWY10211.1	Blastp+HMMScan+PCM	MH165274.2	Acinetobacter phage AM101, complete genome	Acinetobacter baumannii LUH 3712	Acinetobacter	Moraxellaceae	Moraxellales	Gammaproteobacteria	Pseudomonadota	Pseudomonadati	Bacteria	166487	lytic	2178927
CAH1068842.1	Blastp+HMMScan	CAKLQD020000001.1	Acinetobacter phage MD-2021a strain 5899STDY8049193 genome assembly, contig: ERS3583569SCcontig000001, whole genome shotgun sequence	unknown	Acinetobacter	Moraxellaceae	Moraxellales	Gammaproteobacteria	Pseudomonadota	Pseudomonadati	Bacteria	165297	lytic	2899278
CAH1068058.1	Blastp+HMMScan+PCM	CAKLQC020000001.1	Acinetobacter phage MD-2021a strain 5899STDY8049188 genome assembly, contig: ERS3583564SCcontig000001, whole genome shotgun sequence	unknown	Acinetobacter	Moraxellaceae	Moraxellales	Gammaproteobacteria	Pseudomonadota	Pseudomonadati	Bacteria	165462	lytic	2899278
UNI74906.1	Blastp+HMMScan+PCM	OL770261.1	Acinetobacter phage AB-Navy97, complete genome	Acinetobacter baumannii	Acinetobacter	Moraxellaceae	Moraxellales	Gammaproteobacteria	Pseudomonadota	Pseudomonadati	Bacteria	165480	lytic	2920930
QHB48384.1	Blastp+HMMScan+PCM	MN732883.1	Acinetobacter phage vB_AbaM_Kimel, complete genome	Acinetobacter baumannii strain RES-3023	Acinetobacter	Moraxellaceae	Moraxellales	Gammaproteobacteria	Pseudomonadota	Pseudomonadati	Bacteria	167922	lytic	2686303
QHJ74161.1	Blastp+HMMScan+PCM	MN782535.1	Acinetobacter phage vB_AbaM_Lazarus, complete genome	Acinetobacter baumannii strain MAR15-4162	Acinetobacter	Moraxellaceae	Moraxellales	Gammaproteobacteria	Pseudomonadota	Pseudomonadati	Bacteria	165151	lytic	2686289
YP_009886750.1	Blastp+HMMScan+PCM	NC_049492.1	Acinetobacter phage vB_AbaP_Kimel, complete genome	Acinetobacter baumannii strain RES-3023	Acinetobacter	Moraxellaceae	Moraxellales	Gammaproteobacteria	Pseudomonadota	Pseudomonadati	Bacteria	167922	lytic	2686303
YP_009886998.1	Blastp+HMMScan+PCM	NC_049493.1	Acinetobacter phage vB_AbaP_Lazarus, complete genome	Acinetobacter baumannii strain MAR15-4162	Acinetobacter	Moraxellaceae	Moraxellales	Gammaproteobacteria	Pseudomonadota	Pseudomonadati	Bacteria	165151	lytic	2686289
UQS94306.1	Blastp+HMMScan+PCM	OL770260.1	Acinetobacter phage AB-Navy71, complete genome	Acinetobacter baumannii	Acinetobacter	Moraxellaceae	Moraxellales	Gammaproteobacteria	Pseudomonadota	Pseudomonadati	Bacteria	166382	lytic	2920929
QHJ75716.1	Blastp+HMMScan+PCM	MN864865.1	Acinetobacter phage vB_AbaM_PhT2, complete genome	Acinetobacter baumannii	Acinetobacter	Moraxellaceae	Moraxellales	Gammaproteobacteria	Pseudomonadota	Pseudomonadati	Bacteria	166330	lytic	2690230
QQM13973.1	Blastp+HMMScan+PCM	MT949699.1	Acinetobacter phage Maestro, complete genome	Acinetobacter baumannii strain TP1	Acinetobacter	Moraxellaceae	Moraxellales	Gammaproteobacteria	Pseudomonadota	Pseudomonadati	Bacteria	169176	lytic	2766704
QQM18726.1	Blastp+HMMScan+PCM	MW388004.1	Acinetobacter phage Morttis, complete genome	Acinetobacter baumannii	Acinetobacter	Moraxellaceae	Moraxellales	Gammaproteobacteria	Pseudomonadota	Pseudomonadati	Bacteria	169150	lytic	2801817
QQO96426.1	Blastp+HMMScan+PCM	MW388001.1	Acinetobacter phage Minot, complete genome	Acinetobacter baumannii	Acinetobacter	Moraxellaceae	Moraxellales	Gammaproteobacteria	Pseudomonadota	Pseudomonadati	Bacteria	167029	lytic	2801815
QQO96675.1	Blastp+HMMScan+PCM	MW388002.1	Acinetobacter phage Mokit, complete genome	Acinetobacter baumannii	Acinetobacter	Moraxellaceae	Moraxellales	Gammaproteobacteria	Pseudomonadota	Pseudomonadati	Bacteria	167638	lytic	2801816
QQO96930.1	Blastp+HMMScan+PCM	MW388003.1	Acinetobacter phage Melin, complete genome	Acinetobacter baumannii	Acinetobacter	Moraxellaceae	Moraxellales	Gammaproteobacteria	Pseudomonadota	Pseudomonadati	Bacteria	167969	lytic	2801814
AZU98619.1	Blastp+HMMScan+PCM	MK278860.1	Acinetobacter phage AbTZA1, complete genome	Acinetobacter baumannii	Acinetobacter	Moraxellaceae	Moraxellales	Gammaproteobacteria	Pseudomonadota	Pseudomonadati	Bacteria	168223	lytic	2500827
CAL1777261.1	Blastp+HMMScan+PCM	OZ038336.1	Acinetobacter phage vB_AbaM_PhT2-v2 genome assembly, chromosome: vB_AbaM_PhT2-v2	unknown	Acinetobacter	Moraxellaceae	Moraxellales	Gammaproteobacteria	Pseudomonadota	Pseudomonadati	Bacteria	169554	lytic	3154080
QGZ15813.1	Blastp+HMMScan+PCM	MN723850.1	Acinetobacter phage vB_AbaM_Apostate, complete genome	Acinetobacter baumannii strain KZ1100	Acinetobacter	Moraxellaceae	Moraxellales	Gammaproteobacteria	Pseudomonadota	Pseudomonadati	Bacteria	164746	lytic	2686308
UJH94769.1	Blastp+HMMScan+PCM	OL763420.1	Acinetobacter phage PhaR5, complete genome	Acinetobacter baumannii R5	Acinetobacter	Moraxellaceae	Moraxellales	Gammaproteobacteria	Pseudomonadota	Pseudomonadati	Bacteria	164549	lytic	2908260
QKE55926.1	Blastp+HMMScan+PCM	MT409116.1	Acinetobacter phage Octan, complete genome	Acinetobacter baumannii strain RES-241	Acinetobacter	Moraxellaceae	Moraxellales	Gammaproteobacteria	Pseudomonadota	Pseudomonadati	Bacteria	166760	lytic	2736236
QNO11346.1	Blastp+HMMScan+PCM	MT741943.1	Acinetobacter phage Meroveus, complete genome	Acinetobacter baumannii strain RES-241	Acinetobacter	Moraxellaceae	Moraxellales	Gammaproteobacteria	Pseudomonadota	Pseudomonadati	Bacteria	167683	lytic	2759216
YP_009886499.1	Blastp+HMMScan+PCM	NC_049491.1	Acinetobacter phage vB_AbaP_Apostate, complete genome	Acinetobacter baumannii strain KZ1100	Acinetobacter	Moraxellaceae	Moraxellales	Gammaproteobacteria	Pseudomonadota	Pseudomonadati	Bacteria	164746	lytic	2686308
WYA89074.1	Blastp+HMMScan	OR636104.1	Acinetobacter phage Tonic CPL00239, complete genome	Acinetobacter baumannii NCTC 13240	Acinetobacter	Moraxellaceae	Moraxellales	Gammaproteobacteria	Pseudomonadota	Pseudomonadati	Bacteria	168103	lytic	3090777
UNI74662.1	Blastp+HMMScan+PCM	OL770259.1	Acinetobacter phage AB-Navy4, complete genome	Acinetobacter baumannii	Acinetobacter	Moraxellaceae	Moraxellales	Gammaproteobacteria	Pseudomonadota	Pseudomonadati	Bacteria	166964	lytic	2920928
QGT53990.1	Blastp+HMMScan+PCM	MN648195.1	Acinetobacter phage vB_AbaM_Konradin, complete genome	Acinetobacter baumannii MAR-610	Acinetobacter	Moraxellaceae	Moraxellales	Gammaproteobacteria	Pseudomonadota	Pseudomonadati	Bacteria	166210	lytic	2666257
CAL1778086.1	Blastp+HMMScan	OZ038339.1	Acinetobacter phage vB_AbaM_Konradin-v2 genome assembly, chromosome: vB_AbaM_Konradin-v2	unknown	Acinetobacter	Moraxellaceae	Moraxellales	Gammaproteobacteria	Pseudomonadota	Pseudomonadati	Bacteria	164573	lytic	3154077
YP_009885410.1	Blastp+HMMScan+PCM	NC_049479.1	Acinetobacter phage vB_AbaP_Konradin, complete genome	Acinetobacter baumannii MAR-610	Acinetobacter	Moraxellaceae	Moraxellales	Gammaproteobacteria	Pseudomonadota	Pseudomonadati	Bacteria	166210	lytic	2666257
QGZ15569.1	Blastp+HMMScan+PCM	MN709128.1	Acinetobacter phage vB_AbaM_Berthold, complete genome	Acinetobacter baumannii strain LUH3713	Acinetobacter	Moraxellaceae	Moraxellales	Gammaproteobacteria	Pseudomonadota	Pseudomonadati	Bacteria	165927	lytic	2686290
UYL85998.1	Blastp+HMMScan+PCM	OP585103.1	Acinetobacter phage vB_AbaM_DP45, complete genome	Acinetobacter baumannii AB5	Acinetobacter	Moraxellaceae	Moraxellales	Gammaproteobacteria	Pseudomonadota	Pseudomonadati	Bacteria	164031	lytic	2985295
YP_009886255.1	Blastp+HMMScan+PCM	NC_049490.1	Acinetobacter phage vB_AbaP_Berthold, complete genome	Acinetobacter baumannii strain LUH3713	Acinetobacter	Moraxellaceae	Moraxellales	Gammaproteobacteria	Pseudomonadota	Pseudomonadati	Bacteria	165927	lytic	2686290
YP_009304838.1	Blastp+HMMScan+PCM	NC_031280.1	Acinetobacter phage vB_AbaM_phiAbaA1, complete genome	Acinetobacter baumannii Acb8/09	Acinetobacter	Moraxellaceae	Moraxellales	Gammaproteobacteria	Pseudomonadota	Pseudomonadati	Bacteria	104906	lytic	1605379
WAX22597.1	Blastp+HMMScan+PCM	OP917929.1	Acinetobacter phage vB_AbaP_HB01, complete genome	unknown	Acinetobacter	Moraxellaceae	Moraxellales	Gammaproteobacteria	Pseudomonadota	Pseudomonadati	Bacteria	112623	lytic	2874295
CAL1777282.1	Blastp+HMMScan+PCM	OZ038335.1	Acinetobacter phage vB_AbaM_KissB genome assembly, chromosome: vB_AbaM_KissB	unknown	Acinetobacter	Moraxellaceae	Moraxellales	Gammaproteobacteria	Pseudomonadota	Pseudomonadati	Bacteria	102626	lytic	3154081
CAL1777908.1	Blastp+HMMScan+PCM	OZ038337.1	Acinetobacter phage vB_AbaM_Rocket genome assembly, chromosome: vB_AbaM_Rocket	unknown	Acinetobacter	Moraxellaceae	Moraxellales	Gammaproteobacteria	Pseudomonadota	Pseudomonadati	Bacteria	104232	lytic	3154079
AYD82358.1	Blastp+HMMScan+PCM	MH746814.1	Acinetobacter phage vB_AbaM_B09_Aci05, complete genome	Acinetobacter baumannii Paris-B09	Acinetobacter	Moraxellaceae	Moraxellales	Gammaproteobacteria	Pseudomonadota	Pseudomonadati	Bacteria	102789	lytic	2315458
AYD85733.1	Blastp+HMMScan+PCM	MH800199.1	Acinetobacter phage vB_AbaM_B09_Aci02-2, complete genome	Acinetobacter baumannii	Acinetobacter	Moraxellaceae	Moraxellales	Gammaproteobacteria	Pseudomonadota	Pseudomonadati	Bacteria	104354	lytic	2315467
QMP19067.1	Blastp+HMMScan+PCM	MT623546.1	Acinetobacter phage Ab_121, complete genome	Acinetobacter baumannii	Acinetobacter	Moraxellaceae	Moraxellales	Gammaproteobacteria	Pseudomonadota	Pseudomonadati	Bacteria	102499	lytic	2749427
QQV88795.1	Blastp+HMMScan+PCM	MW349133.1	Acinetobacter phage Liucustia, complete genome	Acinetobacter baumannii NIPH201	Acinetobacter	Moraxellaceae	Moraxellales	Gammaproteobacteria	Pseudomonadota	Pseudomonadati	Bacteria	100533	lytic	2797307
UYL86253.1	Blastp+HMMScan+PCM	OP585105.1	Acinetobacter phage vB_AbaM_CP14, complete genome	Acinetobacter baumannii AB14	Acinetobacter	Moraxellaceae	Moraxellales	Gammaproteobacteria	Pseudomonadota	Pseudomonadati	Bacteria	102099	lytic	2985294
AZF88495.1	Blastp+HMMScan+PCM	MK170160.1	Acinetobacter phage TAC1, complete genome	Acinetobacter baumannii	Acinetobacter	Moraxellaceae	Moraxellales	Gammaproteobacteria	Pseudomonadota	Pseudomonadati	Bacteria	101770	lytic	2488668
AYD85569.1	Blastp+HMMScan+PCM	MH800198.1	Acinetobacter phage vB_AbaM_B09_Aci01-1, complete genome	Acinetobacter baumannii	Acinetobacter	Moraxellaceae	Moraxellales	Gammaproteobacteria	Pseudomonadota	Pseudomonadati	Bacteria	103628	lytic	2315466
YP_009103570.1	Blastp+HMMScan+PCM	NC_025462.1	Acinetobacter phage vB_AbaM_Acibel004, complete genome	Acinetobacter baumannii	Acinetobacter	Moraxellaceae	Moraxellales	Gammaproteobacteria	Pseudomonadota	Pseudomonadati	Bacteria	99730	lytic	1481186
QIW91599.1	Blastp+HMMScan+PCM	MT188223.1	Acinetobacter phage vB_AbaM_D22, complete genome	Acinetobacter sp.	Acinetobacter	Moraxellaceae	Moraxellales	Gammaproteobacteria	Pseudomonadota	Pseudomonadati	Bacteria	103539	lytic	2724308
UJE34727.1	Blastp+HMMScan+PCM	OL960030.2	Acinetobacter phage vB_AbaM_P1, complete genome	Acinetobacter baumannii	Acinetobacter	Moraxellaceae	Moraxellales	Gammaproteobacteria	Pseudomonadota	Pseudomonadati	Bacteria	107537	lytic	2908714
ADJ19548.1	Blastp+HMMScan+PCM	HM114315.1	Acinetobacter phage 133 strain Acj133, complete genome	Acinetobacter johnsonii	Acinetobacter	Moraxellaceae	Moraxellales	Gammaproteobacteria	Pseudomonadota	Pseudomonadati	Bacteria	159801	lytic	2919552
UQS93808.1	Blastp+HMMScan	OL770262.1	Acinetobacter phage AC4, complete genome	Acinetobacter baumannii	Acinetobacter	Moraxellaceae	Moraxellales	Gammaproteobacteria	Pseudomonadota	Pseudomonadati	Bacteria	168186	lytic	2920931
AXF40794.1	Blastp+HMMScan+PCM	MH460829.1	Acinetobacter phage vB_ApiM_fHyAci03, complete genome	Acinetobacter pittii	Acinetobacter	Moraxellaceae	Moraxellales	Gammaproteobacteria	Pseudomonadota	Pseudomonadati	Bacteria	165975	lytic	2269366
WPH64906.1	Blastp+HMMScan+PCM	OR608380.1	Acinetobacter phage LemonAid, complete genome	Acinetobacter sp.	Acinetobacter	Moraxellaceae	Moraxellales	Gammaproteobacteria	Pseudomonadota	Pseudomonadati	Bacteria	167749	lytic	3061231
QGT54236.1	Blastp+HMMScan+PCM	MN662249.1	Acinetobacter phage Stupor, complete genome	Acinetobacter baumannii strain RES-2281	Acinetobacter	Moraxellaceae	Moraxellales	Gammaproteobacteria	Pseudomonadota	Pseudomonadati	Bacteria	164309	lytic	2666260
AXY82672.1	Blastp+HMMScan+PCM	MH713599.1	Acinetobacter phage KARL-1, complete genome	Acinetobacter baumannii	Acinetobacter	Moraxellaceae	Moraxellales	Gammaproteobacteria	Pseudomonadota	Pseudomonadati	Bacteria	166560	lytic	2301662
QKN88166.1	Blastp+HMMScan+PCM	MT385367.1	Acinetobacter phage Abraxas, complete genome	Acinetobacter baumannii strain MAR16-1722	Acinetobacter	Moraxellaceae	Moraxellales	Gammaproteobacteria	Pseudomonadota	Pseudomonadati	Bacteria	166559	lytic	2736222
CAL4858255.1	Blastp+HMMScan	OZ075066.1	Acinetobacter phage vB_AbaM_AB-Navy-v2 genome assembly, chromosome: vB_AbaM_AB-Navy-v2	unknown	Acinetobacter	Moraxellaceae	Moraxellales	Gammaproteobacteria	Pseudomonadota	Pseudomonadati	Bacteria	167167	lytic	3154088
WBF78804.1	Blastp+HMMScan	OP946502.1	Acinetobacter phage vB_AbaM_DLP2 sequence	Acinetobacter baumannii AB5075	Acinetobacter	Moraxellaceae	Moraxellales	Gammaproteobacteria	Pseudomonadota	Pseudomonadati	Bacteria	165122	lytic	3003715
YP_004009595.1	Blastp+HMMScan+PCM	NC_014660.1	Acinetobacter phage Ac42, complete genome	unknown	Acinetobacter	Moraxellaceae	Moraxellales	Gammaproteobacteria	Pseudomonadota	Pseudomonadati	Bacteria	167716	lytic	762660
XJP40821.1	Blastp+HMMScan	PP798982.1	Acinetobacter phage AB1I1P, partial genome	Acinetobacter baumannii (Acibaumc1)	Acinetobacter	Moraxellaceae	Moraxellales	Gammaproteobacteria	Pseudomonadota	Pseudomonadati	Bacteria	68851	lytic	3123115
XJP40955.1	Blastp+HMMScan	PP799014.1	Acinetobacter phage AB1I1T, partial genome	Acinetobacter baumannii (Acibaumc1)	Acinetobacter	Moraxellaceae	Moraxellales	Gammaproteobacteria	Pseudomonadota	Pseudomonadati	Bacteria	45300	lytic	3123116
XJP41092.1	Blastp+HMMScan	PP799019.1	Acinetobacter phage AB2I2, partial genome	Acinetobacter baumannii (Acibaumc2)	Acinetobacter	Moraxellaceae	Moraxellales	Gammaproteobacteria	Pseudomonadota	Pseudomonadati	Bacteria	61679	lytic	3123117
XJP41306.1	Blastp+HMMScan	PP799038.1	Acinetobacter phage AB2I3, partial genome	Acinetobacter baumannii (Acibaumc2)	Acinetobacter	Moraxellaceae	Moraxellales	Gammaproteobacteria	Pseudomonadota	Pseudomonadati	Bacteria	64987	lytic	3123118
YP_004009840.1	Blastp+HMMScan+PCM	NC_014661.1	Acinetobacter phage Acj61, complete genome	Acinetobacter johnsonii	Acinetobacter	Moraxellaceae	Moraxellales	Gammaproteobacteria	Pseudomonadota	Pseudomonadati	Bacteria	164093	lytic	760732
YP_009596072.1	Blastp+HMMScan+PCM	NC_041884.1	Acinetobacter phage vB_AbaM_ME3, complete genome	Acinetobacter baumannii DSM 30007	Acinetobacter	Moraxellaceae	Moraxellales	Gammaproteobacteria	Pseudomonadota	Pseudomonadati	Bacteria	234900	lytic	1837876
YP_002854188.1	Blastp+HMMScan+PCM	NC_012635.1	Enterobacteria phage RB51, complete genome	unknown	unknown	unknown	unknown	unknown	unknown	unknown	Bacteria	168394	lytic	10693
QIN92166.1	Blastp+HMMScan+PCM	MN994497.1	Phage NBEco003, complete genome	unknown	unknown	unknown	unknown	unknown	unknown	unknown	Bacteria	166579	lytic	2712972
[truncated: 270 more rows]
