# Supplementary material for: Evolutionary selection of trimethoprim-resistant dfrA genes in lytic phages affects phage and host fitness during infection
Source: Sci Adv. 2025 Sep 26;11(39):eadt4817. doi: 10.1126/sciadv.adt4817 (PMC12466917; doi:10.1126/sciadv.adt4817)
Supplement: Supplementary file 2 — Data S1 to S5 [file sciadv.adt4817_data_s1_to_s5.zip › adt4817_data_s4.xlsx]

## Sheet: Sheet1
Reported DfrAs	Potential DfrAs encoded by lytic phages
DfrA1_CAA25445.1	DfrA52_XPO54507.1
DfrA10_AAA92749.1	QXV73920.1
DfrA11_AAN85115.1	QIG70331.1
DfrA12_CAA79767.1	QIG74260.1
DfrA14_CAA90688.1	QIG74870.1
DfrA15_CAB05887.1	QXV74207.1
DfrA16_AAK60186.1	QIG71110.1
DfrA17_AAD50825.1	QIG71474.1
DfrA18_AAK64581.1	QIG71837.1
DfrA19_CAC81324.1	QIG72199.1
DfrA20_CAE53424.1	QIG72561.1
DfrA21_AAS66087.1	QIG77331.1
DfrA22_CAF33983.1	QIG76991.1
DfrA23_CAG34233.2	QIG77590.1
DfrA24_CAI99385.1	QIG69751.1
DfrA25_ABB71176.1	QIG71032.1
DfrA26_CAL48457.1	QIG73618.1
DfrA27_ACD45689.1	QIG76371.1
DfrA28_CAT00035.1	QIG73959.1
DfrA29_CAX16458.1	QIG68121.1
DfrA3_AAA25550.1	YP_009099964.1
DfrA30_CAQ53849.2	QNH71485.1
DfrA31_BAD88719.1	QNH71906.1
DfrA32_ACZ52983.1	QIG70697.1
DfrA33_CAX16467.1	QGZ13957.1
DfrA34_AYF52591.1	QGZ14223.1
DfrA35_ASF80997.1	AQW88835.1
DfrA36_QBZ35659.1	QFR56185.1
DfrA37_QBL10748.1	UNA02340.1
DfrA38_QNL15203.1	YP_009030290.1
DfrA39_QIM14580.1	QIN97902.1
DfrA4_ABR80578.1	YP_009609562.1
DfrA40_EXA67873.1	UYM28889.1
DfrA41_AWL27303.1	ARW57935.1
DfrA42_AEH59665.1	YP_010092391.1
DfrA43_AEH59663.1	WJZ28135.1
DfrA44_ASF79216.1	QPI13876.1
DfrA45_KMV08986.1	QDB71279.1
DfrA46_ACY06082.1	UCR74771.1
DfrA47_AGY30828.1	QPX76905.1
DfrA48_QGW60455.1	ATA65511.1
DfrA49_QYR06304.1	YP_009833856.1
DfrA5_CAA31356.1	UQT03640.1
DfrA50_QBP27508.1	UGO54131.1
DfrA51_AFL47010.1	UQT03007.1
DfrA6_CAB06660.1	UQT02724.1
DfrA7_CAA41326.1	UQT03313.1
DfrA8_AAA68493.1	YP_006987413.1
DfrA9_CAA40897.1	YP_010091855.1
DfrC_ADK23694.1	WDS61775.1
DfrD_CAA90487.1	QPX73430.1
DfrE_AGR88949.1	QPX76412.1
DfrF_AAD01868.1	YP_006986337.1
DfrG_BAE15963.1	YP_009831079.1
DfrI_ABO40886.1	QVW27470.1
DfrK_CAY33090.1	UGO54522.1
	UGV22882.1
	YP_009831359.1
	AOG16469.1
	UPW35484.1
	YP_009196400.1
	UNY47056.1
	AIA64815.1
	QXO11456.1
	QXO12004.1
	QXO12557.1
	QOI71247.1
	QOI71791.1
	QOI72330.1
	WZB37716.1
	UJJ22232.1
	QOI66448.1
	UYL22780.1
	AWD90400.1
	ANZ50499.1
	YP_009290693.1
	YP_007237892.1
	QVW28571.1
	QVW54826.1
	QVW55940.1
	QXO09495.1
	YP_009806555.1
	QVW56212.1
	YP_009292140.1
	QVW55390.1
	QQO90557.1
	YP_009293042.1
	ANZ49984.1
	YP_009616990.1
	ANZ49711.1
	QVW55147.1
	QYC51547.1
	QVW55612.1
	QXO10849.1
	YP_002456099.1
	YP_004327052.1
	YP_009606714.1
	XAO52585.1
	XAO52700.1
	XAO52816.1
	XAO52932.1
	XAO53048.1
	XAO53164.1
	XCG99237.1
	XCO35857.1
	XHG84762.1
	UXD79876.1
	AXN57398.1
	CBX44420.1
	WJN64374.1
	WJN64701.1
	WJN64811.1
	WJN64980.1
	WVX91338.1
	WNA13690.1
	YP_009605589.1
	UNA01019.1
	AUG85910.1
	AUG86551.1
	YP_009004914.1
	YP_009621863.1
	QBP07230.1
	AUG86875.1
	YP_009605270.1
	YP_009605909.1
	YP_009606230.1
	YP_009612863.1
	ASU03796.1
	QXO10595.1
	QXO10086.1
	QZA70902.1
	YP_009292762.1
	YP_009278676.1
	QZA70701.1
	QIG62702.1
	QCW19035.1
	WPK18729.1
	WPK19380.1
	WPK20056.1
	WPK21071.1
	YP_010844146.1
	XDG31227.1
	UJP29728.1
	ASZ76147.1
	XAN63938.1
	YP_009286588.1
	QPI13534.1
	YP_009147958.1
	YP_009126174.1
	YP_009615712.1
	UPW42343.1
	WPJ21571.1
	USL87057.1
	AWN09040.1
	AMR59709.1
	QOC54524.1
	VFR12785.1
	VFR13972.1
	VFR14230.1
	VFR15175.1
	VFR15809.1
	VFR10541.1
	VFR12608.1
	VFR14730.1
	VFR15341.1
	VFR15672.1
	ULF48477.1
	YP_009153352.1
	WNT47489.1
	WNT47872.1
	XAN61360.1
	WFG41673.1
	QNI20774.1
	WNT48560.1
	YP_009194727.1
	XCO69286.1
	QKE54238.1
	QIN99324.1
	QNI21514.1
	QNI21670.1
	WMU95311.1
	WYD67800.1
	WGG14654.1
	YP_009283365.1
	USS19105.1
	QYC50527.1
	WFG41106.1
	YP_009805491.1
	XCD29724.1
	QQM13589.1
	YP_007501269.1
	WMM34896.1
	WDR21892.1
	WLI71853.1
	WCZ57672.1
	YP_009792535.1
	YP_009804521.1
	QVW09043.1
	QHA33612.1
	WQM78967.1
	USW07491.1
	YP_009150166.1
	XDJ03720.1
	UIS31700.1
	WOL30878.1
	QVW09138.1
	QQV89218.1
	YP_009146326.1
	YP_009600282.1
	YP_009621559.1
	YP_009621688.1
	XDJ00432.1
	XKC22359.1
	UUG68228.1
	QKN88603.1
	QXN66950.1
	QXN67038.1
	QXN67194.1
	QZD26151.1
	QEP52997.1
	QGF20805.1
	UGV20046.1
	UJD21588.1
	ASR76738.1
	QPI14135.1
	QPI14283.1
	QPI15729.1
	QCW19160.1
	AFU63548.1
	AUM59251.1
	AUM59401.1
	WVH07093.1
	WVH07236.1
	WES10111.1
	WIV79019.1
	WJJ54245.1
	YP_009324632.1
	QZD26281.1
	QCW19286.1
	UGL60442.1
	WWQ71157.1
	YP_009600420.1
	UPW36299.1
	QQG31088.1
	AXY86310.1
	AUE22357.1
	AUE22486.1
	WMI36682.1
	WMI36914.1
	WMI37035.1
	NP_944929.1
	XHH63266.1
	AAQ14808.1
	AEO97498.1
	QDH45123.1
	WKV23578.1
	QKE54430.1
	WWQ70813.1
	XCH42388.1
	QGF21809.1
	QHI00621.1
	QHI00622.1
	QEG07612.1
	XHH63090.1
	QPI13680.1
	WYC17635.1
	UDL14187.1
	AVQ09891.1
	QJD49458.1
	QPI13220.1
	WCX68789.1
	QTJ63315.1
	QIG61207.1
	WPJ68249.1
	XBO82222.1
	WGG14344.1
	WGG14503.1
	WLI71372.1
	YP_009805341.1
	AIW04051.1
	XKC24365.1
	QAX92186.1
	QCQ65428.1
	QEA11163.1
	QEI25567.1
	QEI25808.1
	WDR22343.1
	YP_009320831.1
	YP_009323831.1
	YP_009804382.1
	YP_009804849.1
	YP_009805014.1
	YP_009805639.1
	YP_009805786.1
	YP_009805953.1
	YP_009806117.1
	WVH10212.1
	XCH42037.1
	XDI99953.1
	XDJ00607.1
	ADW80065.1
	UXE05672.1
	QAU04657.1
	QCQ65610.1
	QDH47297.1
	QEG07528.1
	QEI25124.1
	QEP29257.1
	AZF87996.1
	QFG07400.1
	QFG07603.1
	UJD21390.1
	QIN93462.1
	QIN99699.1
	QIO00022.1
	QIO00186.1
	QIO00352.1
	QIO01011.1
	QIO01227.1
	QIO02065.1
	QIQ61436.1
	QIQ61597.1
	QNI21892.1
	QQV89350.1
	QQV93576.1
	WMM35204.1
	WMT11191.1
	WMT11345.1
	WPJ70042.1
	WQZ52502.1
	WVS24359.1
	WWD11146.1
	WDR22022.1
	WFG41262.1
	WLW41171.1
	YP_009805179.1
	YP_009848557.1
	XCH42240.1
	UQT65243.1
	AXY85039.1
	QEI24676.1
	QEI25302.1
	QEI25883.1
	QEP52608.1
	QEP52726.1
	QFR58061.1
	AYN56021.1
	QIN99164.1
	QIN99475.1
	QIN99859.1
	QIO00514.1
	QIO00676.1
	QIO00841.1
	QPI15999.1
	ARM69772.1
	WYX90536.1
	WMM35050.1
	WNO24755.1
	WPJ68778.1
	WPJ72379.1
	WPJ72533.1
	WXX00897.1
	XBC19706.1
	WCO82291.1
	YP_009804189.1
	WDR22184.1
	XCD29483.1
	URG17733.1
	QIO01394.1
	QIO01555.1
	QIO01733.1
	QIO01895.1
	QDB70772.1
	XES49765.1
	WRO06127.1
	QEQ93405.1
	SOK59119.1
	YP_009623918.1
	VUE36354.1
	YP_010089833.1
	YP_007236070.1
	VEV89080.1
	QOI70471.1
	YP_009200498.1
	YP_009149480.1
	QIG57045.1
	QLF85502.1
	QNJ49529.1
	QNJ49796.1
	QNJ50060.1
	QNJ50325.1
	QNJ50587.1
	QNJ50851.1
	QOI70204.1
	QOI70741.1
	AYJ74479.1
	VEV89848.1
	VEV89577.1
	WCZ66315.1
	YP_009153835.1
	QFR55653.1
	XAO54591.1
	YP_007237063.1
	WNV47445.1
	YP_007007303.1
	QOE32561.1
	WPJ50090.1
	UYL05043.1
	WJJ59225.1
	QEG13300.1
	XCO41737.1
	UEP19394.1
	QDB71897.1
	QFR57114.1
	QGZ15236.1
	QHB49315.1
	UJD05878.1
	WVW37162.1
	WKC55762.1
	QEM42461.1
	UJD05411.1
	AUO78794.1
	WKW87917.1
	WLJ70184.1
	QEG12784.1
	XDQ96516.1
	UYE90774.1
	QEG11085.1
	YP_009288917.1
	UGO49600.1
	UGO53388.1
	YP_010089561.1
	XCO40458.1
	XHB24062.1
	UCR74170.1
	UJP30149.1
	UNY41040.1
	QLF83108.1
	QEG11660.1
	AYD80659.1
	CAD2272941.1
	QPX73666.1
	QQM14295.1
	WPH67710.1
	CAK6607570.1
	WWS24002.1
	WKM80763.1
	UMM76729.1
	UOK17844.1
	WPH68259.1
	WWS23914.1
	WWS24921.1
	WKW88266.1
	WKW88793.1
	WFG79247.1
	XFC50275.1
	XHB23476.1
	UMM77010.1
	UYL06034.1
	WAB00274.1
	QBA85075.1
	UGO48306.1
	UGO48579.1
	WNO29113.1
	WPH67989.1
	WWS23228.1
	BEH88638.1
	WKK95607.1
	YP_009190806.1
	YP_009289558.1
	XDJ00818.1
	XHB23772.1
	XHB24353.1
	XHB24650.1
	XHH74677.1
	UKS71617.1
	QYC52936.1
	QGF21650.1
	UGO47319.1
	WPJ21093.1
	WKW87424.1
	AUV57583.1
	XDQ96251.1
	UNY41318.1
	QEG11382.1
	AWY07134.1
	WPJ51163.1
	WPJ56178.1
	WYC18145.1
	QPB08792.1
	WOL25496.1
	WAW44731.1
	XCO37020.1
	XCO37902.1
	XCO38245.1
	WOL25216.1
	WPJ47377.1
	WPJ47846.1
	WPJ48198.1
	WDQ26338.1
	YP_003579929.1
	YP_007348700.1
	YP_009194307.1
	YP_009607258.1
	YP_009626299.1
	WVX87193.1
	XCO37526.1
	XCO41505.1
	XDJ03270.1
	QYC51190.1
	UJP30756.1
	URQ04315.1
	UUG67035.1
	UUG67308.1
	UXD79513.1
	UYL05554.1
	UZO33419.1
	QWY13774.1
	QEG10563.1
	QIW86168.1
	CAA7537624.1
	QQO91461.1
	WMX18182.1
	WPJ20870.1
	WPJ48475.1
	WPJ49558.1
	WPJ49830.1
	WPJ52651.1
	CAK6607093.1
	WWS23399.1
	XAV38304.1
	WKN59848.1
	BEH83560.1
	BEH83681.1
	BEH84076.1
	BEH84353.1
	BEH84652.1
	BEH85011.1
	BEH85226.1
	BEH85457.1
	BEH85927.1
	BEH86112.1
	BEH86436.1
	BEH86740.1
	BEH87014.1
	BEH87288.1
	BEH87532.1
	BEH87834.1
	BEH88907.1
	BEH89234.1
	WKC55082.1
	WKC55315.1
	WKC55510.1
	WWS24514.1
	WWS25125.1
	XCO69613.1
	QEG10782.1
	UQJ95730.1
	UQJ95298.1
	QPB09208.1
	WNY41152.1
	UVD41886.1
	BEH89774.1
	QGH72052.1
	WBF69994.1
	XFC50130.1
	UKS72219.1
	BEH88122.1
	QQV92164.1
	UYE98738.1
	WNA16039.1
	QFP93401.1
	QDJ96372.1
	BBA65334.1
	QNR51709.1
	URA07027.1
	CAA2409910.1
	YP_009996985.1
	URA07166.1
	QVD49342.1
	WJJ55099.1
	WOL22845.1
	USL83735.1
	UTS53403.1
	WAE77253.1
	QXN76382.1
	QAY00398.1
	XBS49490.1
	WGM49636.1
	WIL00912.1
	YP_009101636.1
	YP_009150777.1
	XDC03658.1
	XHY53662.1
	BBM61631.1
	AXC36717.1
	QBO61754.1
	QDF13799.1
	SCA80533.1
	WNN14580.1
	WPK30233.1
	WEM33371.1
	WEW54182.1
	UAW07047.1
	QBO65379.1
	YP_009037536.1
	WBF80636.1
	CAH1616307.1
	UUB18356.1
	QSL99331.1
	QXV75073.1
	QGT55348.1
	QHR66947.1
	QHR72844.1
	QHR76697.1
	UIU27219.1
	UIU27492.1
	CAH1486976.1
	AYN56633.1
	AWM11776.1
	WPK28671.1
	WPK28893.1
	WQN07219.1
	XAO14757.1
	XAO15613.1
	WBF80369.1
	QXV76911.1
	QBP05587.1
	QBQ76993.1
	QBQ77254.1
	QBQ77747.1
	AWY07765.1
	WPK34186.1
	UYE94928.1
	WGG26085.1
	CAJ1523432.1
	YP_009056815.1
	YP_009225023.1
	WKM80861.1
	XEN38928.1
	XJJ34735.1
	UOL50641.1
	QWV60317.1
	QWY13309.1
	QYC95454.1
	QIG57477.1
	ANZ51324.1
	AYN56184.1
	AYR04149.1
	QNI20700.1
	QBO62933.1
	QBQ79291.1
	WPK35750.1
	WWS22956.1
	XAO14858.1
	WBM23473.1
	WLY86225.1
	WLY86696.1
	YP_009592726.1
	YP_009593230.1
	XKC23957.1
	QHR68351.1
	QBQ78796.1
	AKE46969.1
	WPK33914.1
	WBF82636.1
	YP_010090068.1
	QZI80058.1
	VCU43306.1
	VCU44014.1
	VCU44164.1
	VCU44534.1
	VCU44767.1
	UPW39421.1
	XAO16645.1
	YP_004010098.1
	YP_009608434.1
	QVW29382.1
	WPK34448.1
	WPK34708.1
	XAO14075.1
	ULA52055.1
	WPK33657.1
	WPK34974.1
	XAO17238.1
	XAO17417.1
	YP_010247079.1
	YP_009102708.1
	QBO62662.1
	WPK35233.1
	WPK35492.1
	WPK36019.1
	QUD16111.1
	QLF81647.1
	QBO63753.1
	WRO06297.1
	WEU68007.1
	YP_010074954.1
	YP_006986791.1
	YP_007004974.1
	YP_009098619.1
	YP_009102434.1
	YP_009168054.1
	YP_009180733.1
	YP_009197222.1
	YP_009290498.1
	YP_010228725.1
	YP_010066184.1
	YP_010066881.1
	YP_010066645.1
	YP_010067115.1
	WBF79835.1
	WFG77855.1
	WFG78124.1
	WFG78393.1
	XGU05198.1
	XGU05461.1
	XGU05723.1
	XHG84282.1
	CAH1615608.1
	CAH1616050.1
	UTQ79554.1
	UVD33338.1
	UZV41554.1
	QIN95633.1
	QNI20317.1
	QWV60579.1
	QXV73349.1
	QXV79058.1
	QXV83435.1
	QYW08364.1
	QCQ57210.1
	VUF56019.1
	QHR63717.1
	QHR64217.1
	UAV89198.1
	UCR74986.1
	UFK27321.1
	UIO57934.1
	UIU27905.1
	ABI95054.1
	ACP30876.1
	AVH86066.1
	AYP69800.1
	QLF80838.1
	QOI68414.1
	QNR52708.1
	QOC56951.1
	QBQ79564.1
	QBQ80116.1
	AWD91449.1
	AWD91703.1
	AIT73240.1
	AIT73511.1
	AIT73782.1
	AIT74054.1
	AIT74327.1
	AIT74869.1
	AKE46244.1
	CUL02561.1
	URQ01198.1
	WBF04445.1
	WMM91651.1
	WPJ67570.1
	WPJ70878.1
	WPJ71413.1
	WPJ71675.1
	WPK17799.1
	WQN07494.1
	WWE96680.1
	WWT49805.1
	WZE64475.1
	CAL1328048.1
	CAL1328751.1
	WZX06485.1
	CAL1641191.1
	CAL1641513.1
	XAO16497.1
	UCR81501.1
	ULA51802.1
	WBF82916.1
	WBY52511.1
	WBY53085.1
	WIK99962.1
	CAJ1092744.1
	WLY86421.1
	YP_007004609.1
	QZI81081.1
	QZI81820.1
	QZI82689.1
	UHS65178.1
	CAL1328676.1
	YP_003734372.1
	YP_009167602.1
	YP_009210154.1
	YP_009625451.1
	YP_010073138.1
	WAX12840.1
	WAX13152.1
	WAX13515.1
	WAX13764.1
	WAX14038.1
	YP_009281568.1
	XAH00886.1
	XDJ03976.1
	XKC22779.1
	UAW58663.1
	UEN68659.1
	UJJ74613.1
	ULF50303.1
	UMM76462.1
	URP85202.1
	USM81479.1
	UTQ80387.1
	QWT76811.1
	UYE93206.1
	UYL84099.1
	UYL84385.1
	UYL84671.1
	BCT70065.1
	QVW54311.1
	QWY90604.1
	QXN68321.1
	QXN69770.1
	QXV73099.1
	QXV75346.1
	QXV75923.1
	QXV76280.1
	QXV78511.1
	QXV78780.1
	QXV82052.1
	QXV84806.1
	QZI78840.1
	QZI79419.1
	QZI80352.1
	QZI80795.1
	QZI81534.1
	QZI82114.1
	QZI82404.1
	QZI82983.1
	QZI83274.1
	QZI83563.1
	QZI83854.1
	QZI84146.1
	QZI84800.1
	QZI85067.1
	WAK44133.1
	QDK04365.1
	VUF55980.1
	QHR63586.1
	QHR64078.1
	QHR64544.1
	UEP18503.1
	UGC97674.1
	UGO55579.1
	UGO56575.1
	CAD7712060.1
	UIS66190.1
	UIS74336.1
	UIU28177.1
	UIU46981.1
	AXC34056.1
	AYD82825.1
	AYR03654.1
	BBG28750.1
	QIW91314.1
	BBF63392.1
	QLF81108.1
	QLF81928.1
	QLF82197.1
	QOQ37610.1
	QQM15665.1
	QBO61242.1
	QBO64278.1
	QBO64557.1
	QBO65929.1
	QBO66204.1
	QBQ78018.1
	QBQ78519.1
	QBQ79846.1
	QDF15257.1
	ADI55551.1
	AUV61096.1
	AUV61368.1
	BBC14575.1
	BBC14851.1
	CUL03005.1
	CUL03791.1
	CAJ1578768.1
	WNV49371.1
	WPJ71143.1
	WPJ71937.1
	WPK36284.1
	WPK36560.1
	WPK36836.1
	WPK37107.1
	CAK6624438.1
	WRQ07175.1
	WVH02232.1
	WWT37014.1
	WWT37302.1
	WWY65570.1
	WYD62751.1
	WYM30709.1
	CAL1328605.1
	WZX06211.1
	XAO16974.1
	XAO17916.1
	YP_010099683.1
	WBF82345.1
	WBF83199.1
	WBY52967.1
	WCA46007.1
	BBI57588.1
	WCS66670.1
	WDS52274.1
	WEW53992.1
	WFG41968.1
	WIL79046.1
	WJJ57637.1
	WKV22896.1
	WLY85746.1
	YP_007004213.1
	WNO23952.1
	UMM76192.1
	UNI73223.1
	UPW40096.1
	QXV83100.1
	QXV85907.1
	QHR70569.1
	QHR72368.1
	UGO55010.1
	AXN58270.1
	QLF81381.1
	QAU03680.1
	QBO63475.1
	QBO65646.1
	ASZ77066.1
	AWM12045.1
	YP_009207424.1
	QBO60973.1
	ASZ77360.1
	AWD91969.1
	CAL1327484.1
	QVW28385.1
	YP_004063930.1
	YP_009324127.1
	UKH49040.1
	CAH1615601.1
	CAH1616840.1
	UCR81196.1
	CAI9865773.1
	YP_001595356.1
	YP_002922574.1
	YP_009202969.1
	YP_009214086.1
	YP_009323436.1
	QJA42496.1
	ACL78451.1
	WEY10234.1
	NP_861932.1
	YP_009205928.1
	YP_009209991.1
	UPW37953.1
	QIN96013.1
	QBP35575.1
	BBC78304.1
	UGL60090.1
	URQ05427.1
	QWQ55896.1
	QGS83841.1
	QHJ73185.1
	QHJ73456.1
	QBO63203.1
	WPK33401.1
	WQN06555.1
	WWD12777.1
	WWT36724.1
	CAL1328134.1
	NP_891809.1
	ACL78191.1
	AXF53273.1
	YP_001469581.1
	YP_009118922.1
	WWV92275.1
	USL84142.1
	QMP82561.1
	UYE95257.1
	WWD11671.1
	WWD11954.1
	QHR66243.1
	QHR71583.1
	XAO15962.1
	YP_009602196.1
	XAO14290.1
	XAO15408.1
	XAO16147.1
	YP_008060587.1
	QXN69103.1
	QEG05545.1
	QHB48833.1
	QOC55512.1
	QBQ74282.1
	WNA14875.1
	WNA15142.1
	YP_010088986.1
	QUL76994.1
	QBO64836.1
	ADJ55365.1
	CCL97528.1
	AAX78584.1
	CCK73911.1
	QBO66474.1
	WMT11514.1
	WNA14347.1
	WNA14615.1
	QBO62394.1
	WWP71661.1
	YP_009625017.1
	YP_010088292.1
	CAH6634707.1
	YP_009148674.1
	QPI17463.1
	AAD42577.1
	ADJ39959.1
	NP_049850.1
	AIT75145.1
	AIT75419.1
	WWT42800.1
	UGO35786.1
	QKN85899.1
	WVX92579.1
	QXN75934.1
	QAX99988.1
	AWD91051.1
	YP_010066024.1
	AKN44655.1
	QBO65104.1
	WPK17912.1
	WYA78275.1
	QKE55279.1
	WCD43696.1
	YP_009795092.1
	XCO69492.1
	XDC48365.1
	QUL77498.1
	QIE02338.1
	UCR80954.1
	UGO55701.1
	QMV33869.1
	QMP18689.1
	QQG30959.1
	QBQ81373.1
	QBQ81636.1
	WMU95652.1
	WZX10935.1
	YP_009031714.1
	YP_009202155.1
	YP_009790966.1
	QXV80076.1
	QXV80243.1
	AAS77139.1
	QBQ81192.1
	WLW40701.1
	YP_006921.1
	QXV77271.1
	YP_009784921.1
	YP_009785327.1
	YP_009790081.1
	XIJ72006.1
	QFG06162.1
	AJA41722.1
	VUF55399.1
	UGO56038.1
	AJA41591.1
	QBQ80712.1
	BBJ33867.1
	YP_009802244.1
	QXV84365.1
	YP_009284224.1
	QOC55153.1
	YP_009199420.1
	QHR67967.1
	QAX98291.1
	QAY01012.1
	ALH47060.1
	WMU95517.1
	WQY99576.1
	URO83632.1
	QBP33006.1
	WJJ57179.1
	YP_009211065.1
	WBF80111.1
	YP_009030846.1
	YP_009219517.1
	URG13157.1
	QXV81722.1
	QFR58513.1
	AYD85229.1
	YP_009200821.1
	WAX15054.1
	URO83531.1
	QHR70312.1
	UGO57036.1
	UAW07537.1
	XDC02987.1
	XDC48519.1
	VUF55239.1
	QHR67184.1
	QHR71358.1
	QHR72231.1
	QHR74195.1
	QHR74631.1
	ANZ51992.1
	AXH65115.1
	WNV46081.1
	YP_009606899.1
	WAX24973.1
	WZC35952.1
	XCP74170.1
	XHB06899.1
	UAW57935.1
	UAW58060.1
	VUF56994.1
	QHR65069.1
	QHR67720.1
	QHR70879.1
	QHR71009.1
	QHR73966.1
	QHR74356.1
	QHR74523.1
	BBU53686.1
	UKH49282.1
	ANZ51890.1
	ANZ52129.1
	QNR52095.1
	WHM53045.1
	WWT49506.1
	WYC17806.1
	WBY53425.1
	WBY53553.1
	WBY53683.1
	YP_009151302.1
	YP_009147348.1
	YP_009204984.1
	UPW39161.1
	UPW39601.1
	UPW39674.1
	UPW39834.1
	QNI21290.1
	UCJ01230.1
	UCJ01376.1
	UGO54920.1
	QIG66626.1
	QBQ76068.1
	QBQ76152.1
	QBQ76368.1
	WCD42864.1
	WBY53725.1
	WBY53930.1
	WBY53982.1
	WBY54111.1
	WBY54240.1
	WIL01204.1
	YP_002922870.1
	YP_009288262.1
	BDU11690.1
	BDU11817.1
	BDU11877.1
	XDC03138.1
	URN71134.1
	QSL99018.1
	VVC17419.1
	QHJ72624.1
	QHR64725.1
	QHR66678.1
	QHR75273.1
	QHR75795.1
	CAD5160381.1
	ANZ52025.1
	QBJ00656.1
	BBJ27099.1
	ACJ71901.1
	AWD91367.1
	AKE46370.1
	AKE46574.1
	AKE46721.1
	WPJ69564.1
	WPJ69687.1
	WPJ69863.1
	CAH6635134.1
	UFK27091.1
	WWD12468.1
	QHR70002.1
	UPW38373.1
	QXV85132.1
	UIS65947.1
	AET24706.1
	QYC97219.1
	QNL29600.1
	XAI98038.1
	URF91832.1
	QXV84618.1
	VUF55342.1
	WNL62717.1
	WWD10857.1
	WWD11445.1
	WJN63629.1
	WLW39097.1
	WLW39236.1
	BDC47552.1
	QXV80416.1
	QXV85304.1
	UIR90678.1
	QNR52240.1
	BEU75954.1
	BEU76099.1
	BEU76327.1
	BEU76488.1
	BEU76608.1
	WKC58816.1
	QDK00042.1
	QDK00160.1
	QDK00319.1
	QDK00537.1
	QDK00616.1
	VCU43758.1
	QXV79668.1
	YP_009794926.1
	ASU02457.1
	ASU02609.1
	ASU02762.1
	ASU02917.1
	ASU03071.1
	ASU03226.1
	ACB97549.1
	YP_001837029.1
	AKE47337.1
	AMM43876.1
	YP_009594853.1
	YP_009211679.1
	QPI18015.1
	URG14033.1
	VOH53555.1
	WPK39170.1
	WPK40203.1
	WPK40718.1
	BDR26043.1
	WMI31720.1
	WYW01201.1
	WYW00729.1
	WYW00965.1
	WYW02397.1
	WYW01441.1
	WYW01678.1
	WYW01920.1
	WYW02157.1
	YP_008433371.2
	YP_006382751.1
	UOL48814.1
	YP_010090493.1
	XHB37692.1
	WYW02635.1
	YP_004958148.1
	UXX42059.1
	WGH15509.1
	UYD21623.1
	YP_009210661.1
	BDR26774.1
	BBI55920.1
	UXD83344.1
	WWV94324.1
	XHB27371.1
	QYV99624.1
	QYV98993.1
	BEG72643.1
	QBX32151.1
	YP_009217085.1
	XDJ15060.1
	XDJ14644.1
	YP_010347971.1
	YP_009617321.1
	WWV93909.1
	XCN26365.1
	BDR24881.1
	UXD83679.1
	QJB22647.1
	WRQ05889.1
	WRQ05976.1
	WRQ06384.1
	WRQ07145.1
	WAX23540.1
	QOV07858.1
	QEM41732.1
	YP_001956729.1
	QBJ02534.1
	UNI71872.1
	WWV93489.1
	BDR25403.1
	QGK90001.1
	QXN68710.1
	XBA97440.1
	YP_009608916.1
	QTH80474.1
	XCP73615.1
	WDS62430.1
	AUS02619.1
	UZV41289.1
	QJT70920.1
	QZI87436.1
	YP_008125205.2
	URQ03590.1
	QBX06083.1
	QNJ54709.1
	QNJ55095.1
	ALP47088.1
	ALP47469.1
	AUR85769.1
	YP_009006300.1
	YP_009201359.1
	WZW73056.1
	QHJ74189.1
	AFN37240.1
	NP_899254.1
	QIW91026.1
	AAQ64077.1
	WOL24919.1
	QIW90403.1
	ALY07133.1
	URQ03199.1
	UNA01902.1
	WBM58934.1
	WVX87396.1
	UOK16713.1
	UUW39806.1
	YP_007878023.1
	CAH9014394.1
	YP_009222079.1
	WQZ33570.1
	QXN60205.1
	XHB37228.1
	UFD98097.1
	QDB73218.1
	QZI88054.1
	QZI88228.1
	QZI88594.1
	QZI88779.1
	QZI88961.1
	QZI89059.1
	QZI89227.1
	QZI88306.1
	YP_009618421.1
	YP_009794719.1
	YP_009207529.1
	WXB47887.1
	WXB48209.1
	QAU04555.1
	AUS02004.1
	AUS03156.1
	CAH0447835.1
	QJT71095.1
	CAH9014342.1
	QKN88429.1
	QAY02108.1
	YP_009819552.1
	AXQ66717.1
	AUR94167.1
	QNI21156.1
	BAV80851.1
	YP_009626007.1
	AUR84834.1
	AUR89217.1
	YP_009599465.1
	BAV81177.1
	QZI86952.1
	QZI90126.1
	AUR93358.1
	AUR91610.1
	UVD32209.1
	XKC19519.1
	WZW73197.1
	QIW90308.1
	AWY10200.1
	AQT28183.1
	UKZ10828.1
	UOX40320.1
	UAW01121.1
	AUR88688.1
	AUR95411.1
	AUS02302.1
	QEG06631.1
	YP_009289052.1
	URY11349.1
	URY13912.1
	QEG05817.1
	QEG06355.1
	QBZ71080.1
	AYD79441.1
	YP_009288596.1
	YP_009278960.1
	YP_009619164.1
	YP_010076849.1
	YP_010278358.1
	URY15698.1
	URY13113.1
	URY13512.1
	URY14015.1
	URY14419.1
	URY14856.1
	UVD36919.1
	QEG05271.1
	UGO46903.1
	CAA7537792.1
	AUV63368.1
	WRN92381.1
	YP_009277608.1
	YP_009614884.1
	YP_009619041.1
	URY11439.1
	URY11837.1
	URY12197.1
	URY13382.1
	URY15291.1
	URY15519.1
	QEG04915.1
	QEG06077.1
	QHB43259.1
	CAD2273015.1
	BBI58362.1
	ATE86492.1
	WHL25956.1
	YP_004415127.1
	QPP47018.1
	YP_009111050.1
	URY14601.1
	QXV72327.1
	YP_009100775.1
	AZV01364.1
	XHY53214.1
	XHY53457.1
	AUV63925.1
	URY16231.1
	UDY80628.1
	YP_003934870.1
	YP_009280287.1
	YP_009794640.1
	URY12698.1
	URY12841.1
	YP_009612729.1
	QBP33140.1
	URY12338.1
	UTC26121.1
	WKB10152.1
	YP_009618602.1
	AUV62929.1
	URY12502.1
	QBP32817.1
	ATE86004.1
	ATE86204.1
	ATE86282.1
	AUV56277.1
	QEG06740.1
	QHB48950.1
	WQZ26444.1
	AZV01466.1
	WBF69589.1
	ENTB45_027
	ULA52752.1
	XFC52641.1
	QHS01598.1
	QEA10726.1
	UVD32638.1
	XFC54348.1
	USL85741.1
	XFC53495.1
	WOF01385.1
	UKH49642.1
	URQ04040.1
	XFC53778.1
	UIS65772.1
	AVR55419.1
	WZK93341.1
	ULA52479.1
	WFG78683.1
	WFG78970.1
	USL86221.1
	WWP52036.1
	YP_009005519.1
	URP85812.1
	UJB55182.1
	URP85530.1
	QJI53111.1
	XFC53022.1
	URP86087.1
	URP86360.1
	QTJ24234.1
	BCM29385.1
	WWO62774.1
	WFD55729.1
	YP_009606977.1
	XFC53875.1
	AYD79565.1
	QYN80409.1
	QYN80680.1
	QYN80144.1
	WVT33360.1
	QIW87010.1
	UYD60096.1
	AAQ17977.1
	YP_003969394.1
	YP_009011734.1
	QAX98559.1
	QAX99590.1
	BES53281.1
	AUE22847.1
	YP_238934.1
	APU01098.1
	APU02009.1
	APU02260.1
	APU02507.1
	UYD59760.1
	UYD60510.1
	UYD60654.1
	AAQ81525.1
	APU00679.1
	YP_007010881.1
	YP_007677919.1
	YP_009613048.1
	QSJ03594.1
	UIW12991.1
	AWH14904.1
	AWH15730.1
	UYD57859.1
	UYD58423.1
	UYD58639.1
	UYD59058.1
	UYD57590.1
	UYD58309.1
	UYD59870.1
	ABF72757.1
	UOX40347.1
	QBX32640.1
	WAX22199.1
	UIS25159.1
	WZX10314.1
	WNV45982.1
	WBF79312.1
	QEP52240.1
	QDJ96934.1
	QDJ97363.1
	YP_009800245.1
	QDH47149.1
	UOX39508.1
	QDB70364.1
	YP_003969074.1
	AZV01895.1
	QMV28746.1
	QAX98015.1
	YP_007010183.1
	XDQ84414.1
	UKM62642.1
	QQG33871.1
	ASU00421.1
	ATI17575.1
	ATI18413.1
	UYD59487.1
	QAY01128.1
	ADQ53360.1
	APU01720.1
	WAW11508.1
	WBF79521.1
	WBF79660.1
	ULG01741.1
	QAX98941.1
	QDJ96708.1
	QFR59341.1
	YP_009203975.1
	YP_009618322.1
	YP_009146688.1
	QIN97634.1
	QQG32145.1
	AUV59604.1
	QIQ68292.1
	WYM31118.1
	YP_009194879.1
	AYJ72924.1
	YP_009218673.1
	YP_009097664.1
	YP_009285599.1
	QPX73076.1
	UHS65448.1
	YP_009177302.1
	YP_009606616.1
	AYR00798.1
	YP_009145695.1
	ARB06548.1
	WNL62946.1
	WBF80999.1
	WBF81376.1
	WAB24883.1
	WJZ69768.1
	UGO50281.1
	YP_009280103.1
	WWQ13107.1
	YP_009190412.1
	BAQ23205.1
	QBZ70745.1
	QQV89107.1
	QQK88194.1
	YP_009599131.1
	QPB12243.1
	QPB12368.1
	YP_004010369.1
	WJJ54869.1
	YP_006489048.1
	WUV29394.1
	QAU03886.1
	XEO41502.1
	WBF78562.1
	CAH1026970.1
	UQS94055.1
	AWY10211.1
	CAH1068842.1
	CAH1068058.1
	UNI74906.1
	QHB48384.1
	QHJ74161.1
	YP_009886750.1
	YP_009886998.1
	UQS94306.1
	QHJ75716.1
	QQM13973.1
	QQM18726.1
	QQO96426.1
	QQO96675.1
	QQO96930.1
	AZU98619.1
	CAL1777261.1
	QGZ15813.1
	UJH94769.1
	QKE55926.1
	QNO11346.1
	YP_009886499.1
	WYA89074.1
	UNI74662.1
	QGT53990.1
	CAL1778086.1
	YP_009885410.1
	QGZ15569.1
	UYL85998.1
	YP_009886255.1
	YP_009304838.1
	WAX22597.1
	CAL1777282.1
	CAL1777908.1
	AYD82358.1
	AYD85733.1
	QMP19067.1
	QQV88795.1
	UYL86253.1
	AZF88495.1
	AYD85569.1
	YP_009103570.1
	QIW91599.1
	UJE34727.1
	ADJ19548.1
	UQS93808.1
	AXF40794.1
	WPH64906.1
	QGT54236.1
	AXY82672.1
	QKN88166.1
	CAL4858255.1
	WBF78804.1
	YP_004009595.1
	XJP40821.1
	XJP40955.1
	XJP41092.1
	XJP41306.1
	YP_004009840.1
	YP_009596072.1
	YP_002854188.1
	QIN92166.1
	YP_010067383.1
	CAL1777353.1
	QZI93552.1
	QZI93811.1
	QZI94085.1
	QIN91875.1
	QIN92849.1
	QIN93154.1
	QIQ68386.1
	QIN92993.1
	QIN92462.1
	QGH45267.1
	QIN92045.1
	QRV67713.1
	QPI17543.1
	QIN92673.1
	SBV38338.1
	QXN69499.1
	QYA57434.1
	QYA57234.1
	UFD98397.1
	UNI72973.1
	QNN97482.1
	AYJ73229.1
	WYA83498.1
	QNN97729.1
	QNN97863.1
	QOC54971.1
	ATW69935.1
	YP_009195649.1
	QQV89488.1
	ASZ76496.1
	QVQ56949.1
	AUM58385.1
	QMP24058.1
	XEO41402.1
	XEM82587.1
	XES01914.1
	UJP30486.1
	QLA10667.1
	QJT71784.1
	UYE93550.1
	YP_009100343.1
	YP_009104034.1
	WAX21775.1
	YP_009217610.1
	WPH68653.1
	QJI10780.1
	URC15150.1
	WNN12481.1
	BBI90621.1
	BBI90927.1
	YP_009876817.1
	AVH85122.1
	YP_009277130.1
	BFM93476.1
	BFM94024.1
	YP_009598878.1
	BAW19445.1
	YP_009207881.1
	YP_009207882.1
	YP_009212923.1
	YP_009212922.1
	BFM94212.1
	BFM93666.1
	BFM93667.1
	BFM94457.1
	BFM94458.1
	BCO16346.1
	YP_009151580.1
	QDP42816.1
	QZA69731.1
	YP_009832019.1
	QIW88641.1
	UPI12043.1
	UPI12550.1
	YP_009206863.1
	UJJ74834.1
	QZA69172.1
	QZA69452.1
	QZA70023.1
	QZA70381.1
	WCS68899.1
	WCS69155.1
	YP_006907860.1
	UPI13289.1
	AEW47523.1
	AQN32629.1
	AYJ75904.1
	QQO41440.1
	UPI12797.1
	AYJ74042.1
	YP_008771402.1
	UPI12298.1
	QDP43063.1
	AYJ75124.1
	AYJ76214.1
	UPI11792.1
	UPI13041.1
	QEG13577.1
	AXU41126.1
	ALA07618.1
	QQO40646.1
	QQO40911.1
	WZK93531.1
	WCS69414.1
	WCS69666.1
	WCS69918.1
	BAN59528.1
	AXH71080.1
	YP_007349232.1
	WNO29775.1
	YP_010582017.1
	ATN94514.1
	QRI44577.1
	AUO79579.1
	AYJ75498.1
	AYJ75669.1
	YP_009625695.1
	QXN69860.1
	AOZ61950.1
	WZL56247.1
	XAG96612.1
	YP_007005962.1
	QEG04114.1
	UGO47610.1
	YP_007676922.1
	UGO49124.1
	YP_009626604.1
	AXQ66819.1
	YP_009031323.1
	YP_009151174.1
	YP_009285319.1
	UXQ88896.1
	YP_006908250.1
	QEM43093.1
	AEW47255.1
	UJH95751.1
	AUM58818.1
	WPF70280.1
	WQZ49543.1
	ANY29226.1
	YP_009149060.1
	YP_009149610.1
	QVW28835.1
	BEU14693.1
	YP_009035566.1
	YP_009036946.1
	YP_009274731.1
	AXQ67320.1
	ASR79482.1
	AMW61797.1
	YP_009035239.1
	ASR79722.1
	ASU00893.1
	UNA01449.1
	AZF89146.1
	YP_006907542.1
	YP_008770265.1
	YP_008771069.1
	ARQ94956.1
	YP_008431117.1
	YP_009055804.1
	YP_009206397.1
	YP_009289920.1
	XCG97435.1
	XFD07102.1
	ULF48661.1
	QDH49730.1
	UGO48855.1
	UGO50346.1
	QPY77276.1
	AMW61527.1
	ASZ75773.1
	YP_009227070.1
	AHJ87804.1
	YP_004957259.1
	YP_009036500.1
	UGO46594.1
	YP_006907582.1
	YP_009282007.1
	QSJ04574.1
	QQO38959.1
	QSJ04361.1
	YP_009002909.1
	YP_009280427.1
	YP_009279223.1
	YP_009282450.1
	YP_009284383.1
	ULF49263.1
	QDH49330.1
	QDH50282.1
	AXF41925.1
	ASR78295.1
	ASR79076.1
	AUV57693.1
	YP_009278073.1
	XFD06820.1
	QLF85929.1
	AOZ61676.1
	YP_009286934.1
	ASR78703.1
	ALA46717.1
	YP_009036123.1
	YP_009280860.1
	YP_009284999.1
	XFA12433.1
	AXQ67552.1
	AOZ62303.1
	ANI24672.1
	ASR79270.1
	YP_009291632.1
	ULF48967.1
	QXN70667.1
	XAG96134.1
	XAG96372.1
	XAG96847.1
	YP_009056498.1
	USL89440.1
	UNY39925.1
	QQO41163.1
	AXQ67715.1
	QIA28707.1
	ACZ55555.1
	YP_009143262.1
	YP_009601474.1
	AKF13254.1
	YP_009212594.1
	QDH49158.1
	QCW23796.1
	XCN28331.1
	BDD79806.1
	XBS47648.1
	XBS47673.1
	BCM95113.1
	BCM95114.1
	BDD79359.1
	BDD79360.1
	WNO28769.1
	WIC89479.1
	UGL61872.1
	QJD53467.1
	AXH47352.1
	QJD49873.1
	AYN55927.1
	AYN57392.1
	UOK18211.1
	AYN57033.1
	AYN58980.1
	UGL62023.1
	AYN56941.1
	QED11479.1
	XEN22430.1
	UCR92146.1
	YP_009037257.1
	USN14429.1
	YP_010738756.1
	YP_006489217.1
	ATN93510.1
	YP_009225577.1
	APC44342.1
	YP_009791453.1
	ASU03312.1
	XAG97091.1
	XAG97309.1
	XAG97525.1
	ASZ77468.1
	XAG97737.1
	UYE92571.1
	YP_007006765.1
