# Supplementary material for: Evolutionary selection of trimethoprim-resistant dfrA genes in lytic phages affects phage and host fitness during infection
Source: Sci Adv. 2025 Sep 26;11(39):eadt4817. doi: 10.1126/sciadv.adt4817 (PMC12466917; doi:10.1126/sciadv.adt4817)
Supplement: Supplementary file 2 — Data S1 to S5 [file sciadv.adt4817_data_s1_to_s5.zip › adt4817_data_s5.xlsx]

## Sheet: Sheet1
Data S5. All statistical results
Figure 5B.
Group Comparison	Sample Size (n)	Shapiro-Wilk Test p Value	Normality Conclusion	Homogeneity Test Method	p Value of Homogeneity Test	Statistical Test Method	p Value	Conclusion	Symbol
vB_EcoM_BMB16 (- trimethoprim) vs ΔdfrA_vB_EcoM_BMB16 (- trimethoprim)	3	0.052 0.064	Normal	Levene's Test	0.03	Welch's t-test	0.149288	Non-significant	ns
vB_EcoM_BMB16 (+ trimethoprim) vs ΔdfrA_vB_EcoM_BMB16 (+ trimethoprim)	3	0.290 0.172	Normal	Levene's Test	0.22	Independent-Samples T Test	1e-06	Significant	***
vB_EcoM_BMB16 (- trimethoprim) vs vB_EcoM_BMB16 (+ trimethoprim)	3	0.052 0.290	Normal	Levene's Test	0.023	Welch's t-test	0.000413	Significant	***
ΔdfrA_vB_EcoM_BMB16(- trimethoprim) vs ΔdfrA_vB_EcoM_BMB16 (+ trimethoprim)	3	0.064 0.172	Normal	Levene's Test	0.016	Welch's t-test	0.008074	Significant	**
Figure 5D
Group Comparison	Sample Size (n)	Shapiro-Wilk Test p Value	Normality Conclusion	Homogeneity Test Method	p Value of Homogeneity Test	Statistical Test Method	p Value	Conclusion	Symbol
pET21b/BL21 vs dfrA52-pET21b/BL21	3	0.278 0.073	Normal	Levene's Test	0.027	Welch's t-test	2.7e-05	Significant	***
Figure 5E
Group Comparison	Sample Size (n)	Shapiro-Wilk Test p Value	Normality Conclusion	Homogeneity Test Method	p Value of Homogeneity Test	Statistical Test Method	p Value	Conclusion	Symbol
ΔdfrA_vB_EcoM_BMB16(+ trimethoprim) vs vB_EcoM_BMB16 coinfction with ΔdfrA_vB_EcoM_BMB16 (+ trimethoprim)	3	0.541 0.796	Normal	Levene's Test	0.21	Independent-Samples T Test	1.5e-05	Significant	***
vB_EcoM_BMB16 co-infction with ΔdfrA_vB_EcoM_BMB16 (- trimethoprim) vs vB_EcoM_BMB16 co-infction with ΔdfrA_vB_EcoM_BMB16 (+ trimethoprim)	3	0.348 0.796	Normal	Levene's Test	0.103	Independent-Samples T Test	2e-06	Significant	***
Figure 5F
Group Comparison	Sample Size (n)	Shapiro-Wilk Test p Value	Normality Conclusion	Homogeneity Test Method	p Value of Homogeneity Test	Statistical Test Method	p Value	Conclusion	Symbol
T7 co-infection with vB_EcoM_BMB16(+ trimethoprim) vs T7 co-infection withΔdfrA_vB_EcoM_BMB16 (+ trimethoprim)	3	0.878 0.056	Normal	Levene's Test	0.163	Independent-Samples T Test	4e-06	Significant	***
T7 co-infection with vB_EcoM_BMB16( - trimethoprim) vs T7 co-infection withΔdfrA_vB_EcoM_BMB16 ( -trimethoprim)	3	0.583 0.637	Normal	Levene's Test	0.33	Independent-Samples T Test	0.001873	Significant	**
Fig. 7A
Group Comparison	Sample Size (n)	Shapiro-Wilk Test p Value	Normality Conclusion	Homogeneity Test Method	p Value of Homogeneity Test	Statistical Test Method	p Value	Conclusion	Symbol
AUC of DH5α vB_EcoM_BMB16 vs DH5α ΔdfrA_vB_EcoM_BMB16	3	0.405 0.741	Normal	Levene's Test	0.085	Independent-Samples T Test	0.002151	Significant	**
Fig. 7B
Group Comparison	Sample Size (n)	Shapiro-Wilk Test p Value	Normality Conclusion	Homogeneity Test Method	p Value of Homogeneity Test	Statistical Test Method	p Value	Conclusion	Symbol
AUC of Top10 vB_EcoM_BMB16 vs Top10 ΔdfrA_vB_EcoM_BMB16	3	0.372 0.237	Normal	Levene's Test	0.63	Independent-Samples T Test	5e-05	Significant	***
Fig. 7C
Group Comparison	Sample Size (n)	Shapiro-Wilk Test p Value	Normality Conclusion	Homogeneity Test Method	p Value of Homogeneity Test	Statistical Test Method	p Value	Conclusion	Symbol
bust size of vB_EcoM_BMB16 vs bust size of ΔdfrA_vB_EcoM_BMB16	3	0.407 0.780	Normal	Levene's Test	0.597	Independent-Samples T Test	0.087	Non-significant	ns
Fig. 7E
Group Comparison	Sample Size (n)	Shapiro-Wilk Test p Value	Normality Conclusion	Homogeneity Test Method	p Value of Homogeneity Test	Statistical Test Method	p Value	Conclusion	Symbol
AUC of pET21b-BL21 (ΔdfrA_vB_EcoM_BMB16) vs dfrA52-pET21b-BL21(ΔdfrA_vB_EcoM_BMB16)	3	0.317 0.542	Normal	Levene's Test	0.113	Independent-Samples T Test	2e-06	Significant	***
Fig. 7F
Group Comparison	Sample Size (n)	Shapiro-Wilk Test p Value	Normality Conclusion	Homogeneity Test Method	p Value of Homogeneity Test	Statistical Test Method	p Value	Conclusion	Symbol
AUC of C15 vB_BtM_BMBsp2 vs C15 ΔdfrA_vB_BtM_BMBsp2	3	0.965 0.222	Normal	Levene's Test	0.716	Independent-Samples T Test	0.000179	Significant	***
Fig. 7G
Group Comparison	Sample Size (n)	Shapiro-Wilk Test p Value	Normality Conclusion	Homogeneity Test Method	p Value of Homogeneity Test	Statistical Test Method	p Value	Conclusion	Symbol
AUC of YBT-1518 vB_BtM_BMBsp2 vs YBT-1518 ΔdfrA_vB_BtM_BMBsp2	3	1.000 0.786	Normal	Levene's Test	0.686	Independent-Samples T Test	0.000147	Significant	***
Fig. 7H
Group Comparison	Sample Size (n)	Shapiro-Wilk Test p Value	Normality Conclusion	Homogeneity Test Method	p Value of Homogeneity Test	Statistical Test Method	p Value	Conclusion	Symbol
bust size of vB_BtM_BMBsp2 vs bust size of ΔdfrA_vB_BtM_BMBsp2	3	0.220 0.537	Normal	Levene's Test	0.56	Independent-Samples T Test	0.184341	Non-significant	ns
Fig. 7J
Group Comparison	Sample Size (n)	Shapiro-Wilk Test p Value	Normality Conclusion	Homogeneity Test Method	p Value of Homogeneity Test	Statistical Test Method	p Value	Conclusion	Symbol
AUC of pHT315gfp/C15 (ΔdfrA_vB_BtM_BMBsp2) vs pHT315dfrA/C15 (ΔdfrA_vB_BtM_BMBsp2)	3	0.751 0.440	Normal	Levene's Test	0.137	Independent-Samples T Test	4e-06	Significant	***
Fig. S6B
Group Comparison	Sample Size (n)	Shapiro-Wilk Test p Value	Normality Conclusion	Homogeneity Test Method	p Value of Homogeneity Test	Statistical Test Method	p Value	Conclusion	Symbol
LB(+ trimethoprim) vs pET21b/BL21(+ trimethoprim)	3	0.264 0.361	Normal	Levene's Test	0.119	Independent-Samples T Test	0.682	Non-significant	ns
LB(+ trimethoprim) vs dfrA52-pET21b/BL21(+ trimethoprim)	3	0.264 0.742	Normal	Levene's Test	0.126	Independent-Samples T Test	0.94	Non-significant	ns
Fig. S7B
Group Comparison	Sample Size (n)	Shapiro-Wilk Test p Value	Normality Conclusion	Homogeneity Test Method	p Value of Homogeneity Test	Statistical Test Method	p Value	Conclusion	Symbol
T7(- trimethoprim) vs T7(+ trimethoprim)	3	0.408 0.304	Normal	Levene's Test	0.029	Welch's t-test	0.005672	Significant	**
Fig. S8A
Group Comparison	Sample Size (n)	Shapiro-Wilk Test p Value	Normality Conclusion	Homogeneity Test Method	p Value of Homogeneity Test	Statistical Test Method	p Value	Conclusion	Symbol
CFU of DH5α vB_EcoM_BMB16 vs DH5α ΔdfrA_vB_EcoM_BMB16 at 3h	3	0.363 0.843	Normal	Levene's Test	0.295	Independent-Samples T Test	0.008634	Significant	**
CFU of DH5α vB_EcoM_BMB16 vs DH5α ΔdfrA_vB_EcoM_BMB16 at 6h	3	0.605 0.889	Normal	Levene's Test	0.253	Independent-Samples T Test	0.000311	Significant	***
PFU of DH5α vB_EcoM_BMB16 vs DH5α ΔdfrA_vB_EcoM_BMB16 at 3h	3	0.339 0.747	Normal	Levene's Test	0.553	Independent-Samples T Test	0.919553	Non-significant	ns
PFU of DH5α vB_EcoM_BMB16 vs DH5α ΔdfrA_vB_EcoM_BMB16 at 6h	3	0.054 1.000	Normal	Levene's Test	0.073	Independent-Samples T Test	0.002143	Significant	**
Fig. S8B
Group Comparison	Sample Size (n)	Shapiro-Wilk Test p Value	Normality Conclusion	Homogeneity Test Method	p Value of Homogeneity Test	Statistical Test Method	p Value	Conclusion	Symbol
CFU of Top10 vB_EcoM_BMB16 vs Top10 ΔdfrA_vB_EcoM_BMB16 at 3h	3	0.081 0.241	Normal	Levene's Test	0.062	Independent-Samples T Test	0.006416	Significant	**
CFU of Top10 vB_EcoM_BMB16 vs Top10 ΔdfrA_vB_EcoM_BMB16 at 6h	3	0.747 0.734	Normal	Levene's Test	0.401	Independent-Samples T Test	0.001919	Significant	**
PFU of Top10 vB_EcoM_BMB16 vs Top10 ΔdfrA_vB_EcoM_BMB16 at 3h	3	0.407 0.520	Normal	Levene's Test	0.251	Independent-Samples T Test	0.644	Non-significant	ns
PFU of Top10 vB_EcoM_BMB16 vs Top10 ΔdfrA_vB_EcoM_BMB16 at 6h	3	0.417 0.559	Normal	Levene's Test	0.138	Independent-Samples T Test	0.142	Non-significant	ns
Fig. S8C
Group Comparison	Sample Size (n)	Shapiro-Wilk Test p Value	Normality Conclusion	Homogeneity Test Method	p Value of Homogeneity Test	Statistical Test Method	p Value	Conclusion	Symbol
CFU of pET21b/BL21 vs dfrA52-pET21b/BL21 at 0h	3	0.220 0.281	Normal	Levene's Test	0.126	Independent-Samples T Test	0.507037	Non-significant	ns
CFU of pET21b/BL21 vs dfrA52-pET21b/BL21 at 3h	3	0.688 0.759	Normal	Levene's Test	0.198	Independent-Samples T Test	0.008109	Significant	**
CFU of pET21b/BL21 vs dfrA52-pET21b/BL21 at 6h	3	0.904 0.073	Normal	Levene's Test	0.02	Welch's t-test	0.006694	Significant	**
CFU of pET21b/BL21 vs dfrA52-pET21b/BL21 at 9h	3	0.363 0.339	Normal	Levene's Test	0.03	Welch's t-test	0.001508	Significant	**
Fig. S8D
Group Comparison	Sample Size (n)	Shapiro-Wilk Test p Value	Normality Conclusion	Homogeneity Test Method	p Value of Homogeneity Test	Statistical Test Method	p Value	Conclusion	Symbol
CFU of pET21b/BL21(+ΔdfrA_vB_EcoM_BMB16) vs dfrA52-pET21b/BL21 (+ΔdfrA_vB_EcoM_BMB16) at 3h	3	0.463 0.756	Normal	Levene's Test	0.082	Independent-Samples T Test	0.000623	Significant	***
CFU of pET21b/BL21(+ΔdfrA_vB_EcoM_BMB16) vs dfrA52-pET21b/BL21 (+ΔdfrA_vB_EcoM_BMB16) at 6h	3	0.973 1.000	Normal	Levene's Test	0.234	Independent-Samples T Test	0.019442	Significant	*
PFU of pET21b/BL21(+ΔdfrA_vB_EcoM_BMB16) vs dfrA52-pET21b/BL21 (+ΔdfrA_vB_EcoM_BMB16) at 3h	3	0.637 1.000	Normal	Levene's Test	0.099	Independent-Samples T Test	2.6e-05	Significant	***
PFU of pET21b/BL21(+ΔdfrA_vB_EcoM_BMB16) vs dfrA52-pET21b/BL21 (+ΔdfrA_vB_EcoM_BMB16) at 6h	3	0.915 0.463	Normal	Levene's Test	0.589	Independent-Samples T Test	0.001152	Significant	**
Fig. S8E
Group Comparison	Sample Size (n)	Shapiro-Wilk Test p Value	Normality Conclusion	Homogeneity Test Method	p Value of Homogeneity Test	Statistical Test Method	p Value	Conclusion	Symbol
CFU of C15 vB_BtM_BMBsp2 vs C15 ΔdfrA_vB_BtM_BMBsp2 at 3h	3	0.537 0.414	Normal	Levene's Test	0.856	Independent-Samples T Test	0.000537	Significant	***
CFU of C15 vB_BtM_BMBsp2 vs C15 ΔdfrA_vB_BtM_BMBsp2 at 6h	3	0.826 0.493	Normal	Levene's Test	0.327	Independent-Samples T Test	0.00591	Significant	**
PFU of C15 vB_BtM_BMBsp2 vs C15 ΔdfrA_vB_BtM_BMBsp2 at 3h	3	0.583 0.637	Normal	Levene's Test	0.429	Independent-Samples T Test	0.645847	Non-significant	ns
PFU of C15 vB_BtM_BMBsp2 vs C15 ΔdfrA_vB_BtM_BMBsp2 at 6h	3	0.165 0.510	Normal	Levene's Test	0.156	Independent-Samples T Test	0.016398	Significant	*
Fig. S8F
Group Comparison	Sample Size (n)	Shapiro-Wilk Test p Value	Normality Conclusion	Homogeneity Test Method	p Value of Homogeneity Test	Statistical Test Method	p Value	Conclusion	Symbol
CFU of YBT-1518 vB_BtM_BMBsp2 vs YBT-1518 ΔdfrA_vB_BtM_BMBsp2 at 3h	3	0.780 0.407	Normal	Levene's Test	0.675	Independent-Samples T Test	0.017186	Significant	*
CFU of YBT-1518 vB_BtM_BMBsp2 vs YBT-1518 ΔdfrA_vB_BtM_BMBsp2 at 6h	3	0.878 0.878	Normal	Levene's Test	1	Independent-Samples T Test	0.001404	Significant	**
PFU of YBT-1518 vB_BtM_BMBsp2 vs YBT-1518 ΔdfrA_vB_BtM_BMBsp2 at 3h	3	0.527 0.463	Normal	Levene's Test	0.092	Independent-Samples T Test	0.034355	Significant	*
PFU of YBT-1518 vB_BtM_BMBsp2 vs YBT-1518 ΔdfrA_vB_BtM_BMBsp2 at 6h	3	0.618 0.157	Normal	Levene's Test	0.144	Independent-Samples T Test	0.012561	Significant	*
Fig. S8G
Group Comparison	Sample Size (n)	Shapiro-Wilk Test p Value	Normality Conclusion	Homogeneity Test Method	p Value of Homogeneity Test	Statistical Test Method	p Value	Conclusion	Symbol
CFU of pHT315gfp/C15 vs pHT315dfrA53/C15 at 0h	3	0.712 0.583	Normal	Levene's Test	0.559	Independent-Samples T Test	0.853033	Non-significant	ns
CFU of pHT315gfp/C15 vs pHT315dfrA53/C15 at 3h	3	0.612 1.000	Normal	Levene's Test	0.724	Independent-Samples T Test	5e-05	Significant	***
CFU of pHT315gfp/C15 vs pHT315dfrA53/C15 at 6h	3	0.497 0.549	Normal	Levene's Test	0.402	Independent-Samples T Test	0.000495	Significant	***
CFU of pHT315gfp/C15 vs pHT315dfrA53/C15 at 9h	3	0.820 0.328	Normal	Levene's Test	0.794	Independent-Samples T Test	0.143907	Non-significant	ns
Fig. S8H
Group Comparison	Sample Size (n)	Shapiro-Wilk Test p Value	Normality Conclusion	Homogeneity Test Method	p Value of Homogeneity Test	Statistical Test Method	p Value	Conclusion	Symbol
CFU of pHT315gfp/C15 (ΔdfrA_vB_BtM_BMBsp2) vs pHT315dfrA53/C15(ΔdfrA_vB_BtM_BMBsp2) at 3h	3	0.363 0.154	Normal	Levene's Test	0.912	Independent-Samples T Test	0.030698	Significant	*
CFU of pHT315gfp/C15 (ΔdfrA_vB_BtM_BMBsp2) vs pHT315dfrA53/C15(ΔdfrA_vB_BtM_BMBsp2) at 6h	3	0.317 0.580	Normal	Levene's Test	0.801	Independent-Samples T Test	0.021112	Significant	*
PFU of pHT315gfp/C15 (ΔdfrA_vB_BtM_BMBsp2) vs pHT315dfrA53/C15(ΔdfrA_vB_BtM_BMBsp2) at 3h	3	0.463 0.593	Normal	Levene's Test	0.050301	Independent-Samples T Test	0.000183	Significant	***
PFU of pHT315gfp/C15 (ΔdfrA_vB_BtM_BMBsp2) vs pHT315dfrA53/C15(ΔdfrA_vB_BtM_BMBsp2) at 6h	3	0.348 0.780	Normal	Levene's Test	0.036	Welch's t-test	0.006192	Significant	**
Fig. S9C
Group Comparison	Sample Size (n)	Shapiro-Wilk Test p Value	Normality Conclusion	Homogeneity Test Method	p Value of Homogeneity Test	Statistical Test Method	p Value	Conclusion	Symbol
phage laque diameter of vB_EcoM_BMB16 vs bust size of ΔdfrA_vB_EcoM_BMB16	15	0.060 0.562	Normal	Levene's Test	0.075	Independent-Samples T Test	0.163221	Non-significant	ns
Fig. S9F
Group Comparison	Sample Size (n)	Shapiro-Wilk Test p Value	Normality Conclusion	Homogeneity Test Method	p Value of Homogeneity Test	Statistical Test Method	p Value	Conclusion	Symbol
phage isometric head of vB_EcoM_BMB16 vs bust size of ΔdfrA_vB_EcoM_BMB16	5	0.486 0.657	Normal	Levene's Test	0.52	Independent-Samples T Test	0.649321	Non-significant	ns
phage contractile tail of vB_EcoM_BMB16 vs bust size of ΔdfrA_vB_EcoM_BMB16	5	0.257 0.722	Normal	Levene's Test	0.285	Independent-Samples T Test	0.830439	Non-significant	ns
Fig. S9I
Group Comparison	Sample Size (n)	Shapiro-Wilk Test p Value	Normality Conclusion	Homogeneity Test Method	p Value of Homogeneity Test	Statistical Test Method	p Value	Conclusion	Symbol
phage laque diameter of vB_BtM_BMBsp2 vs ΔdfrA_vB_BtM_BMBsp2	15	0.609 0.956	Normal	Levene's Test	0.536	Independent-Samples T Test	0.314132	Non-significant	ns
Fig. S9L
Group Comparison	Sample Size (n)	Shapiro-Wilk Test p Value	Normality Conclusion	Homogeneity Test Method	p Value of Homogeneity Test	Statistical Test Method	p Value	Conclusion	Symbol
phage isometric head of vB_BtM_BMBsp2 vs ΔdfrA_vB_BtM_BMBsp2	5	0.974 0.161	Normal	Levene's Test	0.694	Independent-Samples T Test	0.604893	Non-significant	ns
phage contractile tail of vB_BtM_BMBsp2 vs ΔdfrA_vB_BtM_BMBsp2	5	0.833 0.603	Normal	Levene's Test	0.348	Independent-Samples T Test	0.093867	Non-significant	ns
Fig. S10B
Group Comparison	Sample Size (n)	Shapiro-Wilk Test p Value	Normality Conclusion	Homogeneity Test Method	p Value of Homogeneity Test	Statistical Test Method	p Value	Conclusion	Symbol
AUC of DH5α vB_EcoM_BMB16 vs DH5α ΔdfrA_vB_EcoM_BMB16 at under low bacterial density conditions	3	0.356 0.302	Normal	Levene's Test	0.031	Welch's t-test	0.004502	Significant	**
Fig. S10C
Group Comparison	Sample Size (n)	Shapiro-Wilk Test p Value	Normality Conclusion	Homogeneity Test Method	p Value of Homogeneity Test	Statistical Test Method	p Value	Conclusion	Symbol
CFU of DH5α vB_EcoM_BMB16 vs DH5α ΔdfrA_vB_EcoM_BMB16 at under low bacterial density conditions at 24h	3	0.823 0.949	Normal	Levene's Test	0.086	Independent-Samples T Test	8.3e-05	Significant	***
Fig. S10D
Group Comparison	Sample Size (n)	Shapiro-Wilk Test p Value	Normality Conclusion	Homogeneity Test Method	p Value of Homogeneity Test	Statistical Test Method	p Value	Conclusion	Symbol
PFU of DH5α vB_EcoM_BMB16 vs DH5α ΔdfrA_vB_EcoM_BMB16 at under low bacterial density conditions at 24h	3	0.363 0.096	Normal	Levene's Test	0.033	Welch's t-test	0.002088	Significant	**
Fig. S10F
Group Comparison	Sample Size (n)	Shapiro-Wilk Test p Value	Normality Conclusion	Homogeneity Test Method	p Value of Homogeneity Test	Statistical Test Method	p Value	Conclusion	Symbol
AUC of C15 vB_BtM_BMBsp2 vs C15 ΔdfrA_vB_BtM_BMBsp2 at under low bacterial density conditions	3	0.619 0.450	Normal	Levene's Test	0.42	Independent-Samples T Test	0.000756	Significant	***
Fig. S10G
Group Comparison	Sample Size (n)	Shapiro-Wilk Test p Value	Normality Conclusion	Homogeneity Test Method	p Value of Homogeneity Test	Statistical Test Method	p Value	Conclusion	Symbol
CFU of C15 vB_BtM_BMBsp2 vs C15 ΔdfrA_vB_BtM_BMBsp2 at under low bacterial density conditions at 24h	3	1.000 0.668	Normal	Levene's Test	0.332	Independent-Samples T Test	0.006277	Significant	**
Fig. S10H
Group Comparison	Sample Size (n)	Shapiro-Wilk Test p Value	Normality Conclusion	Homogeneity Test Method	p Value of Homogeneity Test	Statistical Test Method	p Value	Conclusion	Symbol
PFU of C15 vB_BtM_BMBsp2 vs C15 ΔdfrA_vB_BtM_BMBsp2 at under low bacterial density conditions at 24h	3	0.157 0.878	Normal	Levene's Test	0.132	Independent-Samples T Test	0.004261	Significant	**
